# Supplementary material for: Bacterial protoplast-derived nanovesicles carrying CRISPR-Cas9 tools re-educate tumor-associated macrophages for enhanced cancer immunotherapy
Source: Nat Commun. 2024 Jan 31;15:950. doi: 10.1038/s41467-024-44941-9 (PMC10830495; doi:10.1038/s41467-024-44941-9)
Supplement: Supplementary file 4 — Supplementary Data 1 [file 41467_2024_44941_MOESM4_ESM.xlsx]

## Sheet: Supplementary Data 1
Supplementary Data 1 Information of CpG-rich DNA sequences in E. coli genomes
Sequence Name	Location	Length (bp)	Number of immunosti-mulatory motifs	Sequence of CpG-rich DNA
CpG-rich DNA-1	176140..177355	1216	14	ACTGGAACGCTGACGCAAACCGACTGGGGCGGCGTTGAGCGTTTATGGCCGCAGCTGCTGGGCGGTGTGATGCTGACGTTGCTGCTACTTCGTCCGTTAACCCTGATGGGGCTTGATGATGGCGTGGCGCGCAATCTCGGGCTGGCCTTGTCGCTTGCGCGTCTGGCAGCGCTGTCGCTGGCGATTGTCATCAGTGCGCTGCTGGTGAACGCTGTGGGGATTATCGGCTTTATCGGGTTGTTCGCGCCGCTGCTGGCAAAAATGCTGGGGGCGCGGCGTCTGCTGCCACGACTGATGCTGGCGTCGTTGATTGGTGCGCTGATCCTCTGGCTTTCCGATCAAATCATCCTCTGGCTGACTCGCGTGTGGATGGAAGTGTCCACCGGTTCGGTCACTGCG…
CpG-rich DNA-2	270451..271705	1255	7	CCATATCGTGATTAACGAAGTAGCCCAAACGGTCATCCACCGCCAGCTCCTCCATCAGTGCCGCGCCCATGCCCATAGTCATTGCGCCAATGACCTGGCTGCGTGCAGTTTTCGGATTCAGGATGCGTCCTGCAGCACACACAGCGAGCATACGCCGGACCCGAACTTCTCCCGTCGCGCTATGCACGCCGACCTCCACAAAATGCCCGGCAAAGGTCGACTGCTGGTACTCCTTGCTCAGTGTTCCGAATTCAATGCTCTCTTCCGCTATCAGTCTGCCGCCTGCGGTGGCCTCATGTAGCATGGCGCTTCGGGTACCGTTGGTAATCTTGCCGTCGGCAAACTGCGACTGCTCAGGATCAAACCCGACTGCCGAGGCAATCATTTCGCGAAGCTTCA…
CpG-rich DNA-3	493739..495758	2020	10	TGACTCAGTATGGCGGTCCCATTGTCCAGGGTTCGGCAGGTGTAAGAATTGGCGCGCCCACCGGCGTGGCGTGCTCGGTGTGTCCGGGCGGGATGACTTCGGGCAACCCGGTAAATCCGCTGCTGGGGGCGAAGGTGCTGCCCGGCGAGACGGACCTTGCGCTGCCCGGCCCGCTGCCGTTCATTCTCTCCCGCACCTACAGCAGCTACCGGACCAGGACACCCGCGCCGGTGGGAGTGTTTGGCCCCGGCTGGAAAGCGCCTTCTGATATCCGCTTACAGCTACGCGATGATGCACTGGTACTCAACGACAACGGCGGGCGGAGCATTCACTTTGAGCCGCTGCTGCCGGGGGAGGCGGTGTACAGCCGCAGCGAGTCAATGTGGCTGGTGCGCGGTG…
CpG-rich DNA-4	496252..497243	992	3	CCCGCAGGCCAGTTACAGAGCCAGCACCTGAACAGCCTGGTATATGACCGTGACTACGGGTGGAGTGACAACGGCGACCTGGTGCGCATCAGCGGCCCGCGACAGACGCGGGAATACGGCTACAGCGCCACGGGCAGGCTGGAGAGTGTGCGCACCCTCGCACCAGACCTGGACATCCGCATCCCGTATGCCACGGACCCGGCGGGCAACCGGCTGCCGGACCCGGAGCTGCACCCGGACAGTACACTCACAGTGTGGCCGGATAACCGCATCGCGGAGGATGCGCACTATGTCTACCGCCACGATGAATACGGCAGGCTGACGGAGAAGACGGACCGCATCCCGGCGGGTGTGATACGGACGGACGACGAGCGGACCCACCACTACCACTACGACAGC…
CpG-rich DNA-5	690746..691904	1159	4	GATGAGCAGATGAGCGGAAAACCGGCGGCGCGTCAGGGCGACATGACGCAGTATGGCGGTAGCATTGTCCAGGGTTCAGCCGGGGTACGCATCGGTGCCCCCACCGGCGTGGCCTGTTCGGTGTGCCCCGGCGGGGTGACGTCCGGCCATCCGGTCAATCCGCTGCTCGGTGCAAAGGTCCTTCCCGGTGAAACCGACATCGCCCTGCCCGCCCCGCTGCCGTTCATCCTCTCCCGCACCTACAGCAGTTACCGGACAAAAACGCCCGCGCCGGTGGGGAGCCTCGGCCCCGGCTGGAAAATGCCTGCGGATAACCGGCGTTCACACCACCGCAGCGAATCTGGATATCCGCATCCCGTATGCCACAGACCCGGCAGGTAACCGCCTGCCCGACCCGGA…
CpG-rich DNA-6	692977..693831	855	4	TGCCACAGACCCGGCAGGTAACCGCCTGCCCGACCCGGAGCTGCACCCGGACAGCACCCTCAGCATGTGGCCGGATAACCGTATCGCCCGTGACGCGCACTATCTTTACCGGTATGACCGTCACGGCAGGCTGACGGAGAAAACCGACCTCATCCCGGAAGGGGTTATCCGCACGGATGATGAGCGCACCCACCGGTACCATTACGACAGTCAGCACCGGCTGGTGCACTACACGCGGACACAATATGCAGAGCCGCTGGTCGAAAGCCGCTATCTTTACGACCCGCTGGGCCGCAGGGTGGCAAAACGGGTATGGCGACGTGAACGGGACCTGACGGGCTGGATGTCGCTGTCACGGAAACCGCAAGTGACCTGGTACGGCTGGGACGGCGACCGGCT…
CpG-rich DNA-7	1483561..1485158	1598	9	TGACCTGGTTTGAACTCGGGGAGAACGACAAAAACCAGATGCTGTACAGCATGAAGGTGCACCCGCCGCTGTGGCGTGCCGGTCTGCGCCAGAACTTCCGTATCTTCCAGAACTTCCGTACCGGGTGCTGAGGACGTACTGCCAGCGCCGCTGCCGCCGTACCGGGTGCTTACCGGGCTGGCAGACCGTTTCGGGCGGACGCTGACGTACCGGCGTGAGGCCGCAGGCGACCTGGCCGGGGAAATCACCGGCGTGACGGACGGTGCCGGGCGGGAGTTCCGTCTGGTGCTGACCACGCAGGCGCAGCGTGCGGAAGAGGCCCGCACCTCTTCGCTATCTTCTTCTGACAGTTCCCGCCCTCTCTCAGCCTCAGCGTTCCCCGACACACTGCCCGGTACC…
CpG-rich DNA-8	1485652..1486681	1030	3	CCCGCAGGCCAGTTACAGAGCCAGCACCTGAACAGCCTGGTATATGACCGTGACTACGGGTGGAGTGACAACGGCGACCTGGTGCGCATCAGCGGCCCGCGACAGACGCGGGAATACGGCTACAGCGCCACGGGCAGGCTGGAGAGTGTGCGCACCCTCGCACCAGACCTGGACATCCGCATCCCGTATGCCACGGACCCGGCGGGCAACCGGCTGCCGGACCCGGAGCTGCACCCGGACAGTACACTCACAGTGTGGCCGGATAACCGCATCGCGGAGGATGCGCACTATGTCTACCGCCACGATGAATACGGCAGGCTGACGGAGAAGACGGACCGCATCCCGGCGGGTGTTATCCGGACGGACGACGAGCGGACCCACCACTACCACTACGACAGC…
CpG-rich DNA-9	1988662..1989476	815	14	AAAAGTGGTGTTGTGCTCACCGCCGCCGATTGCCGATGAGATCCTTTATGCGGCGCAGCTGTGCGGTGTGCAGGACGTGTTTAACGTCGGCGGCGCACAGGCCATTGCCGCGCTGGCGTTTGGTACGGAATCTGTGCCGAAAGTGGACAAAATCTTCGGGCCGGGTAACGCCTTTGTCACCGAAGCAAAACGCCAGGTAAGCCAGCGTCTGGACGGTGCGGCGATCGATATGCCCGCAGGCCCGTCGGAAGTGCTGGTGATTGCTGACAGCGGCGCTACGCCGGATTTCGTGGCTTCTGATTTGCTTTCTCAGGCTGAACACGGCCCGGACTCACAGGTGATTTTACTGACGCCCGACGCCGATATGGCGCGTCGCGTTGCCGAGGCTGTCGAACGCCA…
CpG-rich DNA-10	2199326..2200139	814	14	CGCGGTAGTTCGCTAAACTGCCGTGAAGTGCGGCACCCCGTAGGTCAGACAAGGCGGTCACGCCGCATCCGACATCCAACGCCCGAGCCGGTTGCCTGATGCGACGCTGGCGCGTCTTATCAGGCCTACACCGCTGTGAAGTGCTCCACCCCGTAGGTCGGATAAGGCGGTTACGCCGCATCCGACATCTAACGCCCAAGCCGGTTGCCTGATGCGACGCTGGCGCGTCTTATCAGGCCTACACCGCTGTGAAGTGCTCCACCCCGTAGGTTGGATAAGGCGGTTACGCCGCATCCGACATCCAACGTCCGAGCCGGTTGCCTGATGCGACGCTGGCGCGTCTTATCAGGCCTACACCGCTGTGAAGTGCTCCACCCCGTAGGTCGGATAAGGCGGTTA…
CpG-rich DNA-11	2269865..2270688	824	5	CAGGCTGCTTCCCAGTTGCACCACAATTTGCGCCTGCTGCAGCTCGCTGGTCGCTTTGGCATTGCCTAACCAAAGATCGGCACACGGCAGCGGCTGCCCGGTTTGTGACAGCACATCGCCAATCAGCGGCCAGCCAAGAGTTTGCGCCCACAGGGCAACTTTTTTGCCCTCTTCCGCACTCATGCGCCCGGCAACCACCACGCCGCGCTTTTGTCGCCAGAAGAACCAGTCGCGCTGTTTTTCACTTTCCAGACGAGGCGCTTCACGCAGCCACGGTTTGTCGTCCTGCCACCAGTCACCCAGACGCTGTTGCCAGCTAAGCCCGGTATCGTCCATTTCGCCATACAGCGGTTCAGCAAACGGGCAGTTGATATGGACTCCCCCCGCATGAAGCGTACC…
CpG-rich DNA-12	2431321..2432305	985	7	CCAGAGCTTTACCAAAGTCCTGCCCGGCCACCACCAGCAGGGGATGCGGATTCGGAAAACGCGCGACGAAATCGACCAACGCGTTGATGACCGTCAGTACCGCGGCGTAACGCACAGGCAGCGAGGCGGGAAGCGCCAGCACGTACGCGTCAGTTTTGGGATCAAGATCCAGCTGAATCAGCGCCTGTTGCCAGGCCCCCACCAGATCCGTTTCATCAATCGGGATCGCCACCGGCAAATTGCGCAGCGGCAGTTGTACGCCCTCAAGCCAGATTGTGCTGCCAGAGAGCGAAAGGGTATGCGCGCCCGCGCCAATCACCGTGGCGCGCACGGTTTGCGCCGGAAACTGTACGTTCATCTCACGCAGGCGCGGATGGTCATGCAGCGCAGTTGCCAGCA…
CpG-rich DNA-13	2884487..2885691	1205	18	AAACCGCCTTCAACGCGCCACCCAACCGAGGGTGCGCTGCGCCAGCACATCGCGTGCCGGGGTGAATAATTCCATCGTCATCAGTCCGATGTTGCGCCCGACAACCAGCGGTGCCCAACGGTTGGCAAAAAGATGTACCAGGCTGTCCGTGACGCCGATGGTTGCTTCGCGATCGCTCTGTCGACGCTGCTGATAACGGCACAATACGCCGTAATCCCCCATGTCTTCTCCGCGCTCCTGCGCCTGAGTCAGGGTTTCCGCAAGACTCATCACATCTCGCATACCGAGGTTGAACCCTTGCCCGGCAATCGGGTGCAGGGTTTGCGCCGCATTGCCCACCAGCACGGTACGATGGGTAATAGCTCTGGCGGCGCGGGTTAACGCCAGCGGATAAGCACT…
CpG-rich DNA-14	3484398..3486417	2020	6	CGTTATGATAATCCACACAGTGACTTACCCTGCGCAACGGAAGATGCCACCGGCAGCCGGAAAACCATGACGTGGAGCCGTTACGGTCAGTTGCTGAGCTTCACCGACTGTTCCGGTTATGTAACCCGTTATGACCATGACCGCTTCGGGCAGATGACGGCGGTGCACCGCGAGGAAGGGCTGAGTCAGTACCGCGCATACGACAGCCGTGGACAGTTAATTGCCGTGAAAGACACGCAGGGCCATGAAACGCGGTATGAATACAACATCGCCGGTGACCTGACCGCCGTCATTGCCCCGGACGGCAGCAGAAACGGGACACAGTACGATGCGTGGGGAAAGGCCGTCCGTACCACGCAGGGCGGGCTGACGCGCAGTATGGAATACGATGCTGCCGGA…
CpG-rich DNA-15	3693631..3694448	818	10	GCCGTGTACTGGCTTATGGCGAAGCAAAGCGCGGTAAATATGGTGCGGAGATGATCCACCCGGAATACCGCGTGCAGGGCGATCTCAGCACGCCAGAATTACAGGAAACGCTCACGCCGGTTTATCCAACAACGGAAGGCGTAAAGCAGGCCACGCTGCGTAAATTAACCGACCAGGCGCTGGATCTGCTCGACACCTGCGCCATTGAAGAACTCCTGCCGCCGGAACTGTCACAAGGAATGATGACGCTACCGGAAGCGTTGCGCACTTTGCACCGCCCGCCACCGACGCTACAGCTTAGCGATCTGGAAACCGGGCAGCATCCGGCGCAACGTCGTCTGATTCTGGAAGAACTGCTGGCGCACAACCTCAGCATGTTAGCCTTACGTGCCGGAGCAC…
CpG-rich DNA-16	4228428..4229522	1095	14	ATCCCAGCTCTTCCGGCACAATCGACACGTCGATGTAACCACTGCGGATCTCGCCCGCGAACGGGTGATTGCGTCCGTAACCACGCTGGGTGGAGTAGGCCAGCGCCAGCAAATAGCCTTCGTCGCCGCGCATCAACTGCTGCAAACGGGAAGAACGTGAGCAGGGGTAAACCGGCGGCGTGCGGGTGATGTCATCCGGCTGTGCGCCGCTATCCTCTTCAAACTTCGCCAGCCCCTGACGCGCCAGCAGGCTGAAAACGTGCGGCGACGGCTGTTGTTCGCTGTCGGCGGTGGTCAGCGTCGGCGCTTCGCCGTTTGCCAGCAGGGTAAAATCGAGCAGGCGATGGGTGTAGTCGTAGGTTGGGCCAAGCAGCTGGCCGCCGGGAATGTCTTTATAAA…
CpG-rich DNA-17	4229883..4230842	960	12	GCGTCAATCAGCGCGCAGCGTTCGGCGTGCTGTTTATCACGCCCCAGCACCCAGCTGTAGCCGAGCGTGCCGTCAGTCAGGCGCACGGCGGCGCGGGTCAGCGTGGCGTCGCCGGCAAAAAAACGTTCGCCGGTGCCGCCCATCCGCGCCTGAATCTGTACCAGGCCAGTTTCAGCGGCGCGGATCACCTCATAGTCGGCGGTGATGTTTAGCGCGTTCAGGCGTGCTGCCAGTTCAGCCGGTTGGCTGTGCGCCAGCACGGACATCCAGTGCTGGCGGGTCGCGGTATCTGCGTGCATTCAGTGCTCCATAGTGAATTCAATCATGTCGGCGCGCGTCAGGCTGACGGAGTACTCCGCCGGGCTGCTTTCACCGTCACGGTGGTTAAGGGTGCGCACG…
CpG-rich DNA-18	4230989..4231885	897	8	ATAAGCACCATCAGGGCGCAGGTTTGTTGGAACTGGAAACCGCGAATCGCTTCCCACAGGGTGACGCCGATCCCGCCCGCGCCGACCATGCCGACGACGGTCGCCGAGCGGACGTTGGATTCGAAGCGATAGAGGGAGTAGGAGATCAGCAGCGGCATCACCTGCGGCAGCACGCCGTAGAGGATCTCTTCGAGCTTGTTGGCACCGGTGGCGCGAATGCCTTCCACCGGGCCAGGTTCAATTGCTTCTACCGCTTCGGAAAGCAGCTTGGAGAGCACGCCGGTGGTGTGGATAAATAGCGCCAGCACGCCAGCGAACGGTCCGAGACCGACGGCGACCACGAACAGCATGGCGAAGACCATTTCGTTAATGGCGCGGCAGGCGTCCATCAGGCGGCGA…
CpG-rich DNA-19	4430387..4431227	841	5	GTGTGCACCTCATCCGGCGCATATTTGCTTTTCAGCATCAGGTCGTCGATGCGGGTGGCGCTGTGCTCGCGCCAGTCACTGCCGCGCGTGCCGGAGTAGAGCAGCGCGGTGCCAAAACCGTTGTCCGCTGTGCCGCCCACCATCAGGTTGTGCGTCTCTTTCGGGTTGTTTTGTGAAGAGGTTGGGCTGAGCTGACCTTCCACGCCCGCCTCGATACCAAAGTCCTGCGGAATGGCACGGGTAACAAAGTTCACCACGCCGCCCACGCTCTGCGGTCCGTAACGCACCGCACCACCACCGCGTACCACGTCAATGGCATCCATGTTGCCGAGCGAAACGGGAGCCAGTGAAAGCTGCGGCTGACCGTAAGGGGCGAAGGGGACGGGGATGCCGTCCATC…
