# Supplementary material for: Bacterial protoplast-derived nanovesicles carrying CRISPR-Cas9 tools re-educate tumor-associated macrophages for enhanced cancer immunotherapy
Source: Nat Commun. 2024 Jan 31;15:950. doi: 10.1038/s41467-024-44941-9 (PMC10830495; doi:10.1038/s41467-024-44941-9)
Supplement: Supplementary file 5 — Supplementary Data 2 [file 41467_2024_44941_MOESM5_ESM.xlsx]

## Sheet: Supplementary Data 2
Supplementary Data 2 The top 200 proteins identified from E. coli
Rank	Protein accession	Gene name	Protein name	Subcellular localization	iBAQ
1	A0A140NHP9	ECBD_4279	Periplasm binding protein/LacI transcriptional regulator	Periplasm	1331600
2	A0A140NDE3	ompA	Outer membrane protein A	Outer membrane	637840
3	A0A140NF24	ECBD_4032	Histone family protein DNA-binding protein	Cytoplasm	571520
4	A0A140NGF8	tnaA	Tryptophanase	Cytoplasm	497060
5	A0A140NCR5	acpP	Acyl carrier protein	Cytoplasm	415600
6	A0A140NFE9	ECBD_3441	Chaperone protein Skp	Periplasm	367640
7	A0A140NGM2	ECBD_3882	Entericidin EcnAB	Inner membrane	306060
8	A0A140NCI6	tuf	Elongation factor Tu	Cytoplasm	304300
9	A0A140NC11	pal	Peptidoglycan-associated lipoprotein	Outer membrane	275020
10	A0A140NAW2	ECBD_1818	Cold-shock DNA-binding domain protein	Cytoplasm	261960
11	A0A140N783	ECBD_1865	Glyceraldehyde-3-phosphate dehydrogenase	Cytoplasm	193442
12	A0A140NCG6	ECBD_2928	Cytochrome bd ubiquinol oxidase subunit I	Inner membrane	185664
13	A0A140SS63	rplL	Large ribosomal subunit protein bL12	unknown	184304
14	A0A140NCD0	ECBD_4002	Maltodextrin-binding protein	Periplasm	167488
15	A0A140N5I0	ECBD_0402	Peptidyl-prolyl cis-trans isomerase	Periplasm	157522
16	A0A140N4F2	ECBD_0180	Cold-shock DNA-binding domain protein	Cytoplasm	152960
17	A0A140NCZ5	ECBD_3254	Sec translocon accessory complex subunit YajC	Inner membrane	149946
18	A0A140NCG0	tpx	Thiol peroxidase	Periplasm	148104
19	A0A140SS73	glpK	Glycerol kinase	Cytoplasm	147608
20	A0A140N4M0	rplQ	Large ribosomal subunit protein bL17	Cytoplasm	137208
21	A0A140NBF0	ECBD_1987	Superoxide dismutase	Periplasm	133634
22	A0A140NAS1	ECBD_1565	PTS system, galactitol-specific IIC subunit	Inner membrane	130358
23	A0A140N2S3	rplV	Large ribosomal subunit protein uL22	Cytoplasm	129358
24	A0A140NCH9	ECBD_2385	DNA-binding protein	Cytoplasm	125862
25	A0A140NDV1	rplI	Large ribosomal subunit protein bL9	Cytoplasm	124562
26	A0A140NC97	ECBD_3047	Alkyl hydroperoxide reductase C	Cytoplasm	117854
27	A0A140N775	mdh	Malate dehydrogenase	unknown	115244
28	A0A140NH65	groEL	Chaperonin GroEL	Cytoplasm	113032
29	A0A140NFR9	atpE	ATP synthase subunit c	Inner membrane	109698
30	A0A140N7F5	rpmC	Large ribosomal subunit protein uL29	Cytoplasm	109672
31	A0A140NDB6	rplJ	Large ribosomal subunit protein uL10	Cytoplasm	109642
32	A0A140NFA9	ECBD_3215	Histone family protein DNA-binding protein	Cytoplasm	106940
33	A0A140NHS0	atpD	ATP synthase subunit beta	Inner membrane	99536
34	A0A140N6Y5	rpsJ	Small ribosomal subunit protein uS10	Cytoplasm	94372
35	A0A140NFG4	ECBD_3988	UPF0337 protein YjbJ	unknown	92778
36	A0A140N811	rpsO	Small ribosomal subunit protein uS15	Cytoplasm	92432
37	A0A140N8E6	ECBD_1564	Protein-N(Pi)-phosphohistidine	unknown	92318
38	A0A140NA70	ECBD_2927	Cytochrome d ubiquinol oxidase, subunit II	Inner membrane	90810
39	A0A140N7J2	lpp	Major outer membrane lipoprotein Lpp	Outer membrane	88236
40	A0A140NAY7	ECBD_3202	Glycoprotein/polysaccharide metabolism	Periplasm	87160
41	A0A140N2T1	rplF	Large ribosomal subunit protein uL6	Cytoplasm	82986
42	A0A140N7Y1	ECBD_0641	DUF883 domain-containing protein	unknown	82554
43	A0A140ND72	atpA	ATP synthase subunit alpha	Cytoplasm	81154
44	A0A140N5H1	ECBD_0514	DUF1043 family protein	Inner membrane	79192
45	A0A140N846	rplY	Large ribosomal subunit protein bL25	Cytoplasm	79134
46	A0A140N9A4	ECBD_1264	PTS system, glucose subfamily, IIA subunit	Cytoplasm	78404
47	A0A140N5L7	rplX	Large ribosomal subunit protein uL24	Cytoplasm	76878
48	A0A140SSC0	ECBD_4259	Thioredoxin	Cytoplasm	75362
49	A0A140ND02	ECBD_2379	Extracellular solute-binding protein family 5	Periplasm	74364
50	A0A140NFU3	rpsT	Small ribosomal subunit protein bS20	Cytoplasm	73290
51	A0A140NGN0	ECBD_3892	Aspartate ammonia-lyase	Cytoplasm	72390
52	A0A140N7D8	rpsP	Small ribosomal subunit protein bS16	Cytoplasm	72176
53	A0A140N7U0	ECBD_0590	Transport-associated	Periplasm	72088
54	A0A140N7C7	fusA	Elongation factor G	Cytoplasm	72074
55	A0A140NGH1	rpsR	Small ribosomal subunit protein bS18	Cytoplasm	70076
56	A0A140NDN9	dps	DNA protection during starvation protein	Cytoplasm	69196
57	A0A140NBS3	ECBD_3503	Dihydrolipoyl dehydrogenase	Cytoplasm	68690
58	A0A140NDZ9	ECBD_2936	Succinate dehydrogenase iron-sulfur subunit	Inner membrane	66980
59	A0A140N870	ECBD_1566	Alcohol dehydrogenase GroES domain protein	Cytoplasm	66462
60	A0A140N9G2	sucD	Succinate--CoA ligase [ADP-forming] subunit alpha	Cytoplasm	65892
61	A0A140NBJ5	rcsF	Outer membrane lipoprotein RcsF	Outer membrane	65862
62	A0A140N9N9	ECBD_1906	SmpA/OmlA domain protein	unknown	65344
63	A0A140NF32	rplK	Large ribosomal subunit protein uL11	Cytoplasm	64590
64	A0A140N8N2	ECBD_1735	Ferritin	Cytoplasm	64286
65	A0A140N5B4	rpsM	Small ribosomal subunit protein uS13	Cytoplasm	63684
66	A0A140N8E1	pgk	Phosphoglycerate kinase	Cytoplasm	62554
67	A0A140N729	dcrB	Inner membrane lipoprotein DcrB	Periplasm	62452
68	A0A140N6G0	eno	Enolase	Cytoplasm	62402
69	A0A140NFD7	tsf	Elongation factor Ts	Cytoplasm	60834
70	A0A140NCW5	ECBD_3224	Uncharacterized lipoprotein	Inner membrane	59886
71	A0A140NFP9	ECBD_3501	Aconitate hydratase B	Cytoplasm	59772
72	A0A140N6Z6	rpsQ	Small ribosomal subunit protein uS17	Cytoplasm	59352
73	A0A140NBF4	sucC	Succinate--CoA ligase [ADP-forming] subunit beta	Cytoplasm	58626
74	A0A140NGH6	ECBD_3793	PTS system, trehalose-specific IIBC subunit	Inner membrane	57926
75	A0A140N692	ECBD_0183	DUF3053 domain-containing protein	unknown	57726
76	A0A140NDI2	lacZ	Beta-galactosidase	unknown	56742
77	A0A140N802	ECBD_1421	Glycerophosphoryl diester phosphodiesterase	Periplasm	56566
78	A0A140N6T0	bamE	Outer membrane protein assembly factor BamE	Outer membrane	56406
79	A0A140NET2	tig	Trigger factor	Cytoplasm	56132
80	A0A140NCJ3	ECBD_2214	YdcH family protein	unknown	55740
81	A0A140N797	ECBD_0539	Sigma 54 modulation protein/ribosomal protein S30EA	Cytoplasm	54726
82	A0A140NAV6	ECBD_3457	peptidase Do	Periplasm	54398
83	A0A140NAW9	adk	Adenylate kinase	Cytoplasm	53568
84	A0A140NEN6	groES	Co-chaperonin GroES	Cytoplasm	52244
85	A0A140N4G2	secB	Protein-export protein SecB	Cytoplasm	51900
86	A0A140N9V3	ECBD_2812	Cationic amino acid ABC transporter, Periplasm binding protein	Periplasm	51678
87	A0A140NGG7	rpsF	Small ribosomal subunit protein bS6	Cytoplasm	50962
88	A0A140NA80	ECBD_2937	Succinate dehydrogenase flavoprotein subunit	Inner membrane	50296
89	A0A140NFH4	ECBD_3998	Maltose operon Periplasm	Periplasm	49188
90	A0A140N598	rplM	Large ribosomal subunit protein uL13	Cytoplasm	48082
91	A0A140NE28	ECBD_3912	Glycoside hydrolase family 4	Cytoplasm	47908
92	A0A140N537	rpsH	Small ribosomal subunit protein uS8	Cytoplasm	47692
93	A0A140N6W8	rpsG	Small ribosomal subunit protein uS7	Cytoplasm	47628
94	A0A140NAN3	ECBD_2463	Isocitrate dehydrogenase [NADP]	Cytoplasm	47402
95	A0A140N821	ECBD_0813	Fructose-bisphosphate aldolase	Cytoplasm	46362
96	A0A140N2U0	rpoA	DNA-directed RNA polymerase subunit alpha	Cytoplasm	45658
97	A0A140NCF6	cpoB	Cell division coordinator CpoB	Periplasm	45590
98	A0A140NFV3	dnaK	Chaperone protein DnaK	Cytoplasm	45076
99	A0A140NDX4	ECBD_2934	Dihydrolipoyllysine-residue succinyltransferase component of 2-oxoglutarate dehydrogenase complex	Cytoplasm	45042
100	A0A140N610	ECBD_0715	Bacterial OB-fold domain-containing protein	unknown	44620
101	A0A140N8C2	ECBD_1420	Glycerol-3-phosphate transporter	Inner membrane	44400
102	A0A140N5A3	rplE	Large ribosomal subunit protein uL5	Cytoplasm	44110
103	A0A140NA86	lpoB	Penicillin-binding protein activator LpoB	unknown	42952
104	A0A140ND70	ECBD_3193	Efflux transporter, RND family, MFP subunit	Inner membrane	42906
105	A0A140N3H4	rplN	Large ribosomal subunit protein uL14	Cytoplasm	42556
106	A0A140SS71	rpmE	Large ribosomal subunit protein bL31	Cytoplasm	42418
107	A0A140NHF3	tatA	Sec-independent protein translocase protein TatA	Inner membrane	42316
108	A0A140N9M6	ECBD_2996	Extracellular solute-binding protein family 3	Periplasm	41856
109	A0A140NEI9	tolB	Tol-Pal system protein TolB	Periplasm	41838
110	A0A140NBA5	ECBD_2684	30S ribosomal protein S1	Cytoplasm	41322
111	A0A140ND68	ECBD_2667	Aminotransferase	Cytoplasm	40082
112	A0A140NDV9	tal	Transaldolase	Cytoplasm	39296
113	A0A140N6Z9	rpsE	Small ribosomal subunit protein uS5	Cytoplasm	38164
114	A0A140NCH7	ECBD_2938	Succinate dehydrogenase hydrophobic membrane anchor subunit	Inner membrane	37960
115	A0A140N571	ECBD_1384	NADH-quinone oxidoreductase subunit M	Inner membrane	37820
116	A0A140NEN2	ECBD_3887	DUF4156 domain-containing protein	unknown	37500
117	A0A140N9R4	infC	Translation initiation factor IF-3	Cytoplasm	37384
118	A0A140NDB1	ECBD_3384	Aminoacyl-histidine dipeptidase	Cytoplasm	35300
119	A0A140N4S8	bamC	Outer membrane protein assembly factor BamC	Outer membrane	35240
120	A0A140N4L0	rplR	Large ribosomal subunit protein uL18	Cytoplasm	34958
121	A0A140N8N0	luxS	S-ribosylhomocysteine lyase	Cytoplasm	34830
122	A0A140NBL4	bamA	Outer membrane protein assembly factor BamA	Outer membrane	34724
123	A0A140N8S5	grpE	Protein GrpE	Cytoplasm	33758
124	A0A140N9G9	ECBD_1336	Beta-ketoacyl synthase	Cytoplasm	33200
125	A0A140N5L3	ftsH	ATP-dependent zinc metalloprotease FtsH	Inner membrane	32872
126	A0A140N7N4	nuoA	NADH-quinone oxidoreductase subunit A	Inner membrane	32836
127	A0A140N6T7	rplS	Large ribosomal subunit protein bL19	Cytoplasm	32592
128	A0A140N548	rpsD	Small ribosomal subunit protein uS4	Cytoplasm	32270
129	A0A140N9X9	ECBD_1989	Glutaredoxin	unknown	31960
130	A0A140N7G4	rpmD	Large ribosomal subunit protein uL30	Cytoplasm	31762
131	A0A140NFK2	rpsB	Small ribosomal subunit protein uS2	Cytoplasm	31404
132	A0A140NFR6	surA	Chaperone SurA	Periplasm	31356
133	A0A140SSC3	ECBD_4280	Inner-membrane translocator	Inner membrane	30878
134	A0A140N9D9	gpmA	2,3-bisphosphoglycerate-dependent phosphoglycerate mutase	Cytoplasm	30874
135	A0A140NA26	ais	Lipopolysaccharide core heptose	unknown	30756
136	A0A140NI98	atpF	ATP synthase subunit b	Inner membrane	30730
137	A0A140N6E5	gatZ	D-tagatose-1,6-bisphosphate aldolase subunit GatZ	Cytoplasm	30514
138	A0A140NEX7	ECBD_3806	Periplasm binding protein/LacI transcriptional regulator	Periplasm	30320
139	A0A140N9Z7	ECBD_1377	NADH-quinone oxidoreductase subunit F	Cytoplasm	29948
140	A0A140NFM7	rplA	Large ribosomal subunit protein uL1	Cytoplasm	29242
141	A0A140NA83	ECBD_2329	Enoyl-[acyl-carrier-protein] reductase [NADH]	Inner membrane	29234
142	A0A140NAU7	frr	Ribosome-recycling factor	Cytoplasm	29160
143	A0A140NEF6	ppa	Inorganic pyrophosphatase	Cytoplasm	29032
144	A0A140NCU5	ribH	6,7-dimethyl-8-ribityllumazine synthase	Cytoplasm	28846
145	A0A140NEK4	ECBD_3859	Modulator of FtsH protease HflC	Cytoplasm	28792
146	A0A140NG05	yaeH	UPF0325 protein YaeH	Cytoplasm	27608
147	A0A140NCS9	prs	Ribose-phosphate pyrophosphokinase	unknown	27478
148	A0A140ND23	ECBD_2508	3-oxoacyl-[acyl-carrier-protein] reductase	Cytoplasm	27390
149	A0A140N528	rpsS	Small ribosomal subunit protein uS19	Cytoplasm	27010
150	A0A140N9P3	ECBD_1378	NADH-quinone oxidoreductase	Cytoplasm	26992
151	A0A140N9C4	ECBD_2002	17 kDa surface antigen	Outer membrane	26392
152	A0A140SS90	ECBD_4097	MIP family channel protein	Inner membrane	26362
153	A0A140N730	ECBD_1088	Sigma 54 modulation protein/ribosomal protein S30EA	Cytoplasm	26284
154	A0A140NDV2	ihfB	Integration host factor subunit beta	Cytoplasm	26138
155	A0A140NC56	deoD	Purine nucleoside phosphorylase DeoD-type	Cytoplasm	26122
156	A0A140NDL0	ECBD_3505	Pyruvate dehydrogenase E1 component	Cytoplasm	25892
157	A0A140N8Q9	asnS	Asparagine--tRNA ligase	Cytoplasm	25886
158	A0A140NFZ6	ECBD_3645	Transport-associated	Periplasm	25638
159	A0A140N510	pckA	Phosphoenolpyruvate carboxykinase	Cytoplasm	25108
160	A0A140N7S3	ECBD_0710	Antibiotic biosynthesis monooxygenase	Cytoplasm	24956
161	A0A140N3G7	rplC	Large ribosomal subunit protein uL3	Cytoplasm	24822
162	A0A140N2Z9	rpsI	Small ribosomal subunit protein uS9	Cytoplasm	24608
163	A0A140N5A9	nfuA	Fe/S biogenesis protein NfuA	Cytoplasm	24382
164	A0A140NAZ7	ECBD_1862	MltA-interacting MipA family protein	Outer membrane	24268
165	A0A140NDE2	ppnP	Pyrimidine/purine nucleoside phosphorylase	unknown	24072
166	A0A140N4S7	ECBD_0518	Glutathione S-transferase domain protein	Cytoplasm	24030
167	A0A140N6A0	ECBD_0185	OmpA/MotB domain protein	Outer membrane	23778
168	A0A140NBZ3	ECBD_3860	Protein HflK	unknown	23566
169	A0A140N4H6	ECBD_0844	Thiol:disulfide interchange protein	Periplasm	23428
170	A0A140N9K4	ECBD_1376	NADH-quinone oxidoreductase subunit E	Cytoplasm	23388
171	A0A140SS30	efp	Elongation factor P	Cytoplasm	23350
172	A0A140N5X6	nuoH	NADH-quinone oxidoreductase subunit H	Inner membrane	23194
173	A0A140N4K1	rpsC	Small ribosomal subunit protein uS3	Cytoplasm	23116
174	A0A140NE27	ECBD_3504	Acetyltransferase component of pyruvate dehydrogenase complex	Cytoplasm	23058
175	A0A140N2P2	ECBD_0114	Rhodanese domain protein	unknown	22916
176	A0A140NCV3	ECBD_3214	PpiC-type peptidyl-prolyl cis-trans isomerase	Inner membrane	22836
177	A0A140N6V1	ECBD_0400	Peptidyl-prolyl cis-trans isomerase	Cytoplasm	22792
178	A0A140NB38	ECBD_1789	KHG/KDPG aldolase	Cytoplasm	22744
179	A0A140N9F7	ECBD_2032	DUF945 domain-containing protein	Inner membrane	22698
180	A0A140NC10	ECBD_2941	Citrate synthase	Cytoplasm	22616
181	A0A140N9D3	ECBD_1266	Phosphotransferase system, phosphocarrier protein HPr	Cytoplasm	22450
182	A0A140N9G6	bamD	Outer membrane protein assembly factor BamD	Outer membrane	22408
183	A0A140N5Y7	rbfA	Ribosome-binding factor A	Cytoplasm	22236
184	A0A140N5D7	rplU	Large ribosomal subunit protein bL21	Cytoplasm	21726
185	A0A140NC31	ECBD_2939	Succinate dehydrogenase cytochrome b556 subunit	unknown	21572
186	A0A140NCD4	ECBD_3045	UspA domain protein	Cytoplasm	21524
187	A0A140N9F5	bamB	Outer membrane protein assembly factor BamB	Outer membrane	21500
188	A0A140N7J1	rplB	Large ribosomal subunit protein uL2	Cytoplasm	21348
189	A0A140NBN8	ECBD_3019	serine-type D-Ala-D-Ala carboxypeptidase	Inner membrane	21336
190	A0A140NF41	atpG	ATP synthase gamma chain	Inner membrane	21290
191	A0A140N8C8	ECBD_0686	SH3 domain protein	unknown	20926
192	A0A140NDG1	ECBD_2729	Putative lipoprotein	unknown	20338
193	A0A140N5K8	rplD	Large ribosomal subunit protein uL4	Cytoplasm	20330
194	A0A140N201	ECBD_0129	PTS system mannitol-specific EIICBA component	Inner membrane	20296
195	A0A140N4N4	pepB	Peptidase B	Cytoplasm	20254
196	A0A140NGG3	ECBD_3619	Two component transcriptional regulator, winged helix family	Cytoplasm	20054
197	A0A140N560	nuoB	NADH-quinone oxidoreductase subunit B	Inner membrane	19843.6
198	A0A140NDC7	secD	Protein translocase subunit SecD	Inner membrane	19719
199	A0A140N487	kbl	2-amino-3-ketobutyrate coenzyme A ligase	Cytoplasm	19632.8
200	A0A140NAN5	ECBD_2666	Porin Gram-negative type	Outer membrane	19562.2
