# Supplementary material for: Bacterial protoplast-derived nanovesicles carrying CRISPR-Cas9 tools re-educate tumor-associated macrophages for enhanced cancer immunotherapy
Source: Nat Commun. 2024 Jan 31;15:950. doi: 10.1038/s41467-024-44941-9 (PMC10830495; doi:10.1038/s41467-024-44941-9)
Supplement: Supplementary file 6 — Supplementary Data 3 [file 41467_2024_44941_MOESM6_ESM.xlsx]

## Sheet: Supplementary Data 3
Supplementary Data 3 The top 200 proteins identified from E. coli protoplast
Rank	Protein accession	Gene name	Protein name	Subcellular localization	iBAQ
1	A0A140NF24	ECBD_4032	Histone family protein DNA-binding protein	Cytoplasm	1431000
2	A0A140NDE3	ompA	Outer membrane protein A	Outer membrane	387140
3	A0A140N7Y1	ECBD_0641	DUF883 domain-containing protein	unknown	367580
4	A0A140NDN9	dps	DNA protection during starvation protein	Cytoplasm	283430
5	A0A140NFA9	ECBD_3215	Histone family protein DNA-binding protein	Cytoplasm	267860
6	A0A140NCR5	acpP	Acyl carrier protein	Cytoplasm	252310
7	A0A140NHP9	ECBD_4279	Periplasm binding protein/LacI transcriptional regulator	Periplasm	252250
8	A0A140N2S3	rplV	Large ribosomal subunit protein uL22	Cytoplasm	246020
9	A0A140NAW2	ECBD_1818	Cold-shock DNA-binding domain protein	Cytoplasm	225320
10	A0A140NGM2	ECBD_3882	Entericidin EcnAB	Inner membrane	224420
11	A0A140NGF8	tnaA	Tryptophanase	Cytoplasm	223890
12	A0A140N2Z9	rpsI	Small ribosomal subunit protein uS9	Cytoplasm	201740
13	A0A140N4M0	rplQ	Large ribosomal subunit protein bL17	Cytoplasm	193140
14	A0A140N5B4	rpsM	Small ribosomal subunit protein uS13	Cytoplasm	182870
15	A0A140NCI6	tuf	Elongation factor Tu	Cytoplasm	181680
16	A0A140N6W8	rpsG	Small ribosomal subunit protein uS7	Cytoplasm	175760
17	A0A140SS73	glpK	Glycerol kinase	Cytoplasm	174940
18	A0A140SS63	rplL	Large ribosomal subunit protein bL12	unknown	172260
19	A0A140N7D8	rpsP	Small ribosomal subunit protein bS16	Cytoplasm	161090
20	A0A140NCH9	ECBD_2385	DNA-binding protein	Cytoplasm	157440
21	A0A140NFM7	rplA	Large ribosomal subunit protein uL1	Cytoplasm	153870
22	A0A140N3H4	rplN	Large ribosomal subunit protein uL14	Cytoplasm	151470
23	A0A140NCZ5	ECBD_3254	Sec translocon accessory complex subunit YajC	Inner membrane	148680
24	A0A140N5L7	rplX	Large ribosomal subunit protein uL24	Cytoplasm	145350
25	A0A140N5D7	rplU	Large ribosomal subunit protein bL21	Cytoplasm	145260
26	A0A140NC11	pal	Peptidoglycan-associated lipoprotein	Outer membrane	144020
27	A0A140N6E5	gatZ	D-tagatose-1,6-bisphosphate aldolase subunit GatZ	Cytoplasm	141500
28	A0A140N5A3	rplE	Large ribosomal subunit protein uL5	Cytoplasm	138770
29	A0A140NB69	ihfA	Integration host factor subunit alpha	Cytoplasm	136980
30	A0A140N5K8	rplD	Large ribosomal subunit protein uL4	Cytoplasm	129970
31	A0A140NBS1	rplT	Large ribosomal subunit protein bL20	Cytoplasm	128460
32	A0A140N548	rpsD	Small ribosomal subunit protein uS4	Cytoplasm	124890
33	A0A140N4K1	rpsC	Small ribosomal subunit protein uS3	Cytoplasm	121700
34	A0A140N6Y5	rpsJ	Small ribosomal subunit protein uS10	Cytoplasm	120200
35	A0A140NFE9	ECBD_3441	Chaperone protein Skp	Periplasm	119270
36	A0A140NDB6	rplJ	Large ribosomal subunit protein uL10	Cytoplasm	118440
37	A0A140NCG6	ECBD_2928	Cytochrome bd ubiquinol oxidase subunit I	Inner membrane	117550
38	A0A140NFU3	rpsT	Small ribosomal subunit protein bS20	Cytoplasm	117180
39	A0A140NDV1	rplI	Large ribosomal subunit protein bL9	Cytoplasm	116930
40	A0A140N7J1	rplB	Large ribosomal subunit protein uL2	Cytoplasm	116180
41	A0A140N2T1	rplF	Large ribosomal subunit protein uL6	Cytoplasm	114470
42	A0A140NDZ9	ECBD_2936	Succinate dehydrogenase iron-sulfur subunit	Inner membrane	105370
43	A0A140N6Z9	rpsE	Small ribosomal subunit protein uS5	Cytoplasm	103800
44	A0A140NGH1	rpsR	Small ribosomal subunit protein bS18	Cytoplasm	103260
45	A0A140N9R4	infC	Translation initiation factor IF-3	Cytoplasm	102550
46	A0A140N783	ECBD_1865	Glyceraldehyde-3-phosphate dehydrogenase	Cytoplasm	100880
47	A0A140NAS1	ECBD_1565	PTS system, galactitol-specific IIC subunit	Inner membrane	100070
48	A0A140NF32	rplK	Large ribosomal subunit protein uL11	Cytoplasm	95125
49	A0A140N811	rpsO	Small ribosomal subunit protein uS15	Cytoplasm	92070
50	A0A140N6Z2	rplP	Large ribosomal subunit protein uL16	Cytoplasm	89500
51	A0A140N4F2	ECBD_0180	Cold-shock DNA-binding domain protein	Cytoplasm	88264
52	A0A140N846	rplY	Large ribosomal subunit protein bL25	Cytoplasm	88159
53	A0A140N537	rpsH	Small ribosomal subunit protein uS8	Cytoplasm	87435
54	A0A140NBA5	ECBD_2684	30S ribosomal protein S1	Cytoplasm	86716
55	A0A140N3L9	rpmB	Large ribosomal subunit protein bL28	Cytoplasm	85834
56	A0A140N775	mdh	Malate dehydrogenase	unknown	85427
57	A0A140NH65	groEL	Chaperonin GroEL	Cytoplasm	77979
58	A0A140N5Z7	rpmG	Large ribosomal subunit protein bL33	Cytoplasm	77159
59	A0A140NHS0	atpD	ATP synthase subunit beta	Inner membrane	76707
60	A0A140SS71	rpmE	Large ribosomal subunit protein bL31	Cytoplasm	76641
61	A0A140NG05	yaeH	UPF0325 protein YaeH	Cytoplasm	76397
62	A0A140NFK2	rpsB	Small ribosomal subunit protein uS2	Cytoplasm	75399
63	A0A140NF01	rho	Transcription termination factor Rho	Cytoplasm	75346
64	A0A140NBS3	ECBD_3503	Dihydrolipoyl dehydrogenase	Cytoplasm	75140
65	A0A140N7F5	rpmC	Large ribosomal subunit protein uL29	Cytoplasm	72759
66	A0A140N6T7	rplS	Large ribosomal subunit protein bL19	Cytoplasm	71860
67	A0A140N598	rplM	Large ribosomal subunit protein uL13	Cytoplasm	71158
68	A0A140N5H1	ECBD_0514	DUF1043 family protein	Inner membrane	70419
69	A0A140N6Z6	rpsQ	Small ribosomal subunit protein uS17	Cytoplasm	68024
70	A0A140N7L9	rpsK	Small ribosomal subunit protein uS11	Cytoplasm	64616
71	A0A140N711	rplO	Large ribosomal subunit protein uL15	Cytoplasm	61745
72	A0A140NFV3	dnaK	Chaperone protein DnaK	Cytoplasm	61351
73	A0A140NA70	ECBD_2927	Cytochrome d ubiquinol oxidase, subunit II	Inner membrane	58573
74	A0A140NBF4	sucC	Succinate--CoA ligase [ADP-forming] subunit beta	Cytoplasm	57053
75	A0A140N4G2	secB	Protein-export protein SecB	Cytoplasm	56738
76	A0A140NC97	ECBD_3047	Alkyl hydroperoxide reductase C	Cytoplasm	56398
77	A0A140N9Z7	ECBD_1377	NADH-quinone oxidoreductase subunit F	Cytoplasm	55962
78	A0A140N9G2	sucD	Succinate--CoA ligase [ADP-forming] subunit alpha	Cytoplasm	55508
79	A0A140N560	nuoB	NADH-quinone oxidoreductase subunit B	Inner membrane	55157
80	A0A140NAY7	ECBD_3202	Glycoprotein/polysaccharide metabolism	Periplasm	54878
81	A0A140ND72	atpA	ATP synthase subunit alpha	Cytoplasm	54720
82	A0A140N729	dcrB	Inner membrane lipoprotein DcrB	Periplasm	54516
83	A0A140N7J2	lpp	Major outer membrane lipoprotein Lpp	Outer membrane	54049
84	A0A140N7K8	rpsN	Small ribosomal subunit protein uS14	Cytoplasm	54023
85	A0A140NA80	ECBD_2937	Succinate dehydrogenase flavoprotein subunit	Inner membrane	52621
86	A0A140N9N9	ECBD_1906	SmpA/OmlA domain protein	unknown	52560
87	A0A140N8E6	ECBD_1564	Protein-N	unknown	50960
88	A0A140NAA6	ECBD_1392	Stress response protein ElaB	unknown	50497
89	A0A140NCH7	ECBD_2938	Succinate dehydrogenase hydrophobic membrane anchor subunit	Inner membrane	49889
90	A0A140NDX4	ECBD_2934	Dihydrolipoyllysine-residue succinyltransferase component of 2-oxoglutarate dehydrogenase complex	Cytoplasm	49547
91	A0A140NFR9	atpE	ATP synthase subunit c	Inner membrane	47516
92	A0A140NFG4	ECBD_3988	UPF0337 protein YjbJ	unknown	46733
93	A0A140N6G0	eno	Enolase	Cytoplasm	46357
94	A0A140N3G7	rplC	Large ribosomal subunit protein uL3	Cytoplasm	45660
95	A0A140N5L3	ftsH	ATP-dependent zinc metalloprotease FtsH	Inner membrane	44995
96	A0A140N7G4	rpmD	Large ribosomal subunit protein uL30	Cytoplasm	44905
97	A0A140N528	rpsS	Small ribosomal subunit protein uS19	Cytoplasm	43753
98	A0A140NBF0	ECBD_1987	Superoxide dismutase	Periplasm	42949
99	A0A140N8N2	ECBD_1735	Ferritin	Cytoplasm	39946
100	A0A140N9P3	ECBD_1378	NADH-quinone oxidoreductase	Cytoplasm	39418
101	A0A140NCG0	tpx	Thiol peroxidase	Periplasm	39313
102	A0A140N870	ECBD_1566	Alcohol dehydrogenase GroES domain protein	Cytoplasm	39268
103	A0A140SSA9	ECBD_4281	ABC transporter related	Inner membrane	38596
104	A0A140N9A4	ECBD_1264	PTS system, glucose subfamily, IIA subunit	Cytoplasm	37029
105	A0A140N8Q5	ECBD_1563	Putative PTS IIA-like nitrogen-regulatory protein PtsN	Cytoplasm	36976
106	A0A140N885	nuoI	NADH-quinone oxidoreductase subunit I	Cytoplasm	36451
107	A0A140NDE6	accA	Acetyl-coenzyme A carboxylase carboxyl transferase subunit alpha	Cytoplasm	36320
108	A0A140NF15	ECBD_4022	Isocitrate lyase	Cytoplasm	36151
109	A0A140N2U0	rpoA	DNA-directed RNA polymerase subunit alpha	Cytoplasm	35819
110	A0A140NFP9	ECBD_3501	Aconitate hydratase B	Cytoplasm	35614
111	A0A140NDB1	ECBD_3384	Aminoacyl-histidine dipeptidase	Cytoplasm	35315
112	A0A140N8E1	pgk	Phosphoglycerate kinase	Cytoplasm	35005
113	A0A140N5F4	pnp	Polyribonucleotide nucleotidyltransferase	Cytoplasm	34866
114	A0A140N3D6	ECBD_0391	Catabolite activator protein	Cytoplasm	34760
115	A0A140N692	ECBD_0183	DUF3053 domain-containing protein	unknown	33861
116	A0A140NDV2	ihfB	Integration host factor subunit beta	Cytoplasm	33743
117	A0A140N8S5	grpE	Protein GrpE	Cytoplasm	33560
118	A0A140N7C7	fusA	Elongation factor G	Cytoplasm	33494
119	A0A140N7U0	ECBD_0590	Transport-associated	Periplasm	32504
120	A0A140NDM4	ybjQ	UPF0145 protein YbjQ	unknown	32393
121	A0A140SSC3	ECBD_4280	Inner-membrane translocator	Inner membrane	32036
122	A0A140ND70	ECBD_3193	Efflux transporter, RND family, MFP subunit	Inner membrane	31881
123	A0A140NBD4	ECBD_2714	Cold shock-like protein CspD	Cytoplasm	31707
124	A0A140N5X6	nuoH	NADH-quinone oxidoreductase subunit H	Inner membrane	31657
125	A0A140NEN6	groES	Co-chaperonin GroES	Cytoplasm	31491
126	A0A140NGN0	ECBD_3892	Aspartate ammonia-lyase	Cytoplasm	31339
127	A0A140NET2	tig	Trigger factor	Cytoplasm	30916
128	A0A140SSC0	ECBD_4259	Thioredoxin	Cytoplasm	30715
129	A0A140N7W3	yeeX	UPF0265 protein YeeX	Cytoplasm	30142
130	A0A140NFD7	tsf	Elongation factor Ts	Cytoplasm	29685
131	A0A140NCD4	ECBD_3045	UspA domain protein	Cytoplasm	29407
132	A0A140N4L0	rplR	Large ribosomal subunit protein uL18	Cytoplasm	28089
133	A0A140NE87	ECBD_3973	Single-stranded DNA-binding protein	Cytoplasm	27934
134	A0A140NCS9	prs	Ribose-phosphate pyrophosphokinase	unknown	27779
135	A0A140NE28	ECBD_3912	Glycoside hydrolase family 4	Cytoplasm	27521
136	A0A140N779	arnC	Undecaprenyl-phosphate 4-deoxy-4-formamido-L-arabinose transferase	Inner membrane	27471
137	A0A140NCE4	ECBD_2383	Aldehyde-alcohol dehydrogenase	Cytoplasm	27327
138	A0A140NA83	ECBD_2329	Enoyl-[acyl-carrier-protein] reductase [NADH]	Inner membrane	27116
139	A0A140NDI2	lacZ	Beta-galactosidase	unknown	26822
140	A0A140NEY9	ECBD_3991	Diacylglycerol kinase	Inner membrane	26228
141	A0A140NDG1	ECBD_2729	Putative lipoprotein	unknown	25972
142	A0A140N9F7	ECBD_2032	DUF945 domain-containing protein	Inner membrane	25488
143	A0A140NDL0	ECBD_3505	Pyruvate dehydrogenase E1 component	Cytoplasm	25483
144	A0A140NI98	atpF	ATP synthase subunit b	Inner membrane	25311
145	A0A140NCD0	ECBD_4002	Maltodextrin-binding protein	Periplasm	25299
146	A0A140SSB8	ECBD_4239	Uroporphyrinogen-III C-methyltransferase	Inner membrane	25110
147	A0A140NAW9	adk	Adenylate kinase	Cytoplasm	24859
148	A0A140N4H3	rpsL	Small ribosomal subunit protein uS12	Cytoplasm	24665
149	A0A140NC10	ECBD_2941	Citrate synthase	Cytoplasm	24514
150	A0A140N7I5	ECBD_2248	UspA domain protein	Cytoplasm	24060
151	A0A140ND23	ECBD_2508	3-oxoacyl-[acyl-carrier-protein] reductase	Cytoplasm	23886
152	A0A140NBV7	infA	Translation initiation factor IF-1	Cytoplasm	23715
153	A0A140N5I1	folE	GTP cyclohydrolase 1	Cytoplasm	23634
154	A0A140NGG7	rpsF	Small ribosomal subunit protein bS6	Cytoplasm	23621
155	A0A140NE66	ECBD_2935	oxoglutarate dehydrogenase	Cytoplasm	23561
156	A0A140NCH2	ECBD_2375	Oligopeptide/dipeptide ABC transporter, ATPase subunit	Inner membrane	23398
157	A0A140NAN3	ECBD_2463	Isocitrate dehydrogenase [NADP]	Cytoplasm	23327
158	A0A140SS90	ECBD_4097	MIP family channel protein	Inner membrane	23225
159	A0A140N7A6	ECBD_1047	DUF883 domain-containing protein	unknown	23219
160	A0A140N3T4	infB	Translation initiation factor IF-2	Cytoplasm	22528
161	A0A140N201	ECBD_0129	PTS system mannitol-specific EIICBA component	Inner membrane	21953
162	A0A140NFD2	ECBD_3421	Lipoprotein	Inner membrane	21865
163	A0A140NAS5	ECBD_2706	Transcriptional regulator, AsnC family	Cytoplasm	21735
164	A0A140NBJ5	rcsF	Outer membrane lipoprotein RcsF	Outer membrane	21518
165	A0A140NBZ3	ECBD_3860	Protein HflK	unknown	21418
166	A0A140N7N4	nuoA	NADH-quinone oxidoreductase subunit A	Inner membrane	21368
167	A0A140N797	ECBD_0539	Sigma 54 modulation protein/ribosomal protein S30EA	Cytoplasm	21190
168	A0A140N582	mreB	Cell shape-determining protein MreB	Cytoplasm	21052
169	A0A140N7K3	accD	Acetyl-coenzyme A carboxylase carboxyl transferase subunit beta	Cytoplasm	20874
170	A0A140N8C2	ECBD_1420	Glycerol-3-phosphate transporter	Inner membrane	20219
171	A0A140SS30	efp	Elongation factor P	Cytoplasm	20153
172	A0A140NCU5	ribH	6,7-dimethyl-8-ribityllumazine synthase	Cytoplasm	19762
173	A0A140N9K4	ECBD_1376	NADH-quinone oxidoreductase subunit E	Cytoplasm	19596
174	A0A140NB54	proQ	RNA chaperone ProQ	Cytoplasm	19412
175	A0A140N4Y7	deaD	ATP-dependent RNA helicase DeaD	Cytoplasm	19256
176	A0A140NE27	ECBD_3504	Acetyltransferase component of pyruvate dehydrogenase complex	Cytoplasm	18891
177	A0A140NEN2	ECBD_3887	DUF4156 domain-containing protein	unknown	18853
178	A0A140N9G9	ECBD_1336	Beta-ketoacyl synthase	Cytoplasm	18796
179	A0A140N8Y8	ECBD_2044	NAD(P) transhydrogenase subunit beta	Inner membrane	18601
180	A0A140N6V1	ECBD_0400	Peptidyl-prolyl cis-trans isomerase	Cytoplasm	18502
181	A0A140NA88	ECBD_3227	Cytochrome bo (3) ubiquinol oxidase subunit 1	Inner membrane	18457
182	A0A140NAA1	rne	Ribonuclease E	Cytoplasm	18292
183	A0A140NBN8	ECBD_3019	serine-type D-Ala-D-Ala carboxypeptidase	Inner membrane	18237
184	A0A140NC31	ECBD_2939	Succinate dehydrogenase cytochrome b556 subunit	unknown	17925
185	A0A140NCV3	ECBD_3214	PpiC-type peptidyl-prolyl cis-trans isomerase	Inner membrane	17663
186	A0A140ND68	ECBD_2667	Aminotransferase	Cytoplasm	17586
187	A0A140N3I1	secY	Protein translocase subunit SecY	Inner membrane	17571
188	A0A140NDC7	secD	Protein translocase subunit SecD	Inner membrane	17335
189	A0A140NDR0	ECBD_2643	ABC-type transport auxiliary lipoprotein component domain-containing protein	unknown	17184
190	A0A140N6G6	dtpB	Dipeptide and tripeptide permease B	Inner membrane	17058
191	A0A140NHF3	tatA	Sec-independent protein translocase protein TatA	Inner membrane	17040
192	A0A140N9D9	gpmA	2,3-bisphosphoglycerate-dependent phosphoglycerate mutase	Cytoplasm	16904
193	A0A140NBM1	ECBD_2997	Polar amino acid ABC transporter, inner membrane subunit	Inner membrane	16832
194	A0A140N4S8	bamC	Outer membrane protein assembly factor BamC	Outer membrane	16755
195	A0A140N6N1	ECBD_0316	Glycerol-3-phosphate dehydrogenase	unknown	15964
196	A0A140N277	dctA	C4-dicarboxylate transport protein	Inner membrane	15856
197	A0A140ND02	ECBD_2379	Extracellular solute-binding protein family 5	Periplasm	15842
198	A0A140N6A5	clpB	Chaperone protein ClpB	Cytoplasm	15774
199	A0A140N3S1	ECBD_0562	CRM domain-containing protein	Cytoplasm	15767
200	A0A140NF41	atpG	ATP synthase gamma chain	Inner membrane	15736
