# Supplementary material for: Bacterial protoplast-derived nanovesicles carrying CRISPR-Cas9 tools re-educate tumor-associated macrophages for enhanced cancer immunotherapy
Source: Nat Commun. 2024 Jan 31;15:950. doi: 10.1038/s41467-024-44941-9 (PMC10830495; doi:10.1038/s41467-024-44941-9)
Supplement: Supplementary file 7 — Supplementary Data 4 [file 41467_2024_44941_MOESM7_ESM.xlsx]

## Sheet: Supplementary Table 4
Supplementary Data 4 The top 200 proteins identified from E. coli-OMV
Rank	Protein accession	Gene name	Protein name	Subcellular localization	iBAQ
1	A0A140NHP9	ECBD_4279	Periplasm binding protein/LacI transcriptional regulator	Periplasm	1411800
2	A0A140NDE3	ompA	Outer membrane protein A	Outer membrane	850360
3	A0A140NFE9	ECBD_3441	Chaperone protein Skp	Periplasm	422430
4	A0A140NC11	pal	Peptidoglycan-associated lipoprotein	Outer membrane	321820
5	A0A140NCG6	ECBD_2928	Cytochrome bd ubiquinol oxidase subunit I	Inner membrane	302400
6	A0A140NGM2	ECBD_3882	Entericidin EcnAB	Inner membrane	230260
7	A0A140NAS1	ECBD_1565	PTS system, galactitol-specific IIC subunit	Inner membrane	206650
8	A0A140N5I0	ECBD_0402	Peptidyl-prolyl cis-trans isomerase	Periplasm	203690
9	A0A140NCR5	acpP	Acyl carrier protein	Cytoplasm	162920
10	A0A140NCD0	ECBD_4002	Maltodextrin-binding protein	Periplasm	154970
11	A0A140NCZ5	ECBD_3254	Sec translocon accessory complex subunit YajC	Inner membrane	131290
12	A0A140NHS0	atpD	ATP synthase subunit beta	Inner membrane	129370
13	A0A140NAY7	ECBD_3202	Glycoprotein/polysaccharide metabolism	Periplasm	121830
14	A0A140N729	dcrB	Inner membrane lipoprotein DcrB	Periplasm	113340
15	A0A140N7J2	lpp	Major outer membrane lipoprotein Lpp	Outer membrane	109520
16	A0A140ND72	atpA	ATP synthase subunit alpha	Cytoplasm	104400
17	A0A140NF24	ECBD_4032	Histone family protein DNA-binding protein	Cytoplasm	103650
18	A0A140N802	ECBD_1421	Glycerophosphoryl diester phosphodiesterase	Periplasm	100250
19	A0A140N8E6	ECBD_1564	Protein-N(Pi)-phosphohistidine--sugar phosphotransferase	unknown	97198
20	A0A140NDZ9	ECBD_2936	Succinate dehydrogenase iron-sulfur subunit	Inner membrane	93425
21	A0A140N7Y1	ECBD_0641	DUF883 domain-containing protein	unknown	91537
22	A0A140N5H1	ECBD_0514	DUF1043 family protein	Inner membrane	86937
23	A0A140NA70	ECBD_2927	Cytochrome d ubiquinol oxidase, subunit II	Inner membrane	86641
24	A0A140NB56	ECBD_2592	Glucose-1-phosphatase	Periplasm	85937
25	A0A140NFR9	atpE	ATP synthase subunit c	Inner membrane	85840
26	A0A140NCF6	cpoB	Cell division coordinator CpoB	Periplasm	85445
27	A0A140NCW5	ECBD_3224	Uncharacterized lipoprotein	unknown	84939
28	A0A140NDB6	rplJ	Large ribosomal subunit protein uL10	Cytoplasm	84517
29	A0A140NBJ5	rcsF	Outer membrane lipoprotein RcsF	Outer membrane	82503
30	A0A140NCI6	tuf	Elongation factor Tu	Cytoplasm	81232
31	A0A140N4M0	rplQ	Large ribosomal subunit protein bL17	Cytoplasm	80202
32	A0A140ND02	ECBD_2379	Extracellular solute-binding protein family 5	Periplasm	74166
33	A0A140N7U0	ECBD_0590	Transport-associated	Periplasm	74001
34	A0A140NAV6	ECBD_3457	peptidase Do	Periplasm	68452
35	A0A140N6T0	bamE	Outer membrane protein assembly factor BamE	Outer membrane	65537
36	A0A140N9N9	ECBD_1906	SmpA/OmlA domain protein	unknown	64222
37	A0A140N2S3	rplV	Large ribosomal subunit protein uL22	Cytoplasm	63314
38	A0A140NGH6	ECBD_3793	PTS system, trehalose-specific IIBC subunit	Inner membrane	62756
39	A0A140NA80	ECBD_2937	Succinate dehydrogenase flavoprotein subunit	Inner membrane	60845
40	A0A140N4S8	bamC	Outer membrane protein assembly factor BamC	Outer membrane	60539
41	A0A140NFH4	ECBD_3998	Maltose operon Periplasm	Periplasm	59058
42	A0A140SS63	rplL	Large ribosomal subunit protein bL12	unknown	58949
43	A0A140SS73	glpK	Glycerol kinase	Cytoplasm	58176
44	A0A140N692	ECBD_0183	DUF3053 domain-containing protein	unknown	54815
45	A0A140ND70	ECBD_3193	Efflux transporter, RND family, MFP subunit	Inner membrane	53140
46	A0A140N745	nuoC	NADH-quinone oxidoreductase subunit C/D	unknown	52835
47	A0A140NBL4	bamA	Outer membrane protein assembly factor BamA	Outer membrane	50279
48	A0A140NA86	lpoB	Penicillin-binding protein activator LpoB	unknown	49947
49	A0A140NH65	groEL	Chaperonin GroEL	Cytoplasm	49619
50	A0A140NEK4	ECBD_3859	Modulator of FtsH protease HflC	Cytoplasm	48970
51	A0A140N9V3	ECBD_2812	Cationic amino acid ABC transporter, Periplasm binding protein	Periplasm	48023
52	A0A140N9C4	ECBD_2002	17 kDa surface antigen	Outer membrane	46806
53	A0A140NEX7	ECBD_3806	Periplasm binding protein/LacI transcriptional regulator	Periplasm	46465
54	A0A140N9M6	ECBD_2996	Extracellular solute-binding protein family 3	Periplasm	46429
55	A0A140NGF8	tnaA	Tryptophanase	Cytoplasm	46152
56	A0A140N8C2	ECBD_1420	Glycerol-3-phosphate transporter	Inner membrane	44828
57	A0A140N7F5	rpmC	Large ribosomal subunit protein uL29	Cytoplasm	44486
58	A0A140N2P2	ECBD_0114	Rhodanese domain protein	unknown	43409
59	A0A140NHF3	tatA	Sec-independent protein translocase protein TatA	Inner membrane	43377
60	A0A140NGH1	rpsR	Small ribosomal subunit protein bS18	Cytoplasm	42057
61	A0A140NEI9	tolB	Tol-Pal system protein TolB	Periplasm	42047
62	A0A140N7D8	rpsP	Small ribosomal subunit protein bS16	Cytoplasm	41853
63	A0A140NFR6	surA	Chaperone SurA	Periplasm	40691
64	A0A140N610	ECBD_0715	Bacterial OB-fold domain-containing protein	unknown	40230
65	A0A140N5L3	ftsH	ATP-dependent zinc metalloprotease FtsH	Inner membrane	39813
66	A0A140N9Z7	ECBD_1377	NADH-quinone oxidoreductase subunit F	Cytoplasm	39380
67	A0A140NCH7	ECBD_2938	Succinate dehydrogenase hydrophobic membrane anchor subunit	Inner membrane	39379
68	A0A140N571	ECBD_1384	NADH-quinone oxidoreductase subunit M	Inner membrane	39230
69	A0A140NBN8	ECBD_3019	serine-type D-Ala-D-Ala carboxypeptidase	Inner membrane	38738
70	A0A140NEN2	ECBD_3887	DUF4156 domain-containing protein	unknown	38658
71	A0A140NI98	atpF	ATP synthase subunit b	Inner membrane	38102
72	A0A140NF41	atpG	ATP synthase gamma chain	Inner membrane	37926
73	A0A140N9A4	ECBD_1264	PTS system, glucose subfamily, IIA subunit	Cytoplasm	37721
74	A0A140NDV1	rplI	Large ribosomal subunit protein bL9	Cytoplasm	37654
75	A0A140N6E5	gatZ	D-tagatose-1,6-bisphosphate aldolase subunit GatZ	Cytoplasm	37008
76	A0A140NE08	ECBD_3891	FxsA cytoplasmic membrane protein	Inner membrane	36639
77	A0A140NBF0	ECBD_1987	Superoxide dismutase	Periplasm	35637
78	A0A140N604	lpoA	Penicillin-binding protein activator LpoA	Inner membrane	35595
79	A0A140SSC3	ECBD_4280	Inner-membrane translocator	Inner membrane	34979
80	A0A140N7N4	nuoA	NADH-quinone oxidoreductase subunit A	Inner membrane	34556
81	A0A140NBS3	ECBD_3503	Dihydrolipoyl dehydrogenase	Cytoplasm	33169
82	A0A140NA26	ais	Lipopolysaccharide core heptose(II)-phosphate phosphatase	unknown	33122
83	A0A140NFC3	ECBD_3370	DUF1440 domain-containing protein	Inner membrane	32937
84	A0A140N9F5	bamB	Outer membrane protein assembly factor BamB	Outer membrane	32695
85	A0A140N201	ECBD_0129	PTS system mannitol-specific EIICBA component	Inner membrane	32108
86	A0A140NCS9	prs	Ribose-phosphate pyrophosphokinase (RPPK)	unknown	31977
87	A0A140N6A0	ECBD_0185	OmpA/MotB domain protein	Outer membrane	31746
88	A0A140NCG0	tpx	Thiol peroxidase	Periplasm	31565
89	A0A140SS54	ECBD_3893	C4-dicarboxylate transporter	Inner membrane	31451
90	A0A140N560	nuoB	NADH-quinone oxidoreductase subunit B	Inner membrane	31298
91	A0A140N811	rpsO	Small ribosomal subunit protein uS15	Cytoplasm	30932
92	A0A140N5L7	rplX	Large ribosomal subunit protein uL24	Cytoplasm	30859
93	A0A140N6Z6	rpsQ	Small ribosomal subunit protein uS17	Cytoplasm	30839
94	A0A140NDC7	secD	Protein translocase subunit SecD	Inner membrane	30174
95	A0A140N2T1	rplF	Large ribosomal subunit protein uL6	Cytoplasm	29544
96	A0A140N9F7	ECBD_2032	DUF945 domain-containing protein	Inner membrane	29458
97	A0A140N9G6	bamD	Outer membrane protein assembly factor BamD	Outer membrane	29430
98	A0A140N783	ECBD_1865	Glyceraldehyde-3-phosphate dehydrogenase	Cytoplasm	29355
99	A0A140N5X6	nuoH	NADH-quinone oxidoreductase subunit H	Inner membrane	29068
100	A0A140NDR0	ECBD_2643	ABC-type transport auxiliary lipoprotein component domain-containing protein	unknown	29039
101	A0A140NCH9	ECBD_2385	DNA-binding protein	Cytoplasm	28536
102	A0A140N6Y5	rpsJ	Small ribosomal subunit protein uS10	Cytoplasm	28316
103	A0A140NBZ3	ECBD_3860	Protein HflK	unknown	28108
104	A0A140N645	eco	Ecotin	Periplasm	27833
105	A0A140NAZ7	ECBD_1862	MltA-interacting MipA family protein	Outer membrane	27693
106	A0A140NDG1	ECBD_2729	Putative lipoprotein	unknown	27458
107	A0A140N6W8	rpsG	Small ribosomal subunit protein uS7	Cytoplasm	27344
108	A0A140N6G6	dtpB	Dipeptide and tripeptide permease B	Inner membrane	27302
109	A0A140N885	nuoI	NADH-quinone oxidoreductase subunit I	Cytoplasm	26508
110	A0A140NDX4	ECBD_2934	Dihydrolipoyllysine-residue succinyltransferase component of 2-oxoglutarate dehydrogenase complex	Cytoplasm	26090
111	A0A140NFT6	atpH	ATP synthase subunit delta	Cytoplasm	25868
112	A0A140N775	mdh	Malate dehydrogenase	unknown	25852
113	A0A140N779	arnC	Undecaprenyl-phosphate 4-deoxy-4-formamido-L-arabinose transferase	Inner membrane	25469
114	A0A140N870	ECBD_1566	Alcohol dehydrogenase GroES domain protein	Cytoplasm	25464
115	A0A140NBF1	mdoG	Glucans biosynthesis protein G	Periplasm	25357
116	A0A140NA12	lolB	Outer-membrane lipoprotein LolB	Periplasm	24812
117	A0A140N5A3	rplE	Large ribosomal subunit protein uL5	Cytoplasm	24558
118	A0A140N9P3	ECBD_1378	NADH-quinone oxidoreductase	Cytoplasm	24432
119	A0A140NC81	ECBD_2209	Uncharacterized lipoprotein YdcL	unknown	24405
120	A0A140NFZ6	ECBD_3645	Transport-associated	Inner membrane	24322
121	A0A140N4H6	ECBD_0844	Thiol:disulfide interchange protein	Periplasm	24225
122	A0A140NCV3	ECBD_3214	PpiC-type peptidyl-prolyl cis-trans isomerase	Inner membrane	24204
123	A0A140N3I9	mscL	Large-conductance mechanosensitive channel	Inner membrane	24202
124	A0A140N5B4	rpsM	Small ribosomal subunit protein uS13	Cytoplasm	24104
125	A0A140NFU3	rpsT	Small ribosomal subunit protein bS20	Cytoplasm	23824
126	A0A140NC64	ECBD_3198	YlaC family protein	Inner membrane	23362
127	A0A140N3I1	secY	Protein translocase subunit SecY	Inner membrane	23357
128	A0A140NF80	ybaB	Nucleoid-associated protein YbaB	unknown	22222
129	A0A140ND47	ECBD_3314	Oligosaccharide/H+ symporter, major facilitator superfamily	Inner membrane	22032
130	A0A140N9F2	tolR	Tol-Pal system protein TolR	Inner membrane	21995
131	A0A140NDI2	lacZ	Beta-galactosidase	unknown	21817
132	A0A140NBS1	rplT	Large ribosomal subunit protein bL20	Cytoplasm	21699
133	A0A140N548	rpsD	Small ribosomal subunit protein uS4	Cytoplasm	21675
134	A0A140NAN5	ECBD_2666	Porin Gram-negative type	Outer membrane	20830
135	A0A140NFX6	yidC	Membrane protein insertase YidC	Inner membrane	20683
136	A0A140NGN0	ECBD_3892	Aspartate ammonia-lyase	Cytoplasm	19772
137	A0A140N385	ECBD_0330	Gluconate transporter	Inner membrane	19613
138	A0A140NAL3	ECBD_2244	DUF306 domain-containing protein	unknown	19395
139	A0A140N8N5	ECBD_0797	Sugar transporter	Inner membrane	19278
140	A0A140NBE4	tolQ	Tol-Pal system protein TolQ	Inner membrane	19185
141	A0A140N7Q2	ECBD_0550	Toluene tolerance family protein	unknown	18976
142	A0A140NFM7	rplA	Large ribosomal subunit protein uL1	Cytoplasm	18939
143	A0A140NDD7	ECBD_4069	Sulfatase	Inner membrane	18716
144	A0A140SSB8	ECBD_4239	Uroporphyrinogen-III C-methyltransferase	Inner membrane	18607
145	A0A140NDV5	ECBD_2914	Putative homeobox protein	Periplasm	18526
146	A0A140N3H4	rplN	Large ribosomal subunit protein uL14	Cytoplasm	18403
147	A0A140NCE4	ECBD_2383	Aldehyde-alcohol dehydrogenase	Cytoplasm	18306
148	A0A140NEA4	ECBD_3072	TonB-dependent siderophore receptor	Outer membrane	18288
149	A0A140NC97	ECBD_3047	Alkyl hydroperoxide reductase C	Cytoplasm	18144
150	A0A140NAM3	ECBD_3099	Lysis protein	unknown	18089
151	A0A140N7J1	rplB	Large ribosomal subunit protein uL2	Cytoplasm	18071
152	A0A140NCT4	ECBD_3194	Efflux pump membrane transporter	Inner membrane	17753
153	A0A140N6Z9	rpsE	Small ribosomal subunit protein uS5	Cytoplasm	17687
154	A0A140N8D2	ECBD_0802	Peptidase M48 Ste24p	Inner membrane	17620
155	A0A140NEY9	ECBD_3991	Diacylglycerol kinase	Inner membrane	17530
156	A0A140N5Z1	ECBD_0982	Peptidase M23	Outer membrane	17397
157	A0A140N9K4	ECBD_1376	NADH-quinone oxidoreductase subunit E	Cytoplasm	17353
158	A0A140N4K1	rpsC	Small ribosomal subunit protein uS3	Cytoplasm	17330
159	A0A140N8C8	ECBD_0686	SH3 domain protein	unknown	17235
160	A0A140NFG4	ECBD_3988	UPF0337 protein YjbJ	unknown	17166
161	A0A140SSC0	ECBD_4259	Thioredoxin	Cytoplasm	17097
162	A0A140N742	htpX	Protease HtpX	Inner membrane	16587
163	A0A140N537	rpsH	Small ribosomal subunit protein uS8	Cytoplasm	16500
164	A0A140NBB9	flgH	Flagellar L-ring protein	Outer membrane	16213
165	A0A140N5Q4	ECBD_0891	Lipoprotein YgdI/YgdR-like SH3-like domain-containing protein	unknown	16194
166	A0A140N6G0	eno	Enolase	Cytoplasm	16184
167	A0A140N7H1	ECBD_1311	VacJ family lipoprotein	Outer membrane	15883
168	A0A140NEZ7	ECBD_3250	Nucleoside-specific channel-forming protein Tsx	Outer membrane	15853
169	A0A140NAN4	ECBD_1632	Lipopolysaccharide biosynthesis protein	unknown	15850
170	A0A140NHG8	ECBD_4000	ABC transporter related	Inner membrane	15766
171	A0A140N731	rodZ	Cytoskeleton protein RodZ	unknown	15672
172	A0A140N2Z9	rpsI	Small ribosomal subunit protein uS9	Cytoplasm	15595
173	A0A140N8E1	pgk	Phosphoglycerate kinase	Cytoplasm	15457
174	A0A140NAJ0	lpxT	Lipid A 1-diphosphate synthase	Inner membrane	15277
175	A0A140N3L9	rpmB	Large ribosomal subunit protein bL28	Cytoplasm	15245
176	A0A140N8Y8	ECBD_2044	NAD(P) transhydrogenase subunit beta	Inner membrane	15201
177	A0A140N8N2	ECBD_1735	Ferritin	Cytoplasm	15043
178	A0A140N903	ECBD_2500	PTS system glucose-specific EIICB component	Inner membrane	14982
179	A0A140NG05	yaeH	UPF0325 protein YaeH	Cytoplasm	14848
180	A0A140NE27	ECBD_3504	Acetyltransferase component of pyruvate dehydrogenase complex	Cytoplasm	14763
181	A0A140N9X6	ECBD_1250	RpoE-regulated lipoprotein	unknown	14455
182	A0A140N4E7	ECBD_0814	Small-conductance mechanosensitive channel	Inner membrane	14333
183	A0A140N5T5	ECBD_0513	peptidase Do	Periplasm	14264
184	A0A140N9G2	sucD	Succinate--CoA ligase [ADP-forming] subunit alpha	Cytoplasm	13928
185	A0A140NE46	ECBD_2784	serine-type D-Ala-D-Ala carboxypeptidase	Inner membrane	13883
186	A0A140N702	ECBD_2043	NAD(P) transhydrogenase subunit alpha	Inner membrane	13634
187	A0A140N277	dctA	C4-dicarboxylate transport protein	Inner membrane	13544
188	A0A140N6V4	pgsA	CDP-diacylglycerol--glycerol-3-phosphate 3-phosphatidyltransferase	Inner membrane	13403
189	A0A140NA02	ECBD_1280	Nucleoside permease	Inner membrane	13021
190	A0A140NC78	ECBD_2983	PTS system, N-acetylglucosamine-specific IIBC subunit	Inner membrane	12891
191	A0A140N4R7	ECBD_0508	Protein YcfR	unknown	12689
192	A0A140N8H5	ECBD_1673	Cytochrome B561	Inner membrane	12536
193	A0A140NEY8	ECBD_3816	2',3'-cyclic-nucleotide 2'-phosphodiesterase	Periplasm	12382
194	A0A140N5D7	rplU	Large ribosomal subunit protein bL21	Cytoplasm	12355
195	A0A140NE52	ECBD_4323	Aromatic amino acid permease	Inner membrane	12232
196	A0A140NA88	ECBD_3227	Cytochrome bo	Inner membrane	12214
197	A0A140N347	ECBD_0567	Protein-export membrane protein SecG	Inner membrane	12025
198	A0A140N8Q5	ECBD_1563	Putative PTS IIA-like nitrogen-regulatory protein PtsN	Cytoplasm	11976
199	A0A140NBY0	ECBD_2910	Pectinesterase	Outer membrane	11591
200	A0A140N7G4	rpmD	Large ribosomal subunit protein uL30	Cytoplasm	11440
