# Supplementary material for: Bacterial protoplast-derived nanovesicles carrying CRISPR-Cas9 tools re-educate tumor-associated macrophages for enhanced cancer immunotherapy
Source: Nat Commun. 2024 Jan 31;15:950. doi: 10.1038/s41467-024-44941-9 (PMC10830495; doi:10.1038/s41467-024-44941-9)
Supplement: Supplementary file 8 — Supplementary Data 5 [file 41467_2024_44941_MOESM8_ESM.xlsx]

## Sheet: Supplementary Data 5
Supplementary Data 5 The top 200 proteins identified from sgPik3cg-DHP/DGA-NV
Rank	Protein accession	Gene name	Protein name	Subcellular localization	iBAQ
1	A0A140NF24	ECBD_4032	Histone family protein DNA-binding protein	Cytoplasm	1594200
2	A0A140N7Y1	ECBD_0641	DUF883 domain-containing protein	unknown	701570
3	A0A140NCZ5	ECBD_3254	Sec translocon accessory complex subunit YajC	Inner membrane	438770
4	A0A140N2S3	rplV	Large ribosomal subunit protein uL22	Cytoplasm	359600
5	A0A140NFA9	ECBD_3215	Histone family protein DNA-binding protein	Cytoplasm	357790
6	A0A140N4M0	rplQ	Large ribosomal subunit protein bL17	Cytoplasm	344570
7	A0A140NAS1	ECBD_1565	PTS system, galactitol-specific IIC subunit	Inner membrane	342960
8	A0A140N811	rpsO	Small ribosomal subunit protein uS15	Cytoplasm	337680
9	A0A140NGM2	ECBD_3882	Entericidin EcnAB	Inner membrane	333570
10	A0A140NDE3	ompA	Outer membrane protein A	Outer membrane	292070
11	A0A140NDN9	dps	DNA protection during starvation protein	Cytoplasm	266860
12	A0A140N6W8	rpsG	Small ribosomal subunit protein uS7	Cytoplasm	241100
13	A0A140N5D7	rplU	Large ribosomal subunit protein bL21	Cytoplasm	235920
14	A0A140N2Z9	rpsI	Small ribosomal subunit protein uS9	Cytoplasm	235110
15	A0A140NCG6	ECBD_2928	Cytochrome bd ubiquinol oxidase subunit I	Inner membrane	226640
16	A0A140NCH9	ECBD_2385	DNA-binding protein	Cytoplasm	220090
17	A0A140N3H4	rplN	Large ribosomal subunit protein uL14	Cytoplasm	180750
18	A0A140NC11	pal	Peptidoglycan-associated lipoprotein	Outer membrane	175190
19	A0A140N5A3	rplE	Large ribosomal subunit protein uL5	Cytoplasm	174990
20	A0A140N6Z9	rpsE	Small ribosomal subunit protein uS5	Cytoplasm	169880
21	A0A140N548	rpsD	Small ribosomal subunit protein uS4	Cytoplasm	163100
22	A0A140NH65	groEL	Chaperonin GroEL	Cytoplasm	150630
23	A0A140NFM7	rplA	Large ribosomal subunit protein uL1	Cytoplasm	147990
24	A0A140N5B4	rpsM	Small ribosomal subunit protein uS13	Cytoplasm	143060
25	A0A140N5H1	ECBD_0514	DUF1043 family protein	Inner membrane	142180
26	A0A140N4K1	rpsC	Small ribosomal subunit protein uS3	Cytoplasm	141990
27	A0A140NDX4	ECBD_2934	Dihydrolipoyllysine-residue succinyltransferase component of 2-oxoglutarate dehydrogenase complex	Cytoplasm	139410
28	A0A140N5L3	ftsH	ATP-dependent zinc metalloprotease FtsH	Inner membrane	132310
29	A0A140NBS3	ECBD_3503	Dihydrolipoyl dehydrogenase	Cytoplasm	130830
30	A0A140N598	rplM	Large ribosomal subunit protein uL13	Cytoplasm	125630
31	A0A140NDZ9	ECBD_2936	Succinate dehydrogenase iron-sulfur subunit	Inner membrane	117340
32	A0A140NB69	ihfA	Integration host factor subunit alpha	Cytoplasm	116890
33	A0A140N6Z6	rpsQ	Small ribosomal subunit protein uS17	Cytoplasm	114710
34	A0A140NBS1	rplT	Large ribosomal subunit protein bL20	Cytoplasm	113800
35	A0A140NGH1	rpsR	Small ribosomal subunit protein bS18	Cytoplasm	109920
36	A0A140N5L7	rplX	Large ribosomal subunit protein uL24	Cytoplasm	108660
37	A0A140N729	dcrB	Inner membrane lipoprotein DcrB	Periplasm	104460
38	A0A140NA70	ECBD_2927	Cytochrome d ubiquinol oxidase, subunit II	Inner membrane	102300
39	A0A140NFK2	rpsB	Small ribosomal subunit protein uS2	Cytoplasm	102220
40	A0A140N6T7	rplS	Large ribosomal subunit protein bL19	Cytoplasm	101790
41	A0A140NAA6	ECBD_1392	Stress response protein ElaB	unknown	100910
42	A0A140NCH7	ECBD_2938	Succinate dehydrogenase hydrophobic membrane anchor subunit	Inner membrane	99301
43	A0A140NGG7	rpsF	Small ribosomal subunit protein bS6	Cytoplasm	98480
44	A0A140N9R4	infC	Translation initiation factor IF-3	Cytoplasm	97859
45	A0A140NF01	rho	Transcription termination factor Rho	Cytoplasm	97611
46	A0A140N3G7	rplC	Large ribosomal subunit protein uL3	Cytoplasm	92535
47	A0A140NFR9	atpE	ATP synthase subunit c	Inner membrane	92458
48	A0A140NG05	yaeH	UPF0325 protein YaeH	Cytoplasm	90014
49	A0A140N537	rpsH	Small ribosomal subunit protein uS8	Cytoplasm	89141
50	A0A140NAY7	ECBD_3202	Glycoprotein/polysaccharide metabolism	Periplasm	87579
51	A0A140N5K8	rplD	Large ribosomal subunit protein uL4	Cytoplasm	87047
52	A0A140N2T1	rplF	Large ribosomal subunit protein uL6	Cytoplasm	86751
53	A0A140N692	ECBD_0183	DUF3053 domain-containing protein	unknown	85222
54	A0A140NA80	ECBD_2937	Succinate dehydrogenase flavoprotein subunit	Inner membrane	84457
55	A0A140NHG8	ECBD_4000	ABC transporter related	Inner membrane	84163
56	A0A140NDE6	accA	Acetyl-coenzyme A carboxylase carboxyl transferase subunit alpha	Cytoplasm	79113
57	A0A140N9N9	ECBD_1906	SmpA/OmlA domain protein	unknown	76863
58	A0A140NFE9	ECBD_3441	Chaperone protein Skp	Periplasm	76482
59	A0A140NE27	ECBD_3504	Acetyltransferase component of pyruvate dehydrogenase complex	Cytoplasm	75560
60	A0A140N9F7	ECBD_2032	DUF945 domain-containing protein	Inner membrane	75173
61	A0A140N745	nuoC	NADH-quinone oxidoreductase subunit C/D	unknown	75062
62	A0A140N7J1	rplB	Large ribosomal subunit protein uL2	Cytoplasm	74096
63	A0A140N7L9	rpsK	Small ribosomal subunit protein uS11	Cytoplasm	74003
64	A0A140N6E5	gatZ	D-tagatose-1,6-bisphosphate aldolase subunit GatZ	Cytoplasm	71593
65	A0A140N7J2	lpp	Major outer membrane lipoprotein Lpp	Outer membrane	71028
66	A0A140N711	rplO	Large ribosomal subunit protein uL15	Cytoplasm	70226
67	A0A140N3L9	rpmB	Large ribosomal subunit protein bL28	Cytoplasm	70223
68	A0A140N6Z2	rplP	Large ribosomal subunit protein uL16	Cytoplasm	70168
69	A0A140N4L0	rplR	Large ribosomal subunit protein uL18	Cytoplasm	68414
70	A0A140NA88	ECBD_3227	Cytochrome bo(3) ubiquinol oxidase subunit 1	Inner membrane	67499
71	A0A140N7D8	rpsP	Small ribosomal subunit protein bS16	Cytoplasm	65534
72	A0A140N846	rplY	Large ribosomal subunit protein bL25	Cytoplasm	65138
73	A0A140NEK4	ECBD_3859	Modulator of FtsH protease HflC	Cytoplasm	63793
74	A0A140N7K3	accD	Acetyl-coenzyme A carboxylase carboxyl transferase subunit beta	Cytoplasm	63406
75	A0A140N779	arnC	Undecaprenyl-phosphate 4-deoxy-4-formamido-L-arabinose transferase	Inner membrane	63227
76	A0A140N6Y5	rpsJ	Small ribosomal subunit protein uS10	Cytoplasm	61672
77	A0A140NFU3	rpsT	Small ribosomal subunit protein bS20	Cytoplasm	60428
78	A0A140NBZ3	ECBD_3860	Protein HflK	unknown	59999
79	A0A140NDV1	rplI	Large ribosomal subunit protein bL9	Cytoplasm	59794
80	A0A140SSB8	ECBD_4239	Uroporphyrinogen-III C-methyltransferase	Inner membrane	59416
81	A0A140NHS0	atpD	ATP synthase subunit beta	Inner membrane	58427
82	A0A140NHF3	tatA	Sec-independent protein translocase protein TatA	Inner membrane	57729
83	A0A140N528	rpsS	Small ribosomal subunit protein uS19	Cytoplasm	56966
84	A0A140N560	nuoB	NADH-quinone oxidoreductase subunit B	Inner membrane	56894
85	A0A140NF32	rplK	Large ribosomal subunit protein uL11	Cytoplasm	56218
86	A0A140SSC3	ECBD_4280	Inner-membrane translocator	Inner membrane	54070
87	A0A140N5R7	ubiK	Ubiquinone biosynthesis accessory factor UbiK	unknown	53122
88	A0A140N3D6	ECBD_0391	Catabolite activator protein	Cytoplasm	52082
89	A0A140NAS5	ECBD_2706	Transcriptional regulator, AsnC family	Cytoplasm	50619
90	A0A140N7A6	ECBD_1047	DUF883 domain-containing protein	unknown	49538
91	A0A140NEY9	ECBD_3991	Diacylglycerol kinase	Inner membrane	48860
92	A0A140NDM4	ybjQ	UPF0145 protein YbjQ	unknown	47610
93	A0A140NFD2	ECBD_3421	Lipoprotein	Inner membrane	47598
94	A0A140NCV3	ECBD_3214	PpiC-type peptidyl-prolyl cis-trans isomerase	Inner membrane	46906
95	A0A140NDB6	rplJ	Large ribosomal subunit protein uL10	Cytoplasm	45440
96	A0A140N201	ECBD_0129	PTS system mannitol-specific EIICBA component	Inner membrane	45150
97	A0A140ND72	atpA	ATP synthase subunit alpha	Cytoplasm	44577
98	A0A140N277	dctA	C4-dicarboxylate transport protein	Inner membrane	43484
99	A0A140NE66	ECBD_2935	oxoglutarate dehydrogenase	Cytoplasm	41281
100	A0A140N8Y8	ECBD_2044	NAD (P) transhydrogenase subunit beta	Inner membrane	41194
101	A0A140NCI3	ECBD_2313	Phage shock protein A, PspA	Inner membrane	41062
102	A0A140N8C2	ECBD_1420	Glycerol-3-phosphate transporter	Inner membrane	40049
103	A0A140ND70	ECBD_3193	Efflux transporter, RND family, MFP subunit	Inner membrane	39955
104	A0A140NCE4	ECBD_2383	Aldehyde-alcohol dehydrogenase	Cytoplasm	39044
105	A0A140SSA9	ECBD_4281	ABC transporter related	Inner membrane	38766
106	A0A140N8C8	ECBD_0686	SH3 domain protein	unknown	38121
107	A0A140N6N1	ECBD_0316	Glycerol-3-phosphate dehydrogenase	Inner membrane	37451
108	A0A140N7K8	rpsN	Small ribosomal subunit protein uS14	Cytoplasm	37203
109	A0A140N885	nuoI	NADH-quinone oxidoreductase subunit I	Cytoplasm	36594
110	A0A140SS90	ECBD_4097	MIP family channel protein	Inner membrane	36477
111	A0A140NHP9	ECBD_4279	Periplasm binding protein/LacI transcriptional regulator	Periplasm	36130
112	A0A140N731	rodZ	Cytoskeleton protein RodZ	unknown	35905
113	A0A140NDI2	lacZ	Beta-galactosidase	unknown	35342
114	A0A140N2U0	rpoA	DNA-directed RNA polymerase subunit alpha	Cytoplasm	35189
115	A0A140NDV2	ihfB	Integration host factor subunit beta	Cytoplasm	34875
116	A0A140N3I9	mscL	Large-conductance mechanosensitive channel	Inner membrane	34826
117	A0A140NAN1	dld	Quinone-dependent D-lactate dehydrogenase	Inner membrane	33861
118	A0A140NCR5	acpP	Acyl carrier protein	Cytoplasm	33090
119	A0A140N7U0	ECBD_0590	Transport-associated	Periplasm	32913
120	A0A140NDD7	ECBD_4069	Sulfatase	Inner membrane	32521
121	A0A140N7A7	ECBD_0549	Mammalian cell entry related domain protein	unknown	32338
122	A0A140NBN8	ECBD_3019	serine-type D-Ala-D-Ala carboxypeptidase	Inner membrane	31328
123	A0A140NAN4	ECBD_1632	Lipopolysaccharide biosynthesis protein	unknown	31237
124	A0A140NCH2	ECBD_2375	Oligopeptide/dipeptide ABC transporter, ATPase subunit	Inner membrane	30957
125	A0A140N7F5	rpmC	Large ribosomal subunit protein uL29	Cytoplasm	30809
126	A0A140N3I1	secY	Protein translocase subunit SecY	Inner membrane	30664
127	A0A140NE87	ECBD_3973	Single-stranded DNA-binding protein	Cytoplasm	30301
128	A0A140NA86	lpoB	Penicillin-binding protein activator LpoB	unknown	29517
129	A0A140NDY8	psd	Phosphatidylserine decarboxylase proenzyme	Inner membrane	29225
130	A0A140NGH6	ECBD_3793	PTS system, trehalose-specific IIBC subunit	Inner membrane	28591
131	A0A140NBJ5	rcsF	Outer membrane lipoprotein RcsF	Outer membrane	28569
132	A0A140NGF8	tnaA	Tryptophanase	Cytoplasm	28400
133	A0A140NCI6	tuf	Elongation factor Tu	Cytoplasm	27563
134	A0A140NBA5	ECBD_2684	30S ribosomal protein S1	Cytoplasm	26738
135	A0A140NDC7	secD	Protein translocase subunit SecD	Inner membrane	26156
136	A0A140NFJ8	ECBD_3492	ABC transporter related	Inner membrane	26064
137	A0A140NFX6	yidC	Membrane protein insertase YidC	Inner membrane	25854
138	A0A140NAA1	rne	Ribonuclease E	Cytoplasm	24848
139	A0A140N2P2	ECBD_0114	Rhodanese domain protein	unknown	24688
140	A0A140N4S8	bamC	Outer membrane protein assembly factor BamC	Outer membrane	24675
141	A0A140N5V9	ECBD_0737	Aldo/keto reductase	Cytoplasm	23793
142	A0A140N7J6	ECBD_0640	Inner membrane protein YqjE	Inner membrane	23546
143	A0A140N8Q5	ECBD_1563	Putative PTS IIA-like nitrogen-regulatory protein PtsN	Cytoplasm	23472
144	A0A140NDR8	ubiE	Ubiquinone/menaquinone biosynthesis C-methyltransferase UbiE	Cytoplasm	23253
145	A0A140N7W3	yeeX	UPF0265 protein YeeX	Cytoplasm	22199
146	A0A140NE08	ECBD_3891	FxsA cytoplasmic membrane protein	Inner membrane	22050
147	A0A140NCS6	ECBD_3226	Ubiquinol oxidase subunit 2	Inner membrane	22047
148	A0A140NDG1	ECBD_2729	Putative lipoprotein	unknown	21996
149	A0A140N6V4	pgsA	CDP-diacylglycerol--glycerol-3-phosphate 3-phosphatidyltransferase	Inner membrane	21602
150	A0A140NEN2	ECBD_3887	DUF4156 domain-containing protein	unknown	21359
151	A0A140NBL4	bamA	Outer membrane protein assembly factor BamA	Outer membrane	21148
152	A0A140N702	ECBD_2043	NAD(P) transhydrogenase subunit alpha	Inner membrane	20612
153	A0A140N347	ECBD_0567	Protein-export membrane protein SecG	Inner membrane	20553
154	A0A140SSA1	ECBD_4240	HemY protein	Inner membrane	20299
155	A0A140N8B4	rpsU	Small ribosomal subunit protein bS21	Cytoplasm	19944
156	A0A140N7N4	nuoA	NADH-quinone oxidoreductase subunit A	Inner membrane	19874
157	A0A140NBR9	ECBD_2814	ABC transporter related	Inner membrane	19711
158	A0A140N4E7	ECBD_0814	Small-conductance mechanosensitive channel	Inner membrane	19361
159	A0A140NBF2	ECBD_1824	PTS system mannose-specific EIIAB component	Cytoplasm	19282
160	A0A140N385	ECBD_0330	Gluconate transporter	Inner membrane	19200
161	A0A140N8W1	ECBD_1113	Signal peptidase I	Inner membrane	19100
162	A0A140N571	ECBD_1384	NADH-quinone oxidoreductase subunit M	Inner membrane	19051
163	A0A140SS54	ECBD_3893	C4-dicarboxylate transporter	Inner membrane	18985
164	A0A140NE52	ECBD_4323	Aromatic amino acid permease	Inner membrane	18929
165	A0A140NCD4	ECBD_3045	UspA domain protein	Cytoplasm	18788
166	A0A140N3Q3	lldD	L-lactate dehydrogenase	Cytoplasm	18633
167	A0A140NDL0	ECBD_3505	Pyruvate dehydrogenase E1 component	Cytoplasm	18419
168	A0A140N4G2	secB	Protein-export protein SecB	Cytoplasm	18385
169	A0A140NB96	ECBD_2908	Transcriptional regulator, LacI family	Cytoplasm	18342
170	A0A140NH27	rpoC	DNA-directed RNA polymerase subunit beta'	Cytoplasm	18240
171	A0A140NC81	ECBD_2209	Uncharacterized lipoprotein YdcL	unknown	18089
172	A0A140N8M5	ECBD_2376	Oligopeptide/dipeptide ABC transporter, ATPase subunit	Inner membrane	18051
173	A0A140NFC3	ECBD_3370	DUF1440 domain-containing protein	Inner membrane	17845
174	A0A140N6T0	bamE	Outer membrane protein assembly factor BamE	Outer membrane	17577
175	A0A140N8N2	ECBD_1735	Ferritin	Cytoplasm	17490
176	A0A140NAM7	ECBD_2378	Binding-protein-dependent transport systems inner membrane component	Inner membrane	17439
177	A0A140N9F5	bamB	Outer membrane protein assembly factor BamB	Outer membrane	17428
178	A0A140N9C4	ECBD_2002	17 kDa surface antigen	Outer membrane	17225
179	A0A140N9G6	bamD	Outer membrane protein assembly factor BamD	Outer membrane	17027
180	A0A140NAX3	ECBD_2492	FAD-dependent pyridine nucleotide-disulphide oxidoreductase	Inner membrane	16936
181	A0A140NAW2	ECBD_1818	Cold-shock DNA-binding domain protein	Cytoplasm	16709
182	A0A140NI98	atpF	ATP synthase subunit b	Inner membrane	16463
183	A0A140NBM1	ECBD_2997	Polar amino acid ABC transporter, inner membrane subunit	Inner membrane	16401
184	A0A140NC75	ECBD_2312	Phage shock protein B	Inner membrane	16302
185	A0A140ND17	secA	Protein translocase subunit SecA	Inner membrane	16245
186	A0A140N5X6	nuoH	NADH-quinone oxidoreductase subunit H	Inner membrane	15941
187	A0A140SS80	rpoB	DNA-directed RNA polymerase subunit beta	Cytoplasm	15900
188	A0A140NA15	ECBD_1510	Inner-membrane translocator	Inner membrane	15879
189	A0A140NDR0	ECBD_2643	ABC-type transport auxiliary lipoprotein component domain-containing protein	unknown	15839
190	A0A140NA12	lolB	Outer-membrane lipoprotein LolB	Periplasm	15689
191	A0A140SS71	rpmE	Large ribosomal subunit protein bL31	Cytoplasm	15688
192	A0A140N753	ECBD_0328	Alpha-1,4 glucan phosphorylase	unknown	15637
193	A0A140NAY5	ECBD_2377	Binding-protein-dependent transport systems inner membrane component	Inner membrane	15598
194	A0A140NEN8	seqA	Negative modulator of initiation of replication	Cytoplasm	15578
195	A0A140NEB1	ECBD_4003	Maltose/maltodextrin transport system permease protein	Inner membrane	15413
196	A0A140N727	ECBD_1355	TIGR01777 family protein	Cytoplasm	15139
197	A0A140N6G6	dtpB	Dipeptide and tripeptide permease B	Inner membrane	15081
198	A0A140NDM3	murG	UDP-N-acetylglucosamine--N-acetylmuramyl-(pentapeptide) pyrophosphoryl-undecaprenol N-acetylglucosamine transferase	Inner membrane	15002
199	A0A140N7G4	rpmD	Large ribosomal subunit protein uL30	Cytoplasm	14415
200	A0A140N7A3	ECBD_0541	Lipopolysaccharide export system ATP-binding protein LptB	Inner membrane	14337
