# Supplementary material for: Bacterial protoplast-derived nanovesicles carrying CRISPR-Cas9 tools re-educate tumor-associated macrophages for enhanced cancer immunotherapy
Source: Nat Commun. 2024 Jan 31;15:950. doi: 10.1038/s41467-024-44941-9 (PMC10830495; doi:10.1038/s41467-024-44941-9)
Supplement: Supplementary file 9 — Supplementary Data 6 [file 41467_2024_44941_MOESM9_ESM.xlsx]

## Sheet: Supplementary Data 6
Supplementary Data 6 The DEGs (differentially expressed genes) list in RNA-seq of 4T1 tumor tissue from sgPik3cg-DHP/DGA-NVs and control mice
Statistical analyses were performed using unpaired student's T test (two tailed). The difference was considered significant when P＜0.05.
	logFC	AveExpr	t	P.Value	adj.P.Val	B	regulated
Thbs3	-0.720656	3.93135	-14.0643	7.36653e-05	0.133991	2.59309	down
Wnt11	-1.06033	1.16817	-14.8446	5.81686e-05	0.133991	2.37026	down
Trf	1.16029	7.62805	13.46	8.92325e-05	0.13912	2.23174	up
Dnlz	-0.681719	4.76759	-12.8121	0.000110635	0.157519	2.08912	down
Gadd45b	-0.809432	4.75316	-12.5777	0.000119889	0.157519	2.00289	down
Ifih1	1.0572	5.13608	12.296	0.000132296	0.157519	1.86512	up
Rap2c	0.601441	6.06325	11.9542	0.000149519	0.157519	1.66062	up
Etfbkmt	0.583871	3.14803	10.6981	0.000241685	0.172182	1.39689	up
Rigi	0.63456	5.58616	11.079	0.000207811	0.171971	1.30932	up
Tent5a	0.818712	3.74155	10.5941	0.00025208	0.172182	1.291	up
Tnc	-0.861104	7.54474	-10.8519	0.000227253	0.171971	1.15757	down
Mx2	0.997272	2.24168	9.94916	0.000330231	0.189683	1.12965	up
Sez6l	-3.21373	-3.36661	-146.917	2.23082e-09	4.8692e-05	0.893613	down
Oasl2	1.15059	5.83235	9.96407	0.000328116	0.189683	0.774187	up
Adam1a	-1.27599	-0.853984	-10.5153	0.00026032	0.172182	0.705457	down
Fgfbp1	-0.873631	3.20545	-9.03085	0.000499555	0.207733	0.607812	down
Ly6h	-3.09095	-3.42849	-21.1219	1.23302e-05	0.0538263	0.603713	down
Parp11	0.916875	4.16669	9.20673	0.000460142	0.207733	0.561644	up
Tmem80	-0.611411	3.51906	-8.9257	0.000525081	0.207733	0.501518	down
Phf11a	1.67165	0.812199	8.63742	0.000603635	0.207733	0.476955	up
P4ha3	-0.977959	2.37119	-8.54496	0.000631804	0.208808	0.456931	down
Cd86	0.899614	4.07227	8.96769	0.0005147	0.207733	0.447731	up
Areg	-0.753082	5.39125	-9.13803	0.00047507	0.207733	0.368845	down
Sirpb1a	0.725405	3.52186	8.65938	0.000597169	0.207733	0.360901	up
Gpr171	1.55648	2.60614	8.1331	0.00077845	0.211343	0.224601	up
Cd83	0.767794	3.16142	8.30451	0.000712878	0.211343	0.220847	up
Rsph3a	0.874245	3.97713	8.51599	0.000640955	0.208808	0.211813	up
Pkib	0.903851	2.28078	8.05257	0.000811776	0.211343	0.201474	up
A4galt	-0.907571	1.68281	-7.84241	0.000907232	0.220024	0.13163	down
Kifc1	-0.682666	5.25608	-8.65733	0.000597768	0.207733	0.113015	down
Map6	-0.77127	3.11285	-8.09788	0.000792817	0.211343	0.108301	down
Msr1	0.589249	7.50682	8.72224	0.000579122	0.207733	0.0645462	up
Adrb1	4.41082	-2.76439	10.1884	0.000298197	0.189683	0.0147081	up
Mmp23	-1.01767	2.04608	-7.6693	0.000996227	0.227477	0.00932096	down
Krt14	-1.44444	4.77357	-8.34363	0.000698864	0.211343	0.00815345	down
Espn	-0.845381	5.00811	-8.34448	0.000698561	0.211343	-0.0381027	down
Rtn1	0.885276	0.291795	7.57688	0.00104807	0.227477	-0.0479197	up
Clec7a	0.873689	6.17801	8.44569	0.000663844	0.211343	-0.0726934	up
Fcho1	1.22954	0.80051	7.44036	0.00113075	0.227477	-0.0802441	up
Dtx3l	0.711316	5.72647	8.36619	0.000690931	0.211343	-0.0953783	up
Sp100	0.847217	5.27713	8.27329	0.000724307	0.211343	-0.108351	up
Pou3f4	-2.08983	-3.92933	-11.0062	0.000213819	0.171971	-0.121462	down
Shisa8	-2.08983	-3.92933	-11.0062	0.000213819	0.171971	-0.121462	down
Rtp3	2.10787	-3.91926	10.8383	0.000228486	0.171971	-0.133898	up
H2bc7	-1.30334	-1.55021	-8.02628	0.000823026	0.211343	-0.153815	down
Amn	-1.40282	-0.78566	-7.64746	0.00100819	0.227477	-0.161978	down
Arhgdig	-0.612727	4.47263	-7.91074	0.000874769	0.219879	-0.230939	down
Efna2	-0.938731	0.898965	-7.13047	0.00134967	0.227477	-0.243991	down
Lamb3	-0.813091	5.29789	-8.04739	0.000813977	0.211343	-0.249694	down
Frs3	-1.02382	0.73484	-7.12062	0.00135744	0.227477	-0.252292	down
Nat8f1	-0.86431	0.646515	-7.1003	0.00137362	0.227477	-0.265649	down
Hapln4	-0.753142	0.31685	-7.11214	0.00136416	0.227477	-0.276681	down
Eif1ad6	2.02054	-3.87523	9.70695	0.000367027	0.200277	-0.293604	up
Slamf8	2.07403	1.90755	7.0717	0.00139679	0.227477	-0.309868	up
Usp18	1.46092	3.53628	7.43853	0.00113191	0.227477	-0.338761	up
Myorg	-0.723906	1.84994	-7.02921	0.0014321	0.227477	-0.356457	down
Akap6	0.862864	1.0112	6.86571	0.00157842	0.227477	-0.397464	up
Tceal7	2.95502	-3.40605	8.62684	0.00060678	0.207733	-0.404999	up
Ifit1	1.48602	3.88081	7.34068	0.00119613	0.227477	-0.463469	up
Ifit2	1.02913	4.16491	7.44118	0.00113023	0.227477	-0.466491	up
Dnase1	0.64558	1.58911	6.75373	0.00168911	0.227477	-0.502914	up
Ifi44	1.56789	5.44047	7.58411	0.00104389	0.227477	-0.531933	up
Rps10	-0.778807	3.74639	-7.21576	0.00128466	0.227477	-0.550093	down
Klrb1a	-3.55259	-2.58436	-7.49413	0.00109727	0.227477	-0.564672	down
Thrb	2.45982	-1.50374	6.95691	0.00149468	0.227477	-0.566543	up
Sh2d3c	-0.767975	4.19988	-7.24503	0.00126322	0.227477	-0.611177	down
Leng9	-0.662163	1.22954	-6.49535	0.00198241	0.230991	-0.638731	down
Gm20517	-2.90593	-3.21681	-7.55912	0.0010584	0.227477	-0.643117	down
Lrrc17	-0.88913	1.96417	-6.60216	0.00185426	0.227477	-0.644092	down
Aebp1	-0.82806	5.09197	-7.37727	0.00117162	0.227477	-0.653086	down
Catspere2	-3.00198	-2.57522	-7.13206	0.00134842	0.227477	-0.672998	down
Slfn8	1.04131	4.82691	7.26065	0.00125196	0.227477	-0.688279	up
Trim30a	1.26264	5.18985	7.29629	0.00122672	0.227477	-0.704092	up
Slc8a1	0.654033	3.24559	6.81954	0.00162297	0.227477	-0.723318	up
Pwwp3b	0.766431	2.40066	6.58185	0.00187784	0.227709	-0.726104	up
P2ry2	-0.748074	3.81235	-6.9465	0.00150397	0.227477	-0.744583	down
Tmsb4x	0.611635	10.5987	7.28063	0.00123774	0.227477	-0.745954	up
Col6a1	-0.791517	7.39017	-7.40106	0.001156	0.227477	-0.749871	down
Klhl23	0.929166	1.53383	6.36357	0.00215555	0.233364	-0.749898	up
Tvp23a	-0.81006	-0.55665	-6.3291	0.00220381	0.233364	-0.764176	down
Arhgef26	-1.20737	-0.522698	-6.31611	0.00222233	0.233364	-0.767038	down
Rnf5	-0.77952	4.24747	-7.00122	0.00145595	0.227477	-0.783753	down
Ankrd33b	-0.758395	3.46419	-6.78222	0.00166008	0.227477	-0.791611	down
Lpcat2	0.756046	4.34875	6.95342	0.00149779	0.227477	-0.83207	up
Mcpt4	-0.959729	2.51776	-6.42935	0.00206693	0.230991	-0.850724	down
Slc28a1	-2.20328	-3.87027	-7.22818	0.00127551	0.227477	-0.850843	down
Isoc2b	-1.02535	0.840026	-6.12915	0.00251087	0.24038	-0.852022	down
Tacstd2	-1.14413	0.159535	-6.08961	0.00257755	0.24038	-0.8683	down
Ces1f	-1.40966	-1.79814	-6.33596	0.00219409	0.233364	-0.875924	down
Cmpk2	1.34128	3.19696	6.5429	0.00192408	0.228742	-0.882811	up
Xrcc1	-0.618301	5.11547	-7.03302	0.00142889	0.227477	-0.892773	down
Sesn3	0.687081	7.30773	7.18184	0.00131005	0.227477	-0.897888	up
Cd163	-1.1285	4.47054	-6.86485	0.00157923	0.227477	-0.906038	down
Pramel39	-2.56151	-3.68874	-6.92001	0.00152791	0.227477	-0.921148	down
Tlr7	0.92111	3.13584	6.48183	0.00199938	0.230991	-0.931474	up
Hal	1.01788	3.8109	6.63704	0.00181459	0.227477	-0.950023	up
C1qtnf1	-0.776742	4.64557	-6.84626	0.001597	0.227477	-0.955827	down
Eda2r	0.676436	0.778148	5.96552	0.00280111	0.249624	-0.959873	up
Sp110	1.10719	4.37031	6.75679	0.00168596	0.227477	-0.96325	up
Dhx58	0.754561	4.0343	6.67429	0.00177335	0.227477	-0.973548	up
Crybb1	-2.47652	-3.4331	-6.62771	0.0018251	0.227477	-0.984682	down
C7	2.41688	-3.76516	6.70673	0.00173834	0.227477	-1.00191	up
Gfra2	-1.23001	0.73177	-5.82502	0.00308298	0.254895	-1.05072	down
Npl	-0.670737	4.18512	-6.59243	0.00186551	0.227477	-1.06379	down
Phf11b	1.63291	3.13069	6.23642	0.00234016	0.237989	-1.07709	up
Lrrc24	-2.09588	-3.61618	-6.42648	0.00207071	0.230991	-1.0848	down
Rxrb	-0.610778	6.25162	-6.85778	0.00158596	0.227477	-1.10593	down
Adam12	-0.851636	3.49726	-6.34005	0.00218834	0.233364	-1.11304	down
Cbx8	-0.834936	3.93392	-6.44645	0.00204462	0.230991	-1.12051	down
Serpinb9	0.773993	5.22221	6.6677	0.00178055	0.227477	-1.15912	up
Ddit4	-1.10577	7.34244	-6.79549	0.00164677	0.227477	-1.16601	down
Phf11d	0.870702	4.78772	6.57212	0.00188926	0.227828	-1.16935	up
Zfta	-0.651498	6.09919	-6.74683	0.00169623	0.227477	-1.17784	down
Irgm1	1.57313	6.05962	6.71061	0.00173422	0.227477	-1.18254	up
Kera	1.79397	-3.98684	6.28527	0.00226706	0.233783	-1.19076	up
Zfp382	-0.871278	1.77046	-5.77952	0.00318149	0.257194	-1.19978	down
Zfp428	-0.725068	3.61993	-6.25278	0.00231537	0.237265	-1.20626	down
BC147527	2.1009	0.437894	5.55955	0.00371457	0.275585	-1.21824	up
Plcl1	1.48621	1.18794	5.62306	0.00355034	0.270956	-1.22677	up
Hoxc9	-3.19085	-2.05691	-5.73073	0.00329136	0.259829	-1.22782	down
Gm4847	-2.83131	-3.25206	-5.94542	0.00283946	0.249624	-1.24397	down
Lair1	1.18679	4.41982	6.35036	0.00217388	0.233364	-1.26548	up
Fam122b	0.611844	3.24507	6.0505	0.00264561	0.240437	-1.28322	up
Gcnt4	-1.06303	-0.408739	-5.45817	0.00399604	0.275585	-1.28544	down
H3c6	-1.4292	-0.400876	-5.43379	0.00406748	0.275585	-1.30142	down
Papln	-1.05316	4.33787	-6.28956	0.00226077	0.233783	-1.30515	down
Lman1l	-1.5516	0.447201	-5.42088	0.00410593	0.275585	-1.32026	down
Il11	-0.792277	3.5109	-6.06133	0.00262655	0.240437	-1.32776	down
Garin1a	-1.05177	-0.633227	-5.36969	0.00426277	0.275585	-1.34901	down
Ifi44l	1.87608	3.15529	5.86058	0.00300853	0.249685	-1.35327	up
Ebf3	0.685228	0.689627	5.39574	0.00418208	0.275585	-1.35963	up
Catsperz	-1.69265	-4.12932	-5.89532	0.00293787	0.249624	-1.36568	down
Cdh9	-1.69265	-4.12932	-5.89532	0.00293787	0.249624	-1.36568	down
Slc7a14	-1.69265	-4.12932	-5.89532	0.00293787	0.249624	-1.36568	down
Abcc12	-1.69265	-4.12932	-5.89532	0.00293787	0.249624	-1.36568	down
Syt9	-1.69265	-4.12932	-5.89532	0.00293787	0.249624	-1.36568	down
Tlr9	1.59551	1.34853	5.44785	0.0040261	0.275585	-1.37412	up
Hspa1b	-1.06177	6.082	-6.46626	0.00201914	0.230991	-1.3773	down
Gatm	0.666853	6.71413	6.48845	0.00199104	0.230991	-1.38767	up
Tlr1	0.606875	3.97576	6.08454	0.00258625	0.24038	-1.4049	up
Gjb4	-0.771751	3.89749	-6.04534	0.00265475	0.240437	-1.41854	down
Syndig1	-2.712	-2.72155	-5.43115	0.00407531	0.275585	-1.44254	down
P4ha2	-0.657845	4.64954	-6.18251	0.00242414	0.24038	-1.44762	down
Ddx60	0.83363	4.39792	6.09598	0.00256667	0.24038	-1.46716	up
Gstm7	-2.74672	-3.01014	-5.42448	0.00409518	0.275585	-1.4725	down
Ifit3	1.69393	2.87276	5.64084	0.00350594	0.268506	-1.48022	up
Potegl	-1.78531	-3.77678	-5.51921	0.00382364	0.275585	-1.49566	down
Trim34b	0.694573	2.20662	5.50062	0.00387517	0.275585	-1.49625	up
Ogdhl	-1.05862	1.73282	-5.37526	0.00424536	0.275585	-1.50402	down
Rassf4	0.926495	3.90548	5.92661	0.00287595	0.249624	-1.50527	up
Kctd12	0.70753	6.24208	6.30762	0.00223453	0.233364	-1.50855	up
Armh4	-1.22459	0.476405	-5.1599	0.00498523	0.275585	-1.51846	down
Mzb1	-2.13711	-3.90967	-5.49541	0.00388978	0.275585	-1.52179	down
Ybx2	-2.13711	-3.90967	-5.49541	0.00388978	0.275585	-1.52179	down
Pln	3.29042	-3.33131	5.36898	0.00426498	0.275585	-1.53357	up
Grpr	-2.61495	-3.66908	-5.41467	0.00412457	0.275585	-1.53909	down
Oas3	1.034	3.69035	5.81442	0.0031056	0.254903	-1.54681	up
Car4	-1.92371	1.45608	-5.23465	0.00471216	0.275585	-1.55002	down
Gm5431	1.69686	1.18137	5.18389	0.00489558	0.275585	-1.55755	up
Adm	-1.2494	4.86057	-6.05728	0.00263366	0.240437	-1.56092	down
Angptl4	-1.0363	5.21714	-6.12544	0.00251704	0.24038	-1.56184	down
Pnma8b	-1.58369	-3.87831	-5.39081	0.0041972	0.275585	-1.56871	down
Mslnl	1.34656	-2.21285	5.12527	0.00511815	0.275585	-1.57404	up
Zfp30	-0.891898	1.92646	-5.32679	0.00439974	0.275585	-1.58107	down
Plekhf1	-0.803907	2.94234	-5.57875	0.00366398	0.275585	-1.58822	down
Il24	-1.05251	2.78187	-5.52494	0.00380791	0.275585	-1.58835	down
Klhl35	-1.17111	-0.787742	-5.00584	0.00561015	0.278781	-1.60285	down
Marchf1	1.01831	3.76093	5.75882	0.00322757	0.259467	-1.60692	up
Plb1	0.716929	-0.123957	5.00042	0.00563375	0.278781	-1.61163	up
Dusp1	-0.790423	5.47866	-6.0827	0.00258942	0.24038	-1.62939	down
Samd3	3.55315	-2.40831	5.06695	0.00535168	0.275585	-1.63834	up
Tifa	0.747629	3.73239	5.72294	0.00330931	0.259829	-1.63914	up
Plxdc2	1.05848	3.61292	5.67093	0.00343229	0.265662	-1.64553	up
Parp14	0.723024	5.89251	6.10405	0.00255295	0.24038	-1.64629	up
Myzap	-0.932201	0.911434	-5.04827	0.00542913	0.275585	-1.65073	down
Cysrt1	-2.64633	-3.65327	-5.19459	0.00485621	0.275585	-1.65168	down
Or2r3	2.68296	-3.24191	5.128	0.00510752	0.275585	-1.65495	up
Cd46	0.766772	0.775034	4.97134	0.00576265	0.279514	-1.69802	up
Xaf1	1.11902	4.80307	5.87239	0.0029843	0.249624	-1.70036	up
Dhh	-0.78126	2.57649	-5.3313	0.00438508	0.275585	-1.71243	down
Pcdh20	-2.25699	-3.53619	-5.06191	0.00537244	0.275585	-1.7131	down
Palm3	-3.21978	-3.06533	-4.98907	0.00568367	0.278781	-1.72488	down
Rapsn	-0.702393	2.29692	-5.1932	0.00486133	0.275585	-1.77032	down
Cst7	1.2917	1.6166	4.99182	0.00567153	0.278781	-1.79129	up
Col6a2	-0.651638	6.38142	-5.93625	0.00285717	0.249624	-1.8062	down
Adamts2	-0.724166	4.31649	-5.65423	0.00347293	0.266914	-1.81172	down
Plbd1	1.45506	4.87935	5.72788	0.00329792	0.259829	-1.81613	up
Has1	-1.07304	1.37202	-4.92367	0.00598154	0.280757	-1.81667	down
Vegfa	-0.671065	6.01536	-5.86572	0.00299796	0.249685	-1.84575	down
Fchsd1	-0.632029	2.9742	-5.28312	0.00454462	0.275585	-1.8461	down
Kcnu1	2.69421	-2.82566	4.73833	0.00693255	0.28443	-1.86128	up
Mfsd2b	-0.654594	0.896173	-4.78809	0.0066606	0.284049	-1.86731	down
Azin2	-1.19453	5.25184	-5.73815	0.00327435	0.259829	-1.87105	down
Klhl6	0.937061	3.06723	5.25997	0.00462372	0.275585	-1.8746	up
Pcsk9	-1.34786	1.34304	-4.83523	0.00641457	0.282884	-1.88117	down
Lemd1	-1.89876	-3.71772	-4.76527	0.0067837	0.28443	-1.89723	down
G0s2	-1.39399	4.40891	-5.54506	0.00375332	0.275585	-1.8975	down
Rab44	-0.755673	3.18367	-5.26825	0.00459526	0.275585	-1.90316	down
Pcdhga8	-2.14772	-3.59653	-4.74154	0.00691463	0.28443	-1.90391	down
Magix	-3.24658	-3.34193	-4.71726	0.00705171	0.285299	-1.90693	down
Ccdc167	-0.891889	1.39701	-4.82051	0.00649021	0.282884	-1.9127	down
Eif4e3	0.735125	2.85457	5.16079	0.00498187	0.275585	-1.91875	up
Mpp2	-0.818416	1.3309	-4.79093	0.00664542	0.284049	-1.92868	down
Rtp4	1.12114	4.89095	5.5997	0.00360973	0.273575	-1.93674	up
Syna	-2.68436	-3.31989	-4.6628	0.00737109	0.286741	-1.93744	down
Cd180	1.0315	2.28877	4.97683	0.00573805	0.279024	-1.94323	up
H2ac8	-1.31601	1.26303	-4.74264	0.0069085	0.28443	-1.94873	down
Bcl2a1a	1.07704	3.29775	5.2238	0.00475066	0.275585	-1.95156	up
Rem1	-0.848091	0.919385	-4.68994	0.00720983	0.285606	-1.95213	down
Gpr21	-2.39723	-3.77447	-4.68088	0.00726319	0.286247	-1.95292	down
Marchf9	-0.711277	3.72788	-5.34871	0.00432911	0.275585	-1.95413	down
Col27a1	-1.03497	1.95411	-4.88772	0.00615321	0.280757	-1.95459	down
Sema4g	-0.742768	1.96732	-4.89096	0.00613752	0.280757	-1.96129	down
Stac2	-0.91183	0.582853	-4.62424	0.00760766	0.288741	-1.96475	down
Fkbp10	-0.674283	4.11083	-5.41807	0.00411438	0.275585	-1.9727	down
Dock10	1.04056	4.18228	5.40398	0.00415694	0.275585	-1.98445	up
Bcl2l14	1.18645	-0.56221	4.50636	0.00838882	0.294023	-1.98523	up
Dio2	0.683205	2.87286	5.08941	0.00526027	0.275585	-1.98611	up
Kif17	0.801739	-1.48309	4.47382	0.00862097	0.294023	-2.00089	up
Zdhhc23	0.867018	1.65427	4.7697	0.00675956	0.28443	-2.00189	up
Iqgap2	0.622608	2.98232	5.09928	0.00522068	0.275585	-2.00475	up
Gale	-0.609733	5.40946	-5.61113	0.00358052	0.272307	-2.00743	down
Ssc5d	-0.839971	2.2138	-4.89284	0.00612842	0.280757	-2.00964	down
Tceanc	0.655921	2.35765	4.92525	0.00597416	0.280757	-2.01464	up
Col5a1	-0.73716	6.82446	-5.68731	0.00339299	0.264496	-2.01994	down
Rprml	-1.03137	-0.653573	-4.45775	0.0087384	0.294401	-2.02163	down
Sec14l5	2.84228	-3.5538	4.54811	0.00810169	0.291644	-2.0228	up
Il7r	1.28436	2.33927	4.88579	0.00616262	0.280757	-2.02494	up
Muc19	2.24021	-3.26527	4.51673	0.00831635	0.294023	-2.02709	up
Mroh8	3.0471	-3.05909	4.50631	0.00838911	0.294023	-2.02763	up
Oas1g	0.906549	4.15849	5.34856	0.00432958	0.275585	-2.03214	up
Gvin2	1.63229	2.61611	4.92241	0.00598748	0.280757	-2.03444	up
Etnk2	-0.90669	-1.88137	-4.43038	0.00894287	0.294401	-2.03744	down
Gpr182	2.54286	-1.05965	4.41572	0.00905466	0.294401	-2.04736	up
Frmpd4	-1.51937	-2.10463	-4.42019	0.00902037	0.294401	-2.04944	down
Klhl36	-0.690571	4.19109	-5.33844	0.00436201	0.275585	-2.05596	down
Tnfaip8l3	2.44462	-3.74859	4.49202	0.00849015	0.294023	-2.06835	up
Col5a3	-1.16039	5.41811	-5.52364	0.00381146	0.275585	-2.0699	down
Atg4a	0.771074	3.39495	5.12439	0.00512159	0.275585	-2.07233	up
Urm1	-0.671715	5.3021	-5.51744	0.00382851	0.275585	-2.07377	down
Kcnj8	-1.01477	2.19666	-4.80902	0.00654997	0.283101	-2.07539	down
Myo1h	-0.893415	1.23424	-4.59659	0.0077828	0.288741	-2.08216	down
Gja4	-1.13988	1.04303	-4.53975	0.00815825	0.291644	-2.09686	down
Nudt16	0.683773	2.73376	4.92505	0.00597506	0.280757	-2.09938	up
Itga2b	-0.952449	1.4986	-4.62158	0.00762427	0.288741	-2.10541	down
Irf9	0.828329	5.74664	5.52166	0.0038169	0.275585	-2.10822	up
Krt23	1.99537	-2.03951	4.33865	0.00967058	0.298102	-2.11042	up
Msantd3	-0.680693	3.49996	-5.09197	0.00524997	0.275585	-2.12944	down
Mrgprf	-0.751514	0.864593	-4.47984	0.0085774	0.294023	-2.13011	down
Crtam	-1.09514	0.994518	-4.49434	0.00847369	0.294023	-2.13121	down
Mip	-3.25198	-3.0441	-4.34408	0.00962561	0.297589	-2.13854	down
Hyal3	-0.987466	0.044765	-4.35622	0.00952589	0.297589	-2.14141	down
Rccd1	-0.599481	2.5008	-4.81614	0.00651285	0.282884	-2.14795	down
Ramp1	0.861786	4.40759	5.26548	0.00460475	0.275585	-2.15215	up
Dbil5	-0.966002	-0.930801	-4.28448	0.0101333	0.300778	-2.15614	down
H4c6	-3.76817	-3.09375	-4.31264	0.00988956	0.300778	-2.16428	down
Pus1	-0.58642	4.86812	-5.33962	0.00435822	0.275585	-2.17078	down
Popdc2	0.838546	-0.695149	4.26795	0.0102796	0.300778	-2.17689	up
Naip5	0.853708	2.12364	4.68051	0.00726536	0.286247	-2.17786	up
Cd69	1.38472	-0.639257	4.26791	0.01028	0.300778	-2.17993	up
Cd55	1.13283	2.28314	4.70025	0.00714965	0.285299	-2.18585	up
Nhs	0.799027	2.64574	4.80001	0.00659734	0.284049	-2.1885	up
F12	-2.46273	-3.15202	-4.27387	0.0102268	0.300778	-2.189	down
Aoah	1.03635	1.74896	4.5753	0.00792097	0.290212	-2.19084	up
Crisp2	2.43809	-3.36588	4.27634	0.010205	0.300778	-2.19598	up
Samd5	-1.86179	-1.65882	-4.22099	0.0107092	0.300831	-2.19903	down
Tle4	0.661532	3.44824	4.99008	0.0056792	0.278781	-2.20707	up
Fbxo46	-0.631799	4.17775	-5.158	0.00499241	0.275585	-2.21229	down
Nkg7	2.17522	1.36324	4.4278	0.0089624	0.294401	-2.21298	up
Plekhh3	-0.632424	5.0887	-5.32516	0.00440505	0.275585	-2.21343	down
Dscam	2.46628	-1.49852	4.20086	0.0108999	0.300831	-2.21567	up
Gm49405	-1.67881	-0.963574	-4.21013	0.0108116	0.300831	-2.21761	down
Ifi209	0.96336	3.13958	4.88515	0.00616574	0.280757	-2.22046	up
Cbs	1.88968	-3.63771	4.24975	0.0104436	0.300831	-2.22464	up
Lrrn1	1.38995	-1.13445	4.19433	0.0109626	0.300831	-2.22641	up
Pid1	0.857059	4.01933	5.08995	0.0052581	0.275585	-2.23338	up
Dnase2b	-2.7654	-1.54657	-4.17145	0.0111856	0.302262	-2.23912	down
Ifi214	1.42236	0.089851	4.23862	0.0105455	0.300831	-2.24588	up
Eif1ad15	1.14466	-2.19624	4.15666	0.0113326	0.303467	-2.25178	up
Adamts4	-0.646066	5.19687	-5.29075	0.0045189	0.275585	-2.25679	down
Cbr2	-0.745531	4.81539	-5.22746	0.00473763	0.275585	-2.25784	down
Dennd2d	0.741041	3.24677	4.85564	0.00631141	0.282873	-2.2806	up
Rnase6	1.20293	0.525443	4.2483	0.0104568	0.300831	-2.28431	up
Cpne9	-2.33745	-3.50072	-4.15114	0.0113881	0.303467	-2.28927	down
Gpr25	-2.00788	-3.96873	-4.17623	0.0111385	0.302262	-2.28975	down
Cxcl10	1.92997	3.53811	4.83168	0.00643268	0.282884	-2.30502	up
Vpreb1	1.34763	-0.572777	4.11641	0.0117446	0.307474	-2.31332	up
Arhgef6	0.812326	3.82801	4.95085	0.00585556	0.280757	-2.32052	up
H1f8	-2.16153	-3.5937	-4.11025	0.0118092	0.307474	-2.32162	down
Emc9	-0.999322	1.56631	-4.39889	0.00918508	0.294401	-2.3218	down
Zfhx4	1.42013	1.36257	4.33714	0.00968317	0.298102	-2.32523	up
Fam89a	-1.05447	2.25856	-4.54874	0.00809746	0.291644	-2.32626	down
Syngr4	-2.94206	-3.18938	-4.08527	0.0120753	0.307474	-2.32866	down
Mov10l1	-2.42743	-3.45465	-4.08644	0.0120628	0.307474	-2.33463	down
Fdps	-0.63343	6.76761	-5.30292	0.00447823	0.275585	-2.34742	down
P3h3	-0.638892	4.72853	-5.11037	0.00517662	0.275585	-2.35061	down
Gm19345	-1.70595	-1.07469	-4.04464	0.0125236	0.309958	-2.35488	down
Mcf2l	-0.829909	2.34782	-4.54156	0.00814593	0.291644	-2.36064	down
Plpp7	-0.682993	-0.461535	-4.06278	0.0123211	0.309556	-2.36421	down
Rhov	-1.28586	2.91739	-4.6591	0.00739341	0.286741	-2.36689	down
Mlph	-0.847545	-0.282004	-4.06892	0.0122534	0.309197	-2.37033	down
Stat2	0.793443	5.5807	5.20295	0.00482571	0.275585	-2.37072	up
Lrrc8e	-1.55198	0.846973	-4.19601	0.0109463	0.300831	-2.37143	down
Cdkl1	-1.20671	-1.5439	-4.01173	0.0129011	0.310905	-2.37244	down
Cd200r4	1.31046	1.67163	4.3501	0.00957596	0.297589	-2.37607	up
Gm35339	-0.751415	0.103002	-4.08966	0.012028	0.307474	-2.38575	down
H4c1	-1.46681	-1.68272	-3.99315	0.0131202	0.311588	-2.3859	down
Muc13	-1.20056	-1.0213	-4.00895	0.0129336	0.310905	-2.38739	down
Uba52	-1.64557	3.44663	-4.74682	0.00688524	0.28443	-2.38823	down
Gjb3	-0.835549	5.25069	-5.13557	0.00507818	0.275585	-2.39671	down
Hsh2d	0.586429	1.10701	4.23256	0.0106015	0.300831	-2.39812	up
Fbln7	1.08085	0.360896	4.09646	0.0119552	0.307474	-2.40545	up
Fgf18	-0.983396	-1.65156	-3.95853	0.01354	0.313781	-2.41615	down
Xlr3a	2.93017	-3.11221	3.96443	0.0134674	0.313718	-2.41807	up
Hr	-0.681497	4.08685	-4.89761	0.00610541	0.280757	-2.42837	down
Clec5a	0.76732	4.71775	5.00983	0.00559279	0.278781	-2.43468	up
Tmem202	0.7768	-0.619333	3.9738	0.0133529	0.312887	-2.43591	up
Clca2	-1.22999	0.551825	-4.07914	0.0121417	0.308159	-2.44566	down
Opn1sw	-2.06489	-3.35251	-3.93162	0.0138774	0.315073	-2.44674	down
Wnt16	-2.06489	-3.35251	-3.93162	0.0138774	0.315073	-2.44674	down
Tmem179	-1.02953	0.0485567	-4.01337	0.012882	0.310905	-2.44871	down
Kif26a	-1.07069	0.848378	-4.12219	0.0116843	0.307474	-2.45209	down
Tmem252	-0.599442	1.38617	-4.21933	0.0107247	0.300831	-2.46417	down
Pycr1	-0.778459	1.58539	-4.24847	0.0104553	0.300831	-2.47295	down
Fetub	1.4969	1.40536	4.17517	0.0111489	0.302262	-2.48442	up
Or6c66b	2.32443	-2.5108	3.86758	0.0147206	0.324899	-2.48639	up
Reg1	-1.34163	0.0171702	-3.96545	0.0134549	0.313718	-2.48866	down
Dmc1	-2.19215	-3.29062	-3.87028	0.0146839	0.324726	-2.49304	down
Spef2	-1.95704	-2.17191	-3.85589	0.014881	0.326194	-2.49657	down
Pias4	-0.627365	5.31856	-5.03551	0.00548285	0.277666	-2.49898	down
Gm11100	2.426	-3.66973	3.87425	0.0146301	0.323865	-2.49898	up
Grp	-1.92534	1.08075	-4.0805	0.0121269	0.308143	-2.50559	down
Mtarc1	0.925526	-1.42361	3.85962	0.0148296	0.325967	-2.50647	up
Dnah17	-1.24344	0.509088	-4.00368	0.0129955	0.311365	-2.51087	down
Ikzf3	1.99069	-0.127663	3.91456	0.0140964	0.317525	-2.52419	up
Med12l	0.987695	-0.418474	3.89042	0.0144132	0.320889	-2.52487	up
Serpind1	1.32176	0.225142	3.93848	0.0137904	0.315073	-2.53455	up
Stc2	-0.955309	2.95465	-4.49639	0.00845915	0.294023	-2.54344	down
Cox11	-1.36946	2.26496	-4.30421	0.00996177	0.300778	-2.54955	down
H2-T24	0.631442	3.22882	4.56559	0.00798495	0.291156	-2.55073	up
Zfp775	-0.829177	1.41789	-4.13124	0.0115908	0.307017	-2.55159	down
Sla	0.629643	4.61665	4.85286	0.00632534	0.282884	-2.56536	up
Dntt	3.60292	-2.23358	3.77158	0.0161001	0.331348	-2.56633	up
Col7a1	-0.747874	7.24076	-5.06063	0.00537772	0.275585	-2.56684	down
Sema3b	-0.703481	5.46639	-4.97644	0.00573977	0.279024	-2.56737	down
2310034G01Rik	-1.55548	-1.04612	-3.79607	0.0157344	0.330954	-2.57626	down
Hcar2	-0.994839	4.84832	-4.87237	0.00622832	0.281077	-2.57731	down
Cacng7	-0.917907	0.810037	-3.9868	0.0131961	0.312059	-2.57859	down
H4c11	-1.18237	0.372477	-3.90832	0.0141775	0.318885	-2.5848	down
Rassf9	1.30076	-0.821938	3.78527	0.0158944	0.331348	-2.59774	up
Daam2	-0.805799	-0.436591	-3.80631	0.0155843	0.329989	-2.6007	down
Irgm2	1.61856	5.38733	4.88342	0.00617416	0.280757	-2.6136	up
Sox30	-1.94146	-4.00812	-3.72675	0.0167959	0.331348	-2.61964	down
Gbp11	2.94333	-1.7181	3.71286	0.0170186	0.331348	-2.62535	up
Slamf9	0.824221	3.42606	4.50279	0.00841391	0.294023	-2.65121	up
Dmbt1	-2.71857	-2.88651	-3.66973	0.0177323	0.335033	-2.65165	down
Rgs9	-2.56973	-2.37172	-3.66581	0.0177988	0.335198	-2.6568	down
Itgax	0.759853	4.3788	4.70238	0.00713731	0.285299	-2.66164	up
Rara	-0.582142	6.63432	-4.93855	0.00591217	0.280757	-2.67249	down
Vpreb3	3.09626	-3.03888	3.64026	0.0182401	0.338401	-2.67699	up
Kcnj10	1.15165	1.536	4.01607	0.0128506	0.310905	-2.67794	up
Prrt1	2.30785	-2.18751	3.63163	0.018392	0.33851	-2.68913	up
Prr9	-2.29402	-3.31724	-3.61033	0.0187732	0.341184	-2.70301	down
Plxdc1	-0.732904	1.6202	-4.02197	0.0127823	0.310905	-2.70364	down
Col6a3	-0.637251	6.66493	-4.90262	0.00608137	0.280757	-2.70604	down
Grem2	-0.901544	1.98116	-4.09163	0.0120069	0.307474	-2.71	down
Ifi203	0.620529	7.71882	4.87148	0.0062327	0.281077	-2.73743	up
Zcwpw2	-0.712136	-1.37783	-3.60581	0.0188553	0.341711	-2.73853	down
Il19	-2.9263	-3.19385	-3.55977	0.0197157	0.345013	-2.74505	down
Hs6st2	-0.767818	2.60606	-4.20958	0.0108168	0.300831	-2.74597	down
Ifi204	0.636109	7.17815	4.86535	0.00626302	0.281689	-2.74634	up
Ccdc8	-0.644405	0.0268529	-3.69929	0.0172395	0.332702	-2.74812	down
Ntf3	-1.38813	-3.97677	-3.55427	0.0198216	0.345013	-2.75571	down
A530032D15Rik	1.51376	-0.450204	3.63835	0.0182735	0.338401	-2.76282	up
4930524B15Rik	1.46427	-1.46352	3.57308	0.0194624	0.344673	-2.7634	up
Crocc	-0.775408	3.83519	-4.48022	0.00857465	0.294023	-2.7692	down
Kcnip4	1.49377	-0.4105	3.63459	0.0183397	0.33851	-2.76961	up
Gng7	-0.770692	-0.982312	-3.58847	0.0191742	0.343133	-2.77219	down
1700001C19Rik	-1.21027	-0.899468	-3.59259	0.0190978	0.343133	-2.77385	down
Zfp953	0.710327	1.38601	3.90104	0.0142727	0.319519	-2.77446	up
Hcfc1r1	-0.618529	6.25026	-4.81461	0.00652079	0.282884	-2.77458	down
Ccl3	-1.03184	2.91856	-4.24296	0.0105056	0.300831	-2.77976	down
Rpl21	-0.58105	2.91318	-4.24823	0.0104575	0.300831	-2.78801	down
Tmem91	-1.42013	-0.347389	-3.61347	0.0187164	0.341184	-2.79511	down
Lrrtm2	1.32227	-0.222176	3.62331	0.0185397	0.339201	-2.79603	up
Epsti1	0.613896	3.29469	4.32842	0.00975602	0.299328	-2.7981	up
Ifi47	1.73906	5.05905	4.62911	0.00757728	0.288741	-2.80462	up
Zfp287	0.663075	0.209869	3.65788	0.0179345	0.336591	-2.81266	up
Ly6e	1.12022	6.74626	4.77882	0.00671029	0.28443	-2.81795	up
H4c14	-1.05254	-0.379316	-3.57548	0.0194172	0.344569	-2.82832	down
Klhl15	0.710436	2.91135	4.19861	0.0109214	0.300831	-2.83082	up
Ap1m2	-2.52606	-2.89898	-3.4559	0.0218306	0.353826	-2.83569	down
Coq8b	-0.70571	3.52434	-4.34077	0.00965294	0.298012	-2.8393	down
H2bc26-ps	-2.40588	-3.18674	-3.44281	0.0221154	0.355219	-2.84544	down
Gpr15	2.46526	-2.76406	3.44303	0.0221107	0.355219	-2.84847	up
Adamtsl2	1.00928	-1.78476	3.47066	0.0215146	0.352159	-2.84908	up
Cidea	1.93717	-1.19732	3.49456	0.021014	0.3504	-2.85012	up
Enpep	1.00384	0.250394	3.61884	0.0186198	0.34038	-2.85404	up
Erich2	-0.881037	0.4899	-3.6449	0.0181589	0.338267	-2.86659	down
Flywch2	-0.77603	4.61191	-4.53037	0.00822225	0.293247	-2.86994	down
Ccdc194	-2.76475	-2.69331	-3.41251	0.0227916	0.361142	-2.87641	down
Iqank1	-1.14716	-0.399242	-3.52097	0.0204766	0.349455	-2.88093	down
Gbp3	1.6881	5.40992	4.59996	0.00776121	0.288741	-2.88162	up
Cybb	1.49407	6.09067	4.66867	0.00733582	0.286741	-2.88674	up
Atp2b2	-2.37019	-3.19322	-3.38592	0.0234046	0.365155	-2.89531	down
Mmp10	-0.640443	4.43323	-4.47436	0.00861701	0.294023	-2.89633	down
Fasl	1.89329	-0.559414	3.49306	0.0210452	0.350442	-2.89654	up
Lpcat4	-0.628423	5.3108	-4.60943	0.00770087	0.288741	-2.89694	down
1700003E16Rik	-1.92341	-0.72998	-3.47763	0.0213672	0.351283	-2.89831	down
Ddr1	-0.682052	4.8842	-4.53891	0.00816396	0.291644	-2.90754	down
Plac1	0.887084	0.225916	3.56169	0.0196791	0.345013	-2.91	up
Itgb8	0.75147	-0.0392664	3.52726	0.0203511	0.349216	-2.91019	up
P2ry14	1.56565	1.32254	3.71318	0.0170133	0.331348	-2.92682	up
Gm2296	-1.18003	0.3741	-3.55528	0.0198021	0.345013	-2.93559	down
Mvd	-0.85222	4.35237	-4.4143	0.00906558	0.294401	-2.9359	down
F2rl3	-0.790181	0.815651	-3.63277	0.0183717	0.33851	-2.937	down
H3c10	-0.756926	0.278435	-3.54231	0.020054	0.347245	-2.93961	down
Zc3h12a	-0.799311	4.58882	-4.45105	0.0087879	0.294401	-2.94321	down
Armcx2	-1.02614	1.57845	-3.76929	0.0161348	0.331348	-2.94558	down
Tmem86b	-0.89322	0.950258	-3.64692	0.0181238	0.338161	-2.94598	down
1600014C10Rik	0.616437	4.71757	4.46593	0.00867837	0.294023	-2.95212	up
Rpl29	-1.60422	0.508935	-3.54572	0.0199874	0.346793	-2.95745	down
Pgf	-0.678728	4.79208	-4.46436	0.00868988	0.294023	-2.96638	down
Parp9	0.703613	5.79784	4.57963	0.00789267	0.290212	-2.96959	up
Mrln	1.58659	-0.879364	3.39396	0.0232171	0.364435	-2.96976	up
Pld5	2.41025	-2.47221	3.31309	0.025184	0.373354	-2.97235	up
Igsf8	-0.630305	7.51168	-4.62643	0.00759395	0.288741	-2.97248	down
Cldn11	-2.89348	-3.22893	-3.28584	0.0258897	0.374234	-2.98381	down
Rasl10a	-0.938477	2.05614	-3.83423	0.0151835	0.32813	-2.99031	down
Herc6	1.19542	4.91308	4.43441	0.00891235	0.294401	-2.99651	up
Agt	-2.40318	-2.96272	-3.26889	0.0263402	0.375362	-3.00339	down
Ushbp1	-0.754552	1.37106	-3.67546	0.0176355	0.334141	-3.00491	down
Oas1a	0.775158	5.24256	4.48035	0.00857377	0.294023	-3.00953	up
Vnn1	2.06486	-2.96198	3.25626	0.0266817	0.375362	-3.01538	up
Frat2	-1.00861	1.74094	-3.7353	0.0166606	0.331348	-3.01821	down
Pcdhga9	1.86121	-2.9358	3.24826	0.0269008	0.375665	-3.02353	up
Gimap3	2.23933	1.34912	3.59719	0.019013	0.343002	-3.02427	up
Zfp60	0.628958	4.08534	4.27541	0.0102132	0.300778	-3.02608	up
Ypel3	-0.648414	4.90261	-4.41547	0.00905657	0.294401	-3.03223	down
Cd4	1.04716	0.51929	3.4801	0.0213152	0.351283	-3.03716	up
Vps37d	-0.816199	2.32712	-3.85346	0.0149147	0.326194	-3.03986	down
Hyal1	-0.768846	2.56026	-3.90191	0.0142614	0.319519	-3.04872	down
Snrpf	-1.69375	4.76011	-4.33529	0.0096985	0.298154	-3.05383	down
Gbp10	2.45592	0.930737	3.48713	0.0211683	0.35116	-3.05403	up
Pcdhb13	-2.51026	-3.72421	-3.19781	0.0283305	0.382417	-3.05916	down
Actc1	0.93628	-0.119884	3.369	0.0238047	0.36949	-3.06181	up
Chodl	2.45199	-2.84381	3.20568	0.028102	0.380746	-3.06402	up
Avpr1a	1.26017	-0.612693	3.31191	0.025214	0.373354	-3.07394	up
Abcb6	-0.923288	-0.560146	-3.30534	0.0253823	0.373354	-3.08349	down
Fcgr1	0.992283	5.17815	4.38894	0.00926327	0.294401	-3.08596	up
Rps27a	-1.32996	10.2128	-4.42786	0.00896194	0.294401	-3.08822	down
Ereg	-0.766594	0.932863	-3.50903	0.0207176	0.349676	-3.08949	down
Mx1	1.67696	1.9397	3.68081	0.0175456	0.333584	-3.08992	up
Lsmem2	-0.859715	0.23694	-3.38678	0.0233845	0.365155	-3.09361	down
C130073F10Rik	1.87274	-3.94858	3.15381	0.0296495	0.387264	-3.09734	up
Apod	1.62368	3.37271	4.00378	0.0129943	0.311365	-3.09805	up
Slc14a1	1.54574	0.0620953	3.35225	0.0242086	0.370499	-3.09887	up
Vstm2b	-2.23117	-2.62549	-3.16968	0.0291658	0.385191	-3.10436	down
Bcl2a1d	0.937258	4.47592	4.26233	0.0103299	0.300831	-3.10556	up
Syne4	-0.752221	5.20301	-4.38023	0.00933235	0.294401	-3.10654	down
Serpinb2	-1.22106	0.547843	-3.41223	0.0227979	0.361142	-3.11186	down
Ccm2l	-1.96787	-0.0615836	-3.32486	0.0248861	0.373328	-3.11405	down
Shisa2	1.4491	1.21923	3.52015	0.0204931	0.349455	-3.11445	up
Gdf11	-0.721975	3.45115	-4.04706	0.0124964	0.309958	-3.11956	down
Gm1673	-2.01798	-0.741238	-3.25676	0.0266682	0.375362	-3.11984	down
P2ry10b	1.03473	1.072	3.49814	0.0209403	0.3504	-3.12067	up
Card11	1.10509	0.901909	3.45976	0.0217476	0.352982	-3.12596	up
Abra	2.7643	-2.24269	3.15578	0.0295891	0.387239	-3.12724	up
Ctxn3	2.85878	-1.68457	3.18005	0.0288545	0.385191	-3.12813	up
Duxbl1	1.95315	-3.90456	3.11815	0.0307704	0.389213	-3.12969	up
Tesmin	-2.86859	-2.45481	-3.14252	0.0299993	0.388204	-3.13324	down
Adprhl1	1.91364	-1.13331	3.21083	0.0279533	0.380745	-3.13491	up
Ptgs1	0.684877	4.83071	4.29304	0.0100584	0.300778	-3.14082	up
Ptprn	-0.863611	2.45705	-3.78547	0.0158915	0.331348	-3.14267	down
1110002E22Rik	0.896649	-0.210362	3.27268	0.0262386	0.375362	-3.15169	up
H4c8	-1.57375	0.163087	-3.31252	0.0251986	0.373354	-3.15239	down
Sv2a	-0.866494	2.2647	-3.72711	0.0167902	0.331348	-3.15637	down
Cd209g	-1.22126	0.134228	-3.30803	0.0253134	0.373354	-3.15696	down
Klb	1.97589	-2.35374	3.11785	0.0307802	0.389213	-3.16385	up
Zfp612	0.581346	1.93192	3.64791	0.0181066	0.338161	-3.16386	up
Cd96	1.85331	-1.06617	3.1863	0.028669	0.384498	-3.16517	up
Fbxw19	-1.94788	-3.69498	-3.07927	0.0320483	0.392634	-3.16738	down
Cracd	-2.48449	-2.91173	-3.08486	0.031861	0.392412	-3.17678	down
Tm4sf5	2.44059	-2.45112	3.09653	0.0314738	0.390865	-3.17935	up
Akap17b	0.775309	0.500056	3.34504	0.0243849	0.371675	-3.18136	up
Nfkbil1	-0.624814	4.29305	-4.16055	0.0112938	0.303421	-3.18576	down
Sh2d1b1	1.39491	1.81667	3.57673	0.0193936	0.34443	-3.18585	up
Il17c	-2.78766	-3.58278	-3.06001	0.0327041	0.39308	-3.18627	down
Aamdc	-0.740439	2.72887	-3.80934	0.0155402	0.329989	-3.18957	down
Qpct	1.06704	0.715013	3.36844	0.0238179	0.36949	-3.18995	up
Erap1	0.654453	6.50518	4.39347	0.00922756	0.294401	-3.19083	up
Serpine1	-0.800813	6.94069	-4.39945	0.00918071	0.294401	-3.19363	down
Ier3	-0.621494	7.29221	-4.39899	0.0091843	0.294401	-3.19687	down
Slfn5	0.672066	4.20455	4.12992	0.0116044	0.307017	-3.19694	up
Prrt3	-2.87124	-3.24404	-3.05426	0.0329028	0.39308	-3.19729	down
R3hcc1	-0.594449	4.11927	-4.10783	0.0118346	0.307474	-3.20662	down
Cd27	0.605709	-0.263718	3.20896	0.0280071	0.380745	-3.212	up
Psd2	-1.25122	-1.49803	-3.11091	0.0310038	0.390609	-3.21428	down
Tmem182	1.50534	0.739683	3.33787	0.0245616	0.372471	-3.21595	up
Cck	-2.61732	-3.66365	-3.02282	0.0340141	0.395118	-3.21988	down
Akr1b7	-1.80617	-3.26552	-3.03099	0.0337212	0.394232	-3.22077	down
Tlr3	0.967214	5.06143	4.23668	0.0105633	0.300831	-3.22438	up
Mycl	-1.00296	1.63692	-3.51635	0.0205694	0.349676	-3.22825	down
Gamt	-0.895934	3.61973	-3.97288	0.0133641	0.312887	-3.23062	down
Flt3	1.0694	0.47778	3.29073	0.0257614	0.373747	-3.23093	up
Cxcl2	-1.24784	5.29011	-4.2506	0.0104359	0.300831	-3.23427	down
H3c1	-1.01039	-0.659967	-3.15145	0.0297223	0.387417	-3.23469	down
Chsy3	-1.50429	-0.412025	-3.17433	0.0290258	0.385191	-3.23677	down
Gvin1	1.78034	0.300601	3.24339	0.0270351	0.376817	-3.24039	up
St8sia1	2.39224	-2.10798	3.04488	0.03323	0.393763	-3.24388	up
Tmem30b	3.00689	-2.36995	3.02935	0.0337797	0.394492	-3.24551	up
Dipk1b	-0.641063	3.74639	-3.99273	0.0131251	0.311588	-3.24638	down
Cfap157	-1.96654	0.441996	-3.25294	0.0267723	0.375362	-3.24787	down
Smim22	-2.39536	-2.39965	-3.02924	0.0337837	0.394492	-3.24819	down
Or6c208	-1.9044	-3.12066	-3.00269	0.0347481	0.39807	-3.25147	down
Rundc3a	-0.926896	2.71293	-3.7414	0.0165647	0.331348	-3.25184	down
Hapln1	2.27061	-3.83772	2.98641	0.0353549	0.400463	-3.25184	up
Icam2	-0.710691	2.10529	-3.60369	0.018894	0.341711	-3.25336	down
Ccr5	0.765964	6.0815	4.29492	0.0100421	0.300778	-3.26985	up
Zfp978	-2.74931	-1.59873	-3.04501	0.0332255	0.393763	-3.27024	down
Sidt1	1.98409	-1.20587	3.07222	0.0322866	0.39308	-3.2718	up
Atp8b5	1.03667	-0.403759	3.13907	0.030107	0.388204	-3.27332	up
Slc2a12	-2.11549	-2.37109	-3.00537	0.0346494	0.397422	-3.27421	down
Adgra2	-0.822844	2.82087	-3.74902	0.016446	0.331348	-3.27535	down
Mxra7	-0.644451	2.0083	-3.55939	0.0197232	0.345013	-3.27854	down
Mab21l4	-2.28338	-0.603191	-3.1091	0.0310628	0.390609	-3.28621	down
Gstm4	0.79599	1.42683	3.41894	0.022646	0.359748	-3.28862	up
Ifi207	0.918046	3.73915	3.93832	0.0137925	0.315073	-3.28966	up
Myh15	2.15904	-3.30643	2.9494	0.0367806	0.406624	-3.29729	up
Chrdl1	1.47417	0.51895	3.22563	0.0275315	0.378765	-3.29891	up
Tspan18	-0.700824	1.7773	-3.48382	0.0212373	0.35116	-3.30386	down
Casp1	0.65356	5.27087	4.19162	0.0109886	0.300831	-3.30579	up
Kynu	1.51518	-0.676722	3.08346	0.0319079	0.392412	-3.30687	up
Apobec1	0.989835	5.13474	4.1645	0.0112544	0.302898	-3.30766	up
Qrfp	1.01785	-0.975519	3.05498	0.0328778	0.39308	-3.30819	up
Kremen2	2.30905	-3.81387	2.92568	0.0377285	0.410282	-3.3094	up
Arhgef15	-0.652038	2.93343	-3.74548	0.016501	0.331348	-3.31319	down
Slamf7	2.22751	-0.338963	3.10681	0.0311369	0.390609	-3.31482	up
Tesc	2.7919	-3.57246	2.91974	0.0379705	0.411039	-3.31929	up
Tgfb2	-0.588121	2.4791	-3.63155	0.0183934	0.33851	-3.32071	down
Slco4a1	-1.23737	1.29526	-3.35327	0.0241835	0.370499	-3.322	down
Sdsl	-1.13174	0.886809	-3.27597	0.0261508	0.375362	-3.32402	down
Slfn1	0.879191	4.04513	3.96847	0.013418	0.313234	-3.32653	up
Chrnd	2.42641	-2.30821	2.95394	0.0366022	0.405954	-3.32675	up
Cspg4	-1.43903	2.17539	-3.52592	0.0203777	0.349223	-3.33034	down
Prss57	2.0215	-1.63315	2.98267	0.0354962	0.401161	-3.33378	up
Krt16	-1.26373	-0.4733	-3.0741	0.032223	0.39308	-3.33635	down
Or1j20	1.69409	-3.53926	2.89865	0.038843	0.411866	-3.34115	up
Hspa1a	-1.09373	3.57348	-3.84977	0.0149658	0.326658	-3.343	down
Doc2g	-0.64316	0.265792	-3.15803	0.0295199	0.387218	-3.34539	down
Trpt1	-0.769256	1.47841	-3.37541	0.0236522	0.367704	-3.35165	down
Adap2	0.672025	2.02343	3.49214	0.0210641	0.350442	-3.35333	up
Slc2a1	-0.765735	8.25215	-4.22926	0.010632	0.300831	-3.35382	down
Slc39a12	-2.8787	-1.30815	-2.97933	0.0356228	0.401161	-3.35875	down
Sox10	-2.71104	-2.53736	-2.90972	0.0383822	0.411275	-3.36063	down
Cavin4	0.774024	0.732613	3.21949	0.0277058	0.379252	-3.36122	up
Mmp27	-1.43403	-1.12731	-2.9875	0.0353141	0.400463	-3.36718	down
Art2a	3.44933	-1.37699	2.96129	0.0363156	0.404419	-3.36877	up
Slc30a2	2.15554	-2.51922	2.90105	0.0387426	0.411866	-3.37237	up
Itgb2l	3.80713	-2.10314	2.91069	0.0383422	0.411049	-3.37331	up
Rpp25l	-0.724678	4.49973	-4.01317	0.0128843	0.310905	-3.37495	down
Mstn	3.05785	-2.46742	2.89566	0.0389685	0.411866	-3.37517	up
Mdfi	-0.620496	1.65163	-3.38899	0.0233327	0.365155	-3.37995	down
Cd3d	2.18409	0.119701	3.09204	0.0316221	0.391278	-3.38036	up
Pmvk	-0.801078	4.61467	-4.02367	0.0127626	0.310905	-3.38213	down
Gm21188	0.864739	2.36444	3.53683	0.0201615	0.347513	-3.38419	up
Pstpip2	0.687541	3.01385	3.6914	0.0173694	0.333584	-3.38792	up
4930444P10Rik	2.58278	-2.70941	2.87337	0.0399194	0.414626	-3.3906	up
Whrn	-1.18416	-0.141093	-3.05368	0.0329231	0.39308	-3.3945	down
Aldh3a1	-0.82506	0.19387	-3.09801	0.0314249	0.390865	-3.39739	down
Gm48551	-2.07487	-2.67888	-2.86998	0.0400665	0.414869	-3.39764	down
Sp140	0.649647	4.85545	4.04452	0.012525	0.309958	-3.40124	up
Nphs2	2.36835	-2.48274	2.87019	0.0400573	0.414869	-3.4041	up
Paxx	-0.655861	3.02769	-3.68218	0.0175226	0.333584	-3.40542	down
Iigp1	2.40621	5.44827	4.04666	0.0125009	0.309958	-3.4061	up
Mef2b	-1.05157	0.18699	-3.08623	0.0318154	0.392412	-3.40664	down
Sptbn4	-1.47339	-0.779863	-2.97874	0.0356454	0.401161	-3.4085	down
Mpeg1	0.834212	7.11373	4.18314	0.011071	0.301682	-3.41337	up
Akain1	1.64624	-4.06019	2.81118	0.0427152	0.423868	-3.41381	up
Hoxc6	-0.621087	0.616749	-3.15468	0.0296228	0.387264	-3.41397	down
Ak7	1.3475	-2.09787	2.88233	0.0395342	0.413669	-3.4156	up
Cd248	-0.872231	3.50554	-3.76847	0.0161472	0.331348	-3.42296	down
Phactr1	0.74262	3.42022	3.7495	0.0164384	0.331348	-3.42383	up
Fam169b	1.21946	1.33319	3.26599	0.0264182	0.375362	-3.42472	up
Zbtb7c	-1.47185	-1.04908	-2.93807	0.03723	0.407941	-3.42668	down
Myoz2	2.18136	-1.26628	2.91928	0.037989	0.411039	-3.42751	up
Grik3	-1.7395	-3.00365	-2.82516	0.0420678	0.423726	-3.43075	down
Zic1	2.01074	-3.87866	2.79701	0.0433825	0.425769	-3.43113	up
Chtf8	-1.59966	-0.714422	-2.96259	0.0362651	0.404062	-3.43273	down
Fcrl6	1.98207	2.18456	3.39792	0.0231256	0.363779	-3.43504	up
Col15a1	-0.721689	5.49133	-4.09065	0.0120174	0.307474	-3.43534	down
Smim17	-2.34812	-2.28969	-2.84821	0.0410247	0.41866	-3.43651	down
Tmc7	1.66626	-1.36972	2.90288	0.0386664	0.411866	-3.437	up
Cox8a	-0.869064	8.122	-4.14969	0.0114028	0.303467	-3.43837	down
Gm29695	-2.19494	-3.8848	-2.78308	0.0440505	0.426328	-3.44458	down
H2ac11	-2.36838	-3.78485	-2.78269	0.0440692	0.426328	-3.44715	down
Acod1	-0.868965	4.16013	-3.88005	0.0145519	0.322461	-3.44764	down
A530016L24Rik	-1.26311	-1.59614	-2.8756	0.0398232	0.414626	-3.45313	down
Gm7324	-1.27604	-0.16595	-2.99566	0.0350087	0.399964	-3.45535	down
Syt16	-1.07909	-3.82422	-2.77344	0.0445195	0.427058	-3.45625	down
Oasl1	0.774802	3.83776	3.80508	0.0156022	0.329989	-3.4593	up
Cadm3	-0.872951	0.255636	-3.04314	0.033291	0.394058	-3.46777	down
P2ry10	1.38545	1.60582	3.27506	0.0261753	0.375362	-3.46936	up
Trim34a	0.591836	1.1856	3.20772	0.0280429	0.380745	-3.47355	up
Arf6	-0.583898	8.13077	-4.11596	0.0117493	0.307474	-3.47408	down
Bdh1	-0.872691	-0.808286	-2.90826	0.0384425	0.411517	-3.47959	down
Ttc30b	0.616366	2.53168	3.49522	0.0210004	0.3504	-3.48106	up
Tbx2	0.983488	0.905582	3.13792	0.030143	0.388204	-3.48234	up
Prdm16	-2.42329	-2.12511	-2.80757	0.0428842	0.423887	-3.48647	down
Vps37b	-0.588579	3.86986	-3.79166	0.0157994	0.330954	-3.48889	down
Cxcl15	-1.45427	-2.56046	-2.78759	0.0438329	0.426328	-3.48954	down
Panx3	-2.37158	-3.47918	-2.7389	0.0462473	0.433802	-3.49872	down
Ttpa	1.24564	-2.21991	2.79602	0.0434295	0.426039	-3.49915	up
Slc22a3	-1.61679	-3.06553	-2.75469	0.0454483	0.430618	-3.49986	down
Tcp11l2	0.64095	4.70629	3.92791	0.0139246	0.315073	-3.50026	up
6430550D23Rik	1.1993	-1.68692	2.8252	0.0420657	0.423726	-3.50078	up
Entrep2	1.83909	-1.88968	2.80356	0.0430726	0.424969	-3.50736	up
Trim30d	2.02336	1.12193	3.11928	0.0307343	0.389213	-3.50825	up
Pomc	-2.36268	-3.49166	-2.72596	0.0469139	0.435321	-3.5113	down
Evpl	-0.648991	3.15785	-3.61185	0.0187457	0.341184	-3.51572	down
Aif1l	-0.823677	5.03812	-3.95827	0.0135432	0.313781	-3.51727	down
9930111J21Rik2	0.860247	2.13563	3.35894	0.0240463	0.370002	-3.52431	up
Gbp9	1.21333	5.31902	3.97026	0.0133961	0.313058	-3.52685	up
mt-Atp8	-2.95626	-1.41216	-2.8079	0.0428683	0.423887	-3.53243	down
Cpsf4l	-1.46099	-0.0501257	-2.93761	0.0372482	0.407941	-3.5338	down
Hoxd9	-1.27306	0.810377	-3.06656	0.0324794	0.39308	-3.53797	down
Slc18a1	0.606732	-1.25167	2.81895	0.0423537	0.423868	-3.54011	up
Cmtm5	-1.55892	-2.45536	-2.73716	0.0463363	0.433802	-3.54709	down
Gbp7	1.53888	6.0291	4.00523	0.0129772	0.311365	-3.54878	up
Smox	-0.7199	6.88337	-4.05191	0.012442	0.309958	-3.54915	down
Socs3	-0.641001	7.08778	-4.05374	0.0124215	0.309958	-3.54972	down
Ikzf4	1.16056	-0.643676	2.85685	0.0406412	0.416859	-3.55468	up
Esrra	-0.60057	5.59926	-3.98454	0.0132232	0.312362	-3.55916	down
Garin1b	-0.868237	-1.34668	-2.79415	0.043519	0.426328	-3.55941	down
Gbp2b	1.52772	6.80405	4.02774	0.0127158	0.310905	-3.56214	up
Kcnh3	-0.641448	2.28805	-3.36464	0.0239089	0.369851	-3.56597	down
Fmod	1.77489	1.50143	3.14853	0.0298125	0.38781	-3.56944	up
Acaa1b	-0.755833	0.978214	-3.078	0.0320914	0.392634	-3.57257	down
Inhbb	-0.868152	4.53937	-3.8294	0.015252	0.328825	-3.57415	down
Ano8	-0.64993	6.65666	-4.02273	0.0127735	0.310905	-3.57613	down
Slc52a3	-0.654428	1.18458	-3.11652	0.0308228	0.389213	-3.5768	down
A3galt2	-1.46025	-1.0913	-2.79134	0.0436531	0.426328	-3.5817	down
Kcnh4	2.22615	-2.90367	2.67048	0.0498974	0.442989	-3.59099	up
Vwa2	-0.720234	1.25842	-3.11718	0.0308016	0.389213	-3.59174	down
Shc2	-1.23778	1.01593	-3.05635	0.0328306	0.39308	-3.59373	down
Gldc	-1.96013	-1.29994	-2.76143	0.0451117	0.429399	-3.59511	down
Mt1	-0.746347	8.30331	-3.99572	0.0130896	0.311588	-3.5955	down
Cd209a	-0.640771	-0.0658716	-2.88153	0.0395683	0.413827	-3.59671	down
Naa38	-0.894462	5.05368	-3.88276	0.0145154	0.322307	-3.59807	down
Trir	-0.589253	6.46235	-3.99635	0.0130821	0.311588	-3.59896	down
Btk	0.635493	3.3924	3.58684	0.0192045	0.343133	-3.59934	up
Sgca	2.1145	-0.128192	2.86703	0.0401948	0.414869	-3.60197	up
Lrfn4	-0.666717	5.70336	-3.95166	0.0136252	0.314707	-3.60244	down
Map9	0.698335	-1.1699	2.7667	0.0448511	0.428794	-3.60273	up
Ppp1r15a	-0.721547	4.81153	-3.84843	0.0149844	0.326738	-3.60307	down
Rab33a	-2.07998	-2.55245	-2.67392	0.0497063	0.442989	-3.60602	down
Ndufa13	-0.664229	6.11057	-3.97203	0.0133744	0.312887	-3.60873	down
Snai2	-0.866312	0.180319	-2.9035	0.0386405	0.411866	-3.61114	down
Gbgt1	0.793388	0.0461353	2.87957	0.0396525	0.41413	-3.61535	up
Lrriq3	1.27556	-0.545479	2.80811	0.0428588	0.423887	-3.6201	up
Mertk	0.582049	3.08172	3.49845	0.0209339	0.3504	-3.6213	up
Slit1	-1.78102	0.0885534	-2.87376	0.0399025	0.414626	-3.62205	down
Ddx43	2.25207	-2.20033	2.67355	0.0497271	0.442989	-3.62452	up
Rasgrp1	0.926327	2.4887	3.34436	0.0244015	0.371675	-3.6283	up
Rnf19b	-0.689252	7.77432	-3.95883	0.0135363	0.313781	-3.64587	down
Osm	-1.07785	3.00049	-3.44297	0.0221121	0.355219	-3.64747	down
Milr1	0.625278	3.59507	3.586	0.0192201	0.343133	-3.64868	up
Eya4	1.01166	0.327189	2.88969	0.039221	0.411866	-3.64962	up
Gm4951	2.49256	1.98361	3.13296	0.0302992	0.388312	-3.65143	up
Sema4a	0.60973	4.29444	3.71804	0.0169351	0.331348	-3.65371	up
Cap2	1.5894	0.6768	2.92453	0.0377752	0.410282	-3.66115	up
Dbndd2	-0.742911	0.872868	-2.97933	0.0356229	0.401161	-3.66295	down
Zmat1	1.12398	2.10047	3.21976	0.027698	0.379252	-3.66361	up
Emilin1	-0.687005	4.26895	-3.70089	0.0172133	0.332702	-3.66803	down
Cadm4	-0.698003	3.72868	-3.59635	0.0190286	0.343002	-3.66881	down
P2ry13	0.874471	2.63035	3.34243	0.024449	0.371881	-3.66967	up
Hrh2	0.98271	0.980377	2.98161	0.0355362	0.401161	-3.67544	up
Erbb3	-0.583606	2.15477	-3.23828	0.0271768	0.377346	-3.67598	down
Ankrd9	-0.820675	4.64437	-3.75313	0.0163823	0.331348	-3.67656	down
Crabp1	-1.50007	3.39924	-3.48428	0.0212277	0.35116	-3.67967	down
Ikzf1	0.996827	4.36892	3.69701	0.0172768	0.333129	-3.67973	up
Klf16	-0.617306	4.69128	-3.74973	0.0164349	0.331348	-3.6925	down
Slc8a3	-1.24842	-1.0015	-2.69219	0.0487053	0.440871	-3.69964	down
Tent5d	1.29604	-0.96889	2.69263	0.0486814	0.440871	-3.70282	up
Slc9a5	-0.699443	4.94275	-3.77412	0.0160617	0.331348	-3.70428	down
Hdc	-0.721066	4.70507	-3.73167	0.0167179	0.331348	-3.71238	down
Adamts8	-1.03192	3.82917	-3.56622	0.0195926	0.345013	-3.71377	down
Amh	-1.65901	-0.875292	-2.68234	0.0492419	0.442498	-3.72482	down
Cxcl11	2.63374	2.21052	3.10452	0.0312118	0.390609	-3.7277	up
H1f4	-1.67906	1.01386	-2.92506	0.0377537	0.410282	-3.728	down
Tmem160	-0.869472	4.84638	-3.7348	0.0166683	0.331348	-3.7285	down
Erfe	-0.687483	2.91072	-3.36275	0.0239544	0.369986	-3.73028	down
Adamts10	-0.58885	4.86058	-3.74058	0.0165776	0.331348	-3.73036	down
Tppp3	-0.652047	2.96793	-3.37555	0.0236489	0.367704	-3.73156	down
Myl9	-0.696408	2.73116	-3.31258	0.025197	0.373354	-3.73976	down
Cyp3a57	0.785942	1.19057	2.96824	0.0360468	0.402451	-3.74398	up
Tm7sf2	-0.887208	3.67052	-3.50839	0.0207307	0.349676	-3.74741	down
Scimp	0.863471	2.1018	3.15329	0.0296654	0.387264	-3.74989	up
Igsf6	0.66603	4.5386	3.66904	0.017744	0.335033	-3.75174	up
Tmed9	-0.685093	6.85265	-3.86077	0.0148138	0.325949	-3.75232	down
Sgcg	1.61577	-0.628837	2.67628	0.0495756	0.442989	-3.75953	up
Myl4	1.09784	2.75679	3.28441	0.0259273	0.374498	-3.75996	up
Ly86	0.807482	4.97727	3.71717	0.016949	0.331348	-3.76661	up
Cxcr6	1.57399	0.277597	2.76593	0.0448891	0.428794	-3.77214	up
Tomm40l	-0.647584	4.19062	-3.58808	0.0191815	0.343133	-3.77833	down
Tmem240	-1.52057	0.686985	-2.82687	0.0419892	0.42341	-3.78083	down
Cxcr3	0.814323	1.69204	3.0379	0.0334758	0.394232	-3.78138	up
Gbp2	1.39045	6.94465	3.82491	0.0153159	0.328825	-3.78387	up
Ppfia4	1.15901	2.98278	3.31003	0.0252621	0.373354	-3.78571	up
Zfp607b	-0.900057	0.399194	-2.78542	0.0439374	0.426328	-3.78592	down
Fcna	-0.680688	4.66827	-3.65418	0.0179981	0.337205	-3.79234	down
Efnb1	-0.627426	3.94015	-3.52047	0.0204866	0.349455	-3.80211	down
Kif26b	-0.602101	2.81879	-3.27781	0.0261021	0.375362	-3.80542	down
Pld4	0.73209	5.2879	3.71644	0.0169609	0.331348	-3.81103	up
Stra6	-0.594188	3.21882	-3.35746	0.0240819	0.370166	-3.81814	down
Ubald2	-0.72215	6.69438	-3.79225	0.0157908	0.330954	-3.82342	down
Dpep1	0.866368	0.803654	2.81289	0.0426351	0.423868	-3.83627	up
Cebpd	-0.847612	5.32245	-3.69371	0.0173312	0.333584	-3.83978	down
Cysltr1	0.764695	4.03468	3.49558	0.0209931	0.3504	-3.84397	up
Gm4841	2.69593	2.06007	2.96697	0.0360957	0.402586	-3.84644	up
Igfbp6	-1.18053	3.12578	-3.28973	0.0257875	0.373747	-3.84894	down
Prl2c3	-1.27686	1.20337	-2.86867	0.0401232	0.414869	-3.85099	down
Kifc5b	-0.938205	3.90741	-3.45487	0.021853	0.353826	-3.86	down
Tgtp1	3.0254	2.19802	2.95782	0.0364506	0.405087	-3.86177	up
Adcy5	-0.718282	0.116497	-2.67604	0.0495888	0.442989	-3.86229	down
Cma1	-0.662857	2.21608	-3.08685	0.0317945	0.392412	-3.86507	down
Rcor2	-0.708685	5.54661	-3.69412	0.0173244	0.333584	-3.86641	down
Tbx3	-0.882635	1.75309	-2.97621	0.0357415	0.401508	-3.86991	down
Phpt1	-0.670276	0.867829	-2.79851	0.0433114	0.425769	-3.87323	down
Tbcel	0.660019	2.91187	3.23048	0.0273949	0.378688	-3.87996	up
Egr2	-0.58192	3.68457	-3.39799	0.0231239	0.363779	-3.88481	down
Chst7	-0.774685	1.52393	-2.91701	0.0380819	0.411039	-3.88576	down
Gbp5	1.85745	3.33611	3.26271	0.0265068	0.375362	-3.88593	up
Fzd9	-0.661339	0.722334	-2.759	0.0452329	0.429634	-3.88783	down
Rtn4rl2	-0.870556	1.36521	-2.87417	0.0398847	0.414626	-3.89511	down
Raet1d	-0.796796	1.3347	-2.86788	0.0401576	0.414869	-3.89659	down
Adamts7	-0.636826	3.25374	-3.29512	0.0256468	0.373747	-3.8976	down
Klhdc8b	-0.587513	1.08227	-2.8203	0.0422915	0.423868	-3.89787	down
Samd9l	0.61991	5.89416	3.68688	0.0174444	0.333584	-3.90355	up
Lzts2	-0.764303	6.555	-3.7001	0.0172262	0.332702	-3.92057	down
Col16a1	-0.899916	6.96874	-3.70122	0.0172078	0.332702	-3.9263	down
Ddt	-0.607647	2.59704	-3.11676	0.0308152	0.389213	-3.93306	down
Apol9a	0.698863	4.98451	3.55718	0.0197656	0.345013	-3.94811	up
Tnf	0.703595	0.786982	2.71625	0.0474213	0.437049	-3.94968	up
Vwa7	-0.616163	2.30708	-3.03653	0.0335243	0.394232	-3.94993	down
Oas2	0.838138	3.26182	3.24151	0.0270871	0.377261	-3.95158	up
Spsb2	-0.798703	3.78665	-3.35308	0.0241882	0.370499	-3.95384	down
Clec12a	1.34812	2.89026	3.13304	0.0302967	0.388312	-3.95689	up
Cercam	-0.675784	1.97182	-2.94908	0.0367931	0.406624	-3.96334	down
Cpz	-0.859359	0.941244	-2.71518	0.0474775	0.437049	-3.98443	down
Myog	1.1677	0.922338	2.70113	0.0482234	0.439304	-3.98548	up
Il7	0.675262	2.20581	2.97928	0.0356248	0.401161	-3.98649	up
Slc4a8	-0.596351	3.82146	-3.32883	0.0247865	0.373171	-3.99483	down
Glipr1	0.790494	3.37849	3.22846	0.0274518	0.378765	-3.99822	up
Pxdc1	-0.883184	5.22642	-3.53336	0.02023	0.348234	-4.00611	down
H2aj	-1.07015	5.14135	-3.51214	0.0206546	0.349676	-4.01375	down
Twist1	-0.616633	5.84173	-3.58567	0.0192263	0.343133	-4.01383	down
Arhgap33	-0.869635	0.967331	-2.68457	0.0491198	0.441754	-4.02635	down
C3ar1	0.621296	5.85939	3.57265	0.0194705	0.344673	-4.02817	up
Hid1	-0.639452	1.01266	-2.69431	0.0485906	0.440443	-4.03012	down
Lamtor2	-0.778758	5.18778	-3.50433	0.0208133	0.350264	-4.0362	down
Htr7	1.22443	1.93837	2.86022	0.040493	0.416121	-4.03824	up
Slamf6	1.41696	1.22045	2.70325	0.0481103	0.439304	-4.04133	up
Mapkapk5	-1.87377	1.4557	-2.73659	0.0463652	0.433802	-4.04206	down
Lilra5	1.36756	2.27766	2.91651	0.0381026	0.411039	-4.05188	up
Ppm1k	0.62465	2.89385	3.07966	0.0320354	0.392634	-4.05303	up
Gbp4	2.1737	5.51376	3.47057	0.0215165	0.352159	-4.05654	up
Arhgap15	0.914375	2.85009	3.05272	0.0329561	0.39308	-4.06285	up
Rsad2	1.27096	3.02738	3.07198	0.0322949	0.39308	-4.06823	up
Il18bp	1.00159	4.14869	3.31279	0.0251917	0.373354	-4.06847	up
Chpt1	0.737337	4.97639	3.44736	0.022016	0.355169	-4.07033	up
Haus5	-1.04503	1.51857	-2.754	0.0454825	0.430618	-4.07063	down
Jph2	-0.605001	1.43903	-2.73952	0.0462153	0.433802	-4.07925	down
Adgrl1	-0.784032	3.87503	-3.25909	0.0266048	0.375362	-4.08293	down
Ms4a6b	0.9549	5.77447	3.51229	0.0206515	0.349676	-4.08336	up
Fam217b	0.709833	2.71417	3.011	0.0344428	0.397348	-4.08357	up
Treml2	0.689343	3.15671	3.10511	0.0311924	0.390609	-4.09005	up
Ror2	-0.846015	1.34004	-2.70257	0.0481466	0.439304	-4.09453	down
Erf	-0.976307	6.0428	-3.51912	0.0205137	0.349534	-4.09702	down
Csn3	0.87284	4.01263	3.26013	0.0265765	0.375362	-4.10596	up
Cd48	0.93199	3.55219	3.16105	0.0294277	0.386474	-4.1133	up
Ccdc124	-0.725911	5.52348	-3.46927	0.0215442	0.352159	-4.11583	down
Atp6v0d2	0.820336	2.87644	3.01467	0.034309	0.396434	-4.11899	up
Cx3cr1	0.707437	5.21535	3.42722	0.0224604	0.357581	-4.127	up
Trp53rkb	-0.788282	2.00232	-2.81556	0.0425111	0.423868	-4.12812	down
Fgd4	0.966429	3.48765	3.13246	0.0303149	0.388312	-4.12964	up
Thbs4	1.70523	2.70795	2.91871	0.0380124	0.411039	-4.14183	up
Gbp8	2.00537	2.35394	2.81905	0.0423491	0.423868	-4.14779	up
Kbtbd11	0.851554	2.90501	2.9898	0.0352275	0.400463	-4.15455	up
Tfpt	-0.702316	3.82209	-3.18506	0.0287058	0.38463	-4.15958	down
Klc3	-0.814946	4.04317	-3.21495	0.0278353	0.38044	-4.17027	down
Pafah1b3	-0.708174	6.6112	-3.47798	0.0213599	0.351283	-4.17154	down
Bcam	-0.639461	4.52249	-3.29302	0.0257016	0.373747	-4.17763	down
Il2rb	1.31433	3.10704	2.98505	0.0354064	0.400809	-4.18963	up
Tgtp2	2.19645	2.99001	2.90198	0.0387039	0.411866	-4.19401	up
B4galt6	0.619646	3.9241	3.16948	0.0291718	0.385191	-4.20023	up
Dock2	0.674816	4.4249	3.2536	0.0267543	0.375362	-4.20261	up
Krt19	-0.776227	4.00823	-3.17689	0.028949	0.385191	-4.20836	down
Comtd1	-0.668658	2.49913	-2.85371	0.04078	0.417498	-4.21824	down
Rflnb	0.675935	4.47099	3.24733	0.0269265	0.375783	-4.21845	up
Rgs16	-0.657009	3.55125	-3.07127	0.0323191	0.39308	-4.23208	down
Mfap2	-0.618762	2.13491	-2.75377	0.0454943	0.430618	-4.24204	down
Hba-a2	-2.60992	3.35289	-2.91457	0.0381821	0.411039	-4.24701	down
Jade3	0.6198	3.49923	3.04635	0.0331783	0.393763	-4.24805	up
Mndal	0.804785	5.77978	3.35983	0.0240246	0.370002	-4.26138	up
Pi15	0.993946	2.36114	2.77007	0.044685	0.427781	-4.26779	up
Hhipl1	-0.830703	2.74505	-2.86173	0.0404266	0.416033	-4.27056	down
Capn15	-0.672543	3.53789	-3.03524	0.0335699	0.394232	-4.27177	down
Gatd3a	-0.593674	4.66752	-3.23085	0.0273846	0.378688	-4.27641	down
Blnk	0.812279	2.25714	2.7446	0.0459568	0.433117	-4.27819	up
Stat1	1.43757	5.52967	3.3041	0.0254144	0.373354	-4.28383	up
Cpxm2	-0.598369	3.52778	-3.02295	0.0340093	0.395118	-4.28555	down
Lemd2	-0.836397	6.25913	-3.36486	0.0239036	0.369851	-4.28715	down
Kdm4b	-0.720203	5.31673	-3.29583	0.0256283	0.373747	-4.29299	down
Siglec1	0.585543	4.38225	3.16576	0.0292845	0.385191	-4.2995	up
Bbc3	-0.792995	3.99483	-3.09011	0.0316863	0.39185	-4.30784	down
Ccdc85b	-0.872355	6.44712	-3.34565	0.0243699	0.371675	-4.31681	down
Lgals7	-1.43231	5.21238	-3.23893	0.0271588	0.377336	-4.3252	down
Mpnd	-0.606968	6.47239	-3.34011	0.0245062	0.372232	-4.32656	down
Sfrp2	-1.19466	2.44585	-2.72708	0.0468558	0.435293	-4.33826	down
Ccs	-0.665215	4.29126	-3.11164	0.0309803	0.390609	-4.34651	down
Bcl7c	-0.764757	6.15628	-3.26706	0.0263892	0.375362	-4.39661	down
Fgl2	1.12797	4.83704	3.13609	0.0302006	0.388312	-4.3987	up
Gadd45g	-0.640757	4.22282	-3.04812	0.0331165	0.393763	-4.40948	down
Manbal	-0.998898	2.90505	-2.77606	0.0443917	0.426806	-4.41107	down
Junb	-0.750301	8.75169	-3.25015	0.0268489	0.375362	-4.41412	down
Gpr65	0.91794	2.59239	2.70271	0.0481389	0.439304	-4.41527	up
Pick1	-0.599958	4.90479	-3.13499	0.0302352	0.388312	-4.42812	down
Dgkq	-0.582821	3.20704	-2.83217	0.0417475	0.422099	-4.43656	down
Ccdc9	-0.62166	5.3255	-3.17487	0.0290096	0.385191	-4.43777	down
Ccdc61	-0.734043	4.56919	-3.0737	0.0322364	0.39308	-4.44256	down
Ms4a4c	1.37329	3.70559	2.89738	0.0388965	0.411866	-4.44304	up
Uqcr11	-1.07388	6.17744	-3.22034	0.0276816	0.379252	-4.44805	down
Coprs	-0.803121	3.33134	-2.83986	0.0413993	0.420681	-4.4525	down
Apex1	-0.918042	4.43229	-3.03453	0.0335951	0.394232	-4.4594	down
Sh2d5	-0.753675	3.93059	-2.95143	0.0367008	0.406221	-4.46106	down
Edf1	-0.837878	6.51754	-3.21957	0.0277033	0.379252	-4.46684	down
Mex3d	-0.645209	6.45271	-3.21301	0.0278908	0.38072	-4.47416	down
Zbp1	1.28908	4.76207	3.05705	0.0328061	0.39308	-4.47421	up
Ppp1r14b	-0.603485	9.05427	-3.18388	0.0287406	0.38486	-4.48238	down
Pabpn1	-1.33358	4.04955	-2.93569	0.0373253	0.408378	-4.48351	down
Mea1	-0.851449	6.12676	-3.18757	0.0286313	0.384498	-4.48736	down
Ciita	1.24966	2.99626	2.6887	0.0488944	0.440967	-4.52477	up
Eya2	0.659152	4.10385	2.92834	0.0376208	0.409346	-4.5263	up
Il2rg	0.634692	4.45005	2.96958	0.0359954	0.40229	-4.54586	up
Cbx7	-0.642767	3.70598	-2.8318	0.0417642	0.422099	-4.55867	down
Plaur	-0.741793	7.26453	-3.15061	0.029748	0.387417	-4.55999	down
Vwa1	-0.814321	4.49812	-2.93918	0.0371857	0.407865	-4.58996	down
Foxo1	0.591488	4.82276	2.97021	0.0359711	0.402281	-4.61111	up
Igtp	1.66758	5.69749	3.03228	0.0336753	0.394232	-4.61454	up
Egln2	-0.596143	5.54564	-3.03517	0.0335725	0.394232	-4.6286	down
Lars2	-1.22301	7.15873	-3.07849	0.0320747	0.392634	-4.64173	down
Rgs2	0.663565	4.79045	2.93028	0.0375426	0.409048	-4.65279	up
D8Ertd738e	-0.688406	5.9587	-3.03182	0.0336916	0.394232	-4.66512	down
Serf2	-0.864804	6.27347	-3.03701	0.0335071	0.394232	-4.67424	down
Zfp959	0.666476	3.54232	2.7003	0.048268	0.439527	-4.67804	up
Pfkl	-0.60598	8.65328	-3.02766	0.0338403	0.394523	-4.68197	down
1110065P20Rik	-0.652801	4.17811	-2.79893	0.0432915	0.425769	-4.70291	down
Ptprc	0.632834	6.61586	3.02449	0.033954	0.395086	-4.70306	up
Wdfy4	0.603456	4.10229	2.77533	0.044427	0.426806	-4.71469	up
Bdkrb2	-0.726404	4.36498	-2.81335	0.0426137	0.423868	-4.72044	down
Gnas	-0.88908	5.35118	-2.9352	0.0373447	0.408378	-4.72291	down
Sema7a	-0.649584	5.41862	-2.92143	0.0379015	0.410879	-4.75223	down
Cuedc1	-0.762975	4.42707	-2.78455	0.0439797	0.426328	-4.76703	down
Zbtb12	-0.623569	4.0332	-2.71351	0.0475655	0.437049	-4.77832	down
Ctsc	0.843403	8.3919	2.95188	0.0366831	0.406221	-4.78034	up
Dohh	-0.772777	4.54574	-2.78247	0.0440799	0.426328	-4.79127	down
Phf1	-0.690454	4.84758	-2.81922	0.0423414	0.423868	-4.79947	down
Ndrg1	-0.649213	9.1494	-2.91504	0.0381627	0.411039	-4.80207	down
Col18a1	-0.672031	9.17007	-2.89884	0.0388351	0.411866	-4.82112	down
Tnfrsf12a	-0.611392	8.24785	-2.91262	0.0382626	0.411039	-4.83301	down
Adprs	-0.607852	5.03623	-2.79299	0.0435744	0.426328	-4.86197	down
Irx1	-0.837287	4.64431	-2.73664	0.0463627	0.433802	-4.86414	down
Ctss	0.876144	7.92244	2.88401	0.0394622	0.413113	-4.87381	up
Cd74	1.48501	8.23544	2.86673	0.0402079	0.414869	-4.8849	up
Rpl30	0.643994	7.56527	2.86647	0.0402191	0.414869	-4.90152	up
Nab2	-0.637331	5.23233	-2.78088	0.0441573	0.42649	-4.90292	down
Maff	-0.930802	5.19148	-2.74771	0.0457994	0.432556	-4.93219	down
Timm13	-0.634117	6.21844	-2.82432	0.0421062	0.423734	-4.93336	down
Flot1	-0.653987	6.37248	-2.82706	0.0419807	0.42341	-4.93652	down
Podnl1	-0.596919	5.58186	-2.78531	0.0439427	0.426328	-4.93696	down
Gas2l1	-0.640233	6.19737	-2.8012	0.0431842	0.425352	-4.96079	down
Ssbp4	-0.735965	7.19363	-2.81888	0.0423571	0.423868	-4.96171	down
Ndufb6	-0.766249	5.41049	-2.72569	0.0469277	0.435321	-4.99008	down
Dmrta2	-0.720777	5.13819	-2.69482	0.0485629	0.440375	-4.99599	down
Nes	-0.700122	6.21997	-2.75614	0.0453757	0.430616	-5.01709	down
Higd1a	-0.785743	5.61023	-2.7176	0.0473501	0.437049	-5.02052	down
H2-Aa	1.83726	5.96365	2.69822	0.0483796	0.439992	-5.04264	up
Nr2f6	-0.7924	5.43403	-2.67282	0.0497673	0.442989	-5.05828	down
