# Supplementary material for: Bacterial protoplast-derived nanovesicles carrying CRISPR-Cas9 tools re-educate tumor-associated macrophages for enhanced cancer immunotherapy
Source: Nat Commun. 2024 Jan 31;15:950. doi: 10.1038/s41467-024-44941-9 (PMC10830495; doi:10.1038/s41467-024-44941-9)
Supplement: Supplementary file 10 — Supplementary Data 7 [file 41467_2024_44941_MOESM10_ESM.xlsx]

## Sheet: Supplementary Data 7
Supplementary Data 7 Gene ontology (GO) enrichment analysis of DEGs of 4T1 tumor tissue from sgPik3cg-DHP/DGA-NVs and control mice
Statistical analyses were performed using Hypergeometric test. The difference was considered significant when P＜0.05.
	ONTOLOGY	ID	Description	GeneRatio	BgRatio	pvalue	p.adjust	qvalue	geneID	Count
GO:0035458	BP	GO:0035458	cellular response to interferon-beta	26/850	56/20216	2.27171e-21	1.10382e-17	1.01031e-17	Ifit1/Irgm1/Ifit3/Gm5431/Oas1g/Ifi209/Ifi214/Irgm2/Ifi203/Ifi204/Ifi47/Gbp3/Oas1a/Ifi207/Iigp1/Acod1/Gbp7/Gbp2b/Gm4951/Gbp2/Gm4841/Tgtp1/Tgtp2/Mndal/Stat1/Igtp	26
GO:0035456	BP	GO:0035456	response to interferon-beta	27/850	64/20216	8.91709e-21	2.16641e-17	1.98288e-17	Ifit1/Irgm1/Ifit3/Gm5431/Xaf1/Oas1g/Ifi209/Ifi214/Irgm2/Ifi203/Ifi204/Ifi47/Gbp3/Oas1a/Ifi207/Iigp1/Acod1/Gbp7/Gbp2b/Gm4951/Gbp2/Gm4841/Tgtp1/Tgtp2/Mndal/Stat1/Igtp	27
GO:0009615	BP	GO:0009615	response to virus	55/850	343/20216	8.81654e-18	1.42799e-14	1.30701e-14	Ifih1/Rigi/Mx2/Oasl2/Cd86/Dtx3l/Ifit1/Ifit2/Slfn8/Trim30a/Tlr7/Dhx58/Ddit4/Irgm1/Ifi44l/Tlr9/Ddx60/Ifit3/Oas3/Rtp4/Oas1g/Kcnj8/Hyal3/Cxcl10/Stat2/Itgax/Ifi204/Itgb8/Zc3h12a/Parp9/Oas1a/Hyal1/Mx1/Tlr3/Flt3/Ifi207/Casp1/Apobec1/Acod1/Oasl1/Trim34a/Trim30d/Gbp7/Gbp2b/Tgtp1/Tnf/Oas2/Gbp4/Rsad2/Stat1/Fgl2/Zbp1/Igtp/Ptprc/Wdfy4	55
GO:0051607	BP	GO:0051607	defense response to virus	46/850	286/20216	4.0122e-15	4.46101e-12	4.0831e-12	Ifih1/Rigi/Mx2/Oasl2/Cd86/Dtx3l/Ifit1/Ifit2/Slfn8/Trim30a/Tlr7/Dhx58/Ddit4/Ifi44l/Tlr9/Ddx60/Ifit3/Oas3/Rtp4/Oas1g/Kcnj8/Cxcl10/Stat2/Itgax/Ifi204/Zc3h12a/Parp9/Oas1a/Mx1/Tlr3/Ifi207/Casp1/Apobec1/Acod1/Oasl1/Trim34a/Trim30d/Gbp7/Gbp2b/Oas2/Gbp4/Rsad2/Stat1/Fgl2/Zbp1/Ptprc	46
GO:0140546	BP	GO:0140546	defense response to symbiont	46/850	287/20216	4.59047e-15	4.46101e-12	4.0831e-12	Ifih1/Rigi/Mx2/Oasl2/Cd86/Dtx3l/Ifit1/Ifit2/Slfn8/Trim30a/Tlr7/Dhx58/Ddit4/Ifi44l/Tlr9/Ddx60/Ifit3/Oas3/Rtp4/Oas1g/Kcnj8/Cxcl10/Stat2/Itgax/Ifi204/Zc3h12a/Parp9/Oas1a/Mx1/Tlr3/Ifi207/Casp1/Apobec1/Acod1/Oasl1/Trim34a/Trim30d/Gbp7/Gbp2b/Oas2/Gbp4/Rsad2/Stat1/Fgl2/Zbp1/Ptprc	46
GO:0032103	BP	GO:0032103	positive regulation of response to external stimulus	56/850	451/20216	3.76638e-13	3.05014e-10	2.79174e-10	Clec7a/Trim30a/Dhx58/Irgm1/Tlr9/Ddx60/Vegfa/Cd180/Crtam/Nkg7/Dscam/Ifi209/Ifi214/Cxcl10/Fgf18/Ifi203/Ifi204/Ntf3/Ccl3/Pgf/Parp9/Gimap3/Fcgr1/Ereg/Sh2d1b1/Serpine1/Tlr3/Ccr5/Ifi207/Casp1/Mstn/Acod1/Oasl1/Trim30d/Pomc/Snai2/Rasgrp1/Osm/Emilin1/Scimp/Ly86/Cxcr3/Gbp5/Ddt/Tnf/C3ar1/Slamf6/Lilra5/Cx3cr1/Thbs4/Mndal/Zbp1/Igtp/Ctsc/Ctss/Cd74	56
GO:0002831	BP	GO:0002831	regulation of response to biotic stimulus	49/850	368/20216	8.67313e-13	6.02039e-10	5.51037e-10	Rigi/Clec7a/Dtx3l/Slamf8/Klrb1a/Trim30a/Dhx58/Serpinb9/Irgm1/Tlr9/Ddx60/Oas3/Parp14/Cd180/Oas1g/Crtam/Cd55/Ifi209/Ifi214/Stat2/Ifi203/Ifi204/Zc3h12a/Parp9/Oas1a/Gimap3/Ereg/Cd96/Nfkbil1/Sh2d1b1/Ifi207/Acod1/Oasl1/Trim30d/Pomc/Evpl/Rasgrp1/Emilin1/Scimp/Ly86/Gbp5/Slamf6/Gbp4/Mndal/Stat1/Fgl2/Zbp1/Igtp/Cd74	49
GO:0031349	BP	GO:0031349	positive regulation of defense response	41/850	297/20216	2.0607e-11	1.25162e-08	1.14559e-08	Clec7a/Trim30a/Irgm1/Tlr9/Grpr/Crtam/Nkg7/Ifi209/Ifi214/Grp/Ifi203/Ifi204/Ccl3/Parp9/Gimap3/Fcgr1/Ereg/Sh2d1b1/Serpine1/Cck/Tlr3/Ccr5/Ifi207/Casp1/Acod1/Trim30d/Pomc/Rasgrp1/Osm/Emilin1/Gbp5/Ddt/Tnf/Slamf6/Lilra5/Mndal/Zbp1/Igtp/Ctsc/Ctss/Cd74	41
GO:0002833	BP	GO:0002833	positive regulation of response to biotic stimulus	31/850	185/20216	4.29308e-11	2.31779e-08	2.12143e-08	Clec7a/Trim30a/Dhx58/Irgm1/Tlr9/Ddx60/Cd180/Crtam/Ifi209/Ifi214/Ifi203/Ifi204/Parp9/Gimap3/Ereg/Sh2d1b1/Ifi207/Acod1/Oasl1/Trim30d/Pomc/Rasgrp1/Emilin1/Scimp/Ly86/Gbp5/Slamf6/Mndal/Zbp1/Igtp/Cd74	31
GO:0034341	BP	GO:0034341	response to interferon-gamma	25/850	137/20216	5.14562e-10	2.50026e-07	2.28845e-07	Sp100/Irgm1/Parp14/Irgm2/Gbp11/Ccl3/Gbp3/Parp9/Gbp10/Casp1/Kynu/Acod1/Gbp9/Gbp7/Gbp2b/Gbp2/Tgtp1/Gbp5/Gbp4/Gbp8/Stat1/Ciita/Igtp/Cd74/H2-Aa	25
GO:0045088	BP	GO:0045088	regulation of innate immune response	33/850	238/20216	1.69065e-09	7.46805e-07	6.83539e-07	Clec7a/Slamf8/Klrb1a/Trim30a/Dhx58/Serpinb9/Irgm1/Tlr9/Oas3/Parp14/Oas1g/Crtam/Ifi209/Ifi214/Stat2/Ifi203/Ifi204/Parp9/Oas1a/Gimap3/Ereg/Cd96/Sh2d1b1/Ifi207/Acod1/Trim30d/Rasgrp1/Gbp5/Slamf6/Mndal/Zbp1/Igtp/Cd74	33
GO:0001562	BP	GO:0001562	response to protozoan	13/850	42/20216	9.63831e-09	3.90271e-06	3.57209e-06	Nkg7/Irgm2/Gbp11/Gbp3/Gbp10/Ier3/Iigp1/Gbp9/Gbp7/Gbp2b/Gbp2/Gbp4/Gbp8	13
GO:0042832	BP	GO:0042832	defense response to protozoan	12/850	39/20216	3.87215e-08	1.44729e-05	1.32468e-05	Nkg7/Irgm2/Gbp11/Gbp3/Gbp10/Iigp1/Gbp9/Gbp7/Gbp2b/Gbp2/Gbp4/Gbp8	12
GO:0002221	BP	GO:0002221	pattern recognition receptor signaling pathway	26/850	181/20216	4.32294e-08	1.50037e-05	1.37327e-05	Ifih1/Rigi/Cd86/Clec7a/Trim30a/Tlr7/Dhx58/Irgm1/Tlr9/Tlr1/Ddx60/Oas3/Tifa/Cd180/Oas1g/Oas1a/Nfkbil1/Tlr3/Casp1/Acod1/Oasl1/Arf6/Scimp/Rsad2/Igtp/Flot1	26
GO:0045089	BP	GO:0045089	positive regulation of innate immune response	22/850	140/20216	9.33772e-08	2.84033e-05	2.59971e-05	Clec7a/Trim30a/Irgm1/Tlr9/Crtam/Ifi209/Ifi214/Ifi203/Ifi204/Parp9/Gimap3/Ereg/Sh2d1b1/Ifi207/Trim30d/Rasgrp1/Gbp5/Slamf6/Mndal/Zbp1/Igtp/Cd74	22
GO:0042742	BP	GO:0042742	defense response to bacterium	38/850	350/20216	9.35279e-08	2.84033e-05	2.59971e-05	Trf/Slamf8/Serpinb9/Irgm1/Tlr9/Oas3/Adm/Ssc5d/Il7r/Oas1g/Naip5/Adamts4/Rnase6/Irgm2/Gbp11/Slamf9/Dmbt1/Gbp3/Oas1a/Cd4/Gbp10/Fcgr1/Serpine1/Casp1/Iigp1/Mpeg1/Evpl/Gbp9/Gbp7/Gbp2b/Emilin1/Gbp2/Tnf/Oas2/Gbp4/Gbp8/Igtp/Rpl30	38
GO:0048525	BP	GO:0048525	negative regulation of viral process	18/850	101/20216	1.96496e-07	5.61632e-05	5.14053e-05	Ifih1/Oasl2/Sp100/Trim30a/Oas3/Oas1g/Ifi204/Ly6e/Oas1a/Ifi207/Oasl1/Trim30d/Tnf/Oas2/Rsad2/Stat1/Ciita/Cd74	18
GO:0002683	BP	GO:0002683	negative regulation of immune system process	44/850	463/20216	4.28331e-07	0.000115625	0.00010583	Cd86/Slamf8/Lrrc17/Dhx58/Serpinb9/Oas3/Dusp1/Parp14/Cd46/Cst7/Il7r/Oas1g/Crtam/Cd55/Stat2/Rara/Vpreb3/Ifi204/Zc3h12a/Oas1a/Gimap3/Apod/Cd96/Sh2d1b1/Flt3/Ifi207/Tgfb2/Slfn1/Acod1/Prdm16/Btk/Snai2/Mertk/Milr1/Emilin1/Phpt1/Tnf/Twist1/Cx3cr1/Lgals7/Fgl2/Ptprc/Cd74/H2-Aa	44
GO:0002237	BP	GO:0002237	response to molecule of bacterial origin	34/850	315/20216	5.06344e-07	0.000129398	0.000118436	Cd86/Trim30a/Cmpk2/Irgm1/Tlr9/Tlr1/Adm/Palm3/Cd180/Ssc5d/Kcnj8/Cd55/Cxcl10/Dmbt1/Rara/Zc3h12a/Gbp10/Cd96/Nfkbil1/Serpine1/Cxcl2/Casp1/Acod1/Cxcl15/Trim30d/Cxcl11/Scimp/Ly86/Gbp2/Tnf/Cx3cr1/Stat1/Pabpn1/Igtp	34
GO:0032640	BP	GO:0032640	tumor necrosis factor production	25/850	192/20216	5.3261e-07	0.000129398	0.000118436	Ifih1/Rigi/Clec7a/Trim30a/Tlr9/Tlr1/Oas3/Oas1g/Slamf9/Rara/Ccl3/Cidea/Zc3h12a/Oas1a/Nfkbil1/Tlr3/Flt3/Ccr5/Pomc/Rasgrp1/Oas2/Twist1/Lilra5/Cx3cr1/Ptprc	25
GO:0071706	BP	GO:0071706	tumor necrosis factor superfamily cytokine production	25/850	195/20216	7.14872e-07	0.000162568	0.000148796	Ifih1/Rigi/Clec7a/Trim30a/Tlr9/Tlr1/Oas3/Oas1g/Slamf9/Rara/Ccl3/Cidea/Zc3h12a/Oas1a/Nfkbil1/Tlr3/Flt3/Ccr5/Pomc/Rasgrp1/Oas2/Twist1/Lilra5/Cx3cr1/Ptprc	25
GO:0071346	BP	GO:0071346	cellular response to interferon-gamma	18/850	110/20216	7.36055e-07	0.000162568	0.000148796	Irgm1/Parp14/Gbp11/Ccl3/Gbp3/Parp9/Gbp10/Casp1/Acod1/Gbp9/Gbp7/Gbp2b/Gbp2/Gbp5/Gbp4/Gbp8/Stat1/Igtp	18
GO:0032680	BP	GO:0032680	regulation of tumor necrosis factor production	24/850	185/20216	9.57082e-07	0.000197975	0.000181204	Ifih1/Rigi/Clec7a/Trim30a/Tlr9/Tlr1/Oas3/Oas1g/Rara/Ccl3/Cidea/Zc3h12a/Oas1a/Nfkbil1/Tlr3/Flt3/Ccr5/Pomc/Rasgrp1/Oas2/Twist1/Lilra5/Cx3cr1/Ptprc	24
GO:0071219	BP	GO:0071219	cellular response to molecule of bacterial origin	27/850	225/20216	9.77857e-07	0.000197975	0.000181204	Cd86/Trim30a/Cmpk2/Irgm1/Tlr1/Cd180/Cd55/Cxcl10/Rara/Zc3h12a/Gbp10/Nfkbil1/Serpine1/Cxcl2/Casp1/Acod1/Cxcl15/Trim30d/Cxcl11/Scimp/Ly86/Gbp2/Tnf/Cx3cr1/Stat1/Pabpn1/Igtp	27
GO:1903555	BP	GO:1903555	regulation of tumor necrosis factor superfamily cytokine production	24/850	188/20216	1.28249e-06	0.000240207	0.000219858	Ifih1/Rigi/Clec7a/Trim30a/Tlr9/Tlr1/Oas3/Oas1g/Rara/Ccl3/Cidea/Zc3h12a/Oas1a/Nfkbil1/Tlr3/Flt3/Ccr5/Pomc/Rasgrp1/Oas2/Twist1/Lilra5/Cx3cr1/Ptprc	24
GO:0045765	BP	GO:0045765	regulation of angiogenesis	32/850	299/20216	1.31346e-06	0.000240207	0.000219858	Sp100/Adam12/Adm/Vegfa/Cxcl10/Fgf18/Itgax/Fasl/Itgb8/Zc3h12a/Pgf/Agt/Hyal1/Erap1/Serpine1/Tlr3/Adgra2/Tgfb2/Slc39a12/Itgb2l/Ppp1r15a/Sema4a/Emilin1/Cxcr3/Cysltr1/Cma1/Tnf/C3ar1/Cx3cr1/Stat1/Sfrp2/Tnfrsf12a	32
GO:0071222	BP	GO:0071222	cellular response to lipopolysaccharide	26/850	215/20216	1.33476e-06	0.000240207	0.000219858	Cd86/Trim30a/Cmpk2/Irgm1/Cd180/Cd55/Cxcl10/Rara/Zc3h12a/Gbp10/Nfkbil1/Serpine1/Cxcl2/Casp1/Acod1/Cxcl15/Trim30d/Cxcl11/Scimp/Ly86/Gbp2/Tnf/Cx3cr1/Stat1/Pabpn1/Igtp	26
GO:1901342	BP	GO:1901342	regulation of vasculature development	32/850	303/20216	1.75316e-06	0.000304235	0.000278462	Sp100/Adam12/Adm/Vegfa/Cxcl10/Fgf18/Itgax/Fasl/Itgb8/Zc3h12a/Pgf/Agt/Hyal1/Erap1/Serpine1/Tlr3/Adgra2/Tgfb2/Slc39a12/Itgb2l/Ppp1r15a/Sema4a/Emilin1/Cxcr3/Cysltr1/Cma1/Tnf/C3ar1/Cx3cr1/Stat1/Sfrp2/Tnfrsf12a	32
GO:0002697	BP	GO:0002697	regulation of immune effector process	41/850	446/20216	2.46077e-06	0.000412306	0.000377378	Rigi/Cd86/Slamf8/Dnase1/Klrb1a/Tlr7/Dhx58/Serpinb9/Tlr9/Ddx60/Mzb1/Cd46/Il7r/Crtam/Cd55/H2-T24/Rara/Vpreb3/Zc3h12a/Gimap3/Fcgr1/Cd96/Sh2d1b1/Cd27/Tlr3/Casp1/Tgfb2/Itgb2l/Pomc/Evpl/Rasgrp1/Scimp/Tnf/Twist1/Slamf6/Rsad2/Cx3cr1/Fgl2/Ptprc/Sema7a/Cd74	41
GO:0071216	BP	GO:0071216	cellular response to biotic stimulus	28/850	251/20216	2.66763e-06	0.000420138	0.000384546	Cd86/Clec7a/Trim30a/Cmpk2/Irgm1/Tlr1/Cd180/Cd55/Cxcl10/Rara/Zc3h12a/Gbp10/Nfkbil1/Serpine1/Cxcl2/Casp1/Acod1/Cxcl15/Trim30d/Cxcl11/Scimp/Ly86/Gbp2/Tnf/Cx3cr1/Stat1/Pabpn1/Igtp	28
GO:0050792	BP	GO:0050792	regulation of viral process	22/850	170/20216	2.80078e-06	0.000420138	0.000384546	Ifih1/Oasl2/Sp100/Trim30a/Trim34b/Oas3/Oas1g/Ifi204/Ly6e/Oas1a/Cd4/Ifi207/Oasl1/Trim34a/Vps37b/Trim30d/Tnf/Oas2/Rsad2/Stat1/Ciita/Cd74	22
GO:0001818	BP	GO:0001818	negative regulation of cytokine production	31/850	295/20216	2.81446e-06	0.000420138	0.000384546	Wnt11/Cd83/Trim30a/Dhx58/Tlr9/Oas3/Ssc5d/Oas1g/Rara/Cidea/Zc3h12a/Oas1a/Gimap3/Apod/Cd96/Nfkbil1/Sh2d1b1/Flt3/Tgfb2/Acod1/Pomc/Inhbb/Btk/Mertk/Tnf/Twist1/Lilra5/Gbp4/Cx3cr1/Lgals7/Ptprc	31
GO:0019221	BP	GO:0019221	cytokine-mediated signaling pathway	39/850	417/20216	2.85338e-06	0.000420138	0.000384546	Oasl2/Eda2r/Irgm1/Oas3/Parp14/Palm3/Il7r/Oas1g/Naip5/Cxcl10/Stat2/Pias4/Grem2/Ccl3/Parp9/Oas1a/Cd4/Ereg/Ptprn/Flt3/Cxcl2/Casp1/Iigp1/Oasl1/Cxcl15/Osm/Cxcl11/Tnf/Oas2/Il7/Lilra5/Cx3cr1/Il2rb/Stat1/Zbp1/Il2rg/Igtp/Ptprc/Cd74	39
GO:1903900	BP	GO:1903900	regulation of viral life cycle	20/850	146/20216	3.25999e-06	0.000465891	0.000426423	Ifih1/Oasl2/Trim30a/Trim34b/Oas3/Oas1g/Ifi204/Ly6e/Oas1a/Cd4/Ifi207/Oasl1/Trim34a/Vps37b/Trim30d/Tnf/Oas2/Rsad2/Ciita/Cd74	20
GO:0032728	BP	GO:0032728	positive regulation of interferon-beta production	11/850	48/20216	3.69151e-06	0.000512487	0.000469072	Ifih1/Rigi/Tlr7/Dhx58/Tlr9/Oas3/Oas1g/Oas1a/Tlr3/Oas2/Flot1	11
GO:0002764	BP	GO:0002764	immune response-regulating signaling pathway	37/850	391/20216	3.89735e-06	0.000526033	0.00048147	Ifih1/Rigi/Cd86/Clec7a/Fcho1/Trim30a/Tlr7/Dhx58/Irgm1/Tlr9/Tlr1/Ddx60/Oas3/Tifa/Klhl6/Cd180/Oas1g/Zc3h12a/Oas1a/Bcl2a1d/Card11/Nfkbil1/Sh2d1b1/Tlr3/Casp1/Acod1/Oasl1/Arf6/Btk/Scimp/Phpt1/C3ar1/Rsad2/Blnk/Igtp/Ptprc/Flot1	37
GO:0032496	BP	GO:0032496	response to lipopolysaccharide	30/850	294/20216	7.31055e-06	0.000960053	0.000878722	Cd86/Trim30a/Cmpk2/Irgm1/Adm/Palm3/Cd180/Kcnj8/Cd55/Cxcl10/Rara/Zc3h12a/Gbp10/Cd96/Nfkbil1/Serpine1/Cxcl2/Casp1/Acod1/Cxcl15/Trim30d/Cxcl11/Scimp/Ly86/Gbp2/Tnf/Cx3cr1/Stat1/Pabpn1/Igtp	30
GO:0031664	BP	GO:0031664	regulation of lipopolysaccharide-mediated signaling pathway	8/850	26/20216	7.51503e-06	0.000960935	0.000879529	Trim30a/Cd180/Cd55/Nfkbil1/Acod1/Trim30d/Scimp/Ly86	8
GO:0032481	BP	GO:0032481	positive regulation of type I interferon production	13/850	72/20216	8.33431e-06	0.00103837	0.000950404	Ifih1/Rigi/Tlr7/Dhx58/Tlr9/Oas3/Oas1g/Oas1a/Tlr3/Flt3/Oas2/Stat1/Flot1	13
GO:0002440	BP	GO:0002440	production of molecular mediator of immune response	29/850	282/20216	8.89906e-06	0.00108101	0.000989435	Rigi/Cd86/Tlr7/Tlr9/Mzb1/Il7r/Cd55/Vpreb1/Slamf9/Vpreb3/Gimap3/Card11/Cd96/Cd27/Tlr3/Casp1/Tgfb2/Evpl/Btk/Rasgrp1/Scimp/Tnf/Twist1/Rsad2/Fgl2/Ptprc/Sema7a/Cd74/H2-Aa	29
GO:0098586	BP	GO:0098586	cellular response to virus	13/850	73/20216	9.7544e-06	0.00115602	0.00105808	Ifih1/Rigi/Tlr7/Dhx58/Irgm1/Ddx60/Oas3/Zc3h12a/Tlr3/Flt3/Oasl1/Igtp/Wdfy4	13
GO:0045766	BP	GO:0045766	positive regulation of angiogenesis	21/850	174/20216	1.40267e-05	0.00157862	0.00144488	Adam12/Adm/Vegfa/Fgf18/Itgax/Itgb8/Zc3h12a/Pgf/Hyal1/Erap1/Serpine1/Tlr3/Slc39a12/Itgb2l/Emilin1/Cxcr3/Cysltr1/Cma1/C3ar1/Cx3cr1/Sfrp2	21
GO:1904018	BP	GO:1904018	positive regulation of vasculature development	21/850	174/20216	1.40267e-05	0.00157862	0.00144488	Adam12/Adm/Vegfa/Fgf18/Itgax/Itgb8/Zc3h12a/Pgf/Hyal1/Erap1/Serpine1/Tlr3/Slc39a12/Itgb2l/Emilin1/Cxcr3/Cysltr1/Cma1/C3ar1/Cx3cr1/Sfrp2	21
GO:0032760	BP	GO:0032760	positive regulation of tumor necrosis factor production	16/850	110/20216	1.42949e-05	0.00157862	0.00144488	Ifih1/Rigi/Clec7a/Tlr9/Tlr1/Oas3/Oas1g/Ccl3/Oas1a/Tlr3/Ccr5/Rasgrp1/Oas2/Twist1/Lilra5/Ptprc	16
GO:0032606	BP	GO:0032606	type I interferon production	16/850	111/20216	1.60612e-05	0.00173425	0.00158733	Ifih1/Rigi/Tlr7/Dhx58/Tlr9/Oas3/Oas1g/Irf9/Oas1a/Tlr3/Flt3/Acod1/Oas2/Gbp4/Stat1/Flot1	16
GO:1903557	BP	GO:1903557	positive regulation of tumor necrosis factor superfamily cytokine production	16/850	112/20216	1.80187e-05	0.00190332	0.00174208	Ifih1/Rigi/Clec7a/Tlr9/Tlr1/Oas3/Oas1g/Ccl3/Oas1a/Tlr3/Ccr5/Rasgrp1/Oas2/Twist1/Lilra5/Ptprc	16
GO:0060700	BP	GO:0060700	regulation of ribonuclease activity	6/850	15/20216	1.96039e-05	0.0020267	0.00185501	Oasl2/Oas3/Oas1g/Oas1a/Oasl1/Oas2	6
GO:1902105	BP	GO:1902105	regulation of leukocyte differentiation	32/850	342/20216	2.16794e-05	0.00219459	0.00200867	Cd83/Slamf8/Lrrc17/Tlr9/Cd46/Il7r/Crtam/Ikzf3/Rara/Ccl3/Zc3h12a/Vnn1/Gimap3/Cd4/Card11/Duxbl1/Cd27/Flt3/Tesc/Prdm16/Esrra/Rasgrp1/Ikzf1/Tnf/Il7/Ror2/Fgl2/Il2rg/Ptprc/Gnas/Cd74/H2-Aa	32
GO:0045071	BP	GO:0045071	negative regulation of viral genome replication	11/850	58/20216	2.53444e-05	0.00251323	0.00230032	Ifih1/Oasl2/Oas3/Oas1g/Ifi204/Oas1a/Ifi207/Oasl1/Tnf/Oas2/Rsad2	11
GO:0002218	BP	GO:0002218	activation of innate immune response	11/850	59/20216	2.99817e-05	0.00291362	0.00266679	Clec7a/Trim30a/Tlr9/Ifi209/Ifi214/Ifi203/Ifi204/Ifi207/Trim30d/Mndal/Zbp1	11
GO:0032647	BP	GO:0032647	regulation of interferon-alpha production	8/850	31/20216	3.1478e-05	0.00299905	0.00274499	Ifih1/Rigi/Tlr7/Tlr9/Tlr3/Flt3/Gbp4/Stat1	8
GO:0032479	BP	GO:0032479	regulation of type I interferon production	15/850	107/20216	4.09627e-05	0.00382765	0.00350339	Ifih1/Rigi/Tlr7/Dhx58/Tlr9/Oas3/Oas1g/Oas1a/Tlr3/Flt3/Acod1/Oas2/Gbp4/Stat1/Flot1	15
GO:0030198	BP	GO:0030198	extracellular matrix organization	30/850	322/20216	4.20341e-05	0.00382864	0.0035043	Mmp23/Lamb3/Aebp1/Papln/Adamts2/Has1/Col27a1/Fkbp10/Col5a1/Col5a3/Adamts4/Adamtsl2/Mmp10/Ddr1/Agt/Tgfb2/Mmp27/Col15a1/Emilin1/Adamts8/Adamts10/Cma1/Adamts7/Col16a1/Tnf/Sfrp2/Vwa1/Col18a1/Ctss/Flot1	30
GO:0060759	BP	GO:0060759	regulation of response to cytokine stimulus	18/850	146/20216	4.25492e-05	0.00382864	0.0035043	Ifih1/Rigi/Irgm1/Oas3/Parp14/Palm3/Oas1g/Naip5/Stat2/Pias4/Parp9/Oas1a/Casp1/Il7/Zbp1/Igtp/Ptprc/Cd74	18
GO:0032609	BP	GO:0032609	interferon-gamma production	17/850	133/20216	4.34011e-05	0.00383429	0.00350946	Tlr7/Tlr9/Crtam/Rara/Zc3h12a/Gimap3/Cd96/Sh2d1b1/Cd27/Tlr3/Flt3/Rasgrp1/Rnf19b/Tnf/Slamf6/Lgals7/Gadd45g	17
GO:0043062	BP	GO:0043062	extracellular structure organization	30/850	323/20216	4.45263e-05	0.00386345	0.00353616	Mmp23/Lamb3/Aebp1/Papln/Adamts2/Has1/Col27a1/Fkbp10/Col5a1/Col5a3/Adamts4/Adamtsl2/Mmp10/Ddr1/Agt/Tgfb2/Mmp27/Col15a1/Emilin1/Adamts8/Adamts10/Cma1/Adamts7/Col16a1/Tnf/Sfrp2/Vwa1/Col18a1/Ctss/Flot1	30
GO:0045229	BP	GO:0045229	external encapsulating structure organization	30/850	324/20216	4.71515e-05	0.00401946	0.00367895	Mmp23/Lamb3/Aebp1/Papln/Adamts2/Has1/Col27a1/Fkbp10/Col5a1/Col5a3/Adamts4/Adamtsl2/Mmp10/Ddr1/Agt/Tgfb2/Mmp27/Col15a1/Emilin1/Adamts8/Adamts10/Cma1/Adamts7/Col16a1/Tnf/Sfrp2/Vwa1/Col18a1/Ctss/Flot1	30
GO:0045824	BP	GO:0045824	negative regulation of innate immune response	13/850	85/20216	5.24917e-05	0.00436244	0.00399287	Slamf8/Dhx58/Serpinb9/Oas3/Parp14/Oas1g/Stat2/Ifi204/Oas1a/Cd96/Sh2d1b1/Ifi207/Acod1	13
GO:0050730	BP	GO:0050730	regulation of peptidyl-tyrosine phosphorylation	26/850	264/20216	5.34421e-05	0.00436244	0.00399287	Rap2c/Areg/Il11/Il24/Parp14/Vegfa/Ntf3/Parp9/Agt/Cd4/Ereg/Sh2d1b1/Cck/Cspg4/Itgb2l/Socs3/Osm/Cadm4/Erbb3/Il7/Lilra5/Thbs4/Sfrp2/Dgkq/Ptprc/Cd74	26
GO:0007204	BP	GO:0007204	positive regulation of cytosolic calcium ion concentration	24/850	234/20216	5.38683e-05	0.00436244	0.00399287	Slc8a1/P2ry2/C1qtnf1/Adm/Cd55/Ccl3/F2rl3/Agt/Gimap3/Cd4/Avpr1a/P2ry10b/Cxcl2/Ccr5/P2ry10/Slc8a3/Cxcr6/Cxcr3/Adcy5/C3ar1/Jph2/Cx3cr1/Gpr65/Bdkrb2	24
GO:1903706	BP	GO:1903706	regulation of hemopoiesis	36/850	426/20216	6.00737e-05	0.00478521	0.00437983	Gpr171/Cd83/Slamf8/Lrrc17/Tlr9/Cd46/Il7r/Crtam/Ikzf3/Rara/Ccl3/Zc3h12a/Vnn1/Gimap3/Cd4/Card11/Duxbl1/Cd27/Flt3/Tesc/Prdm16/Esrra/Snai2/Rasgrp1/Ikzf1/Tnf/Il7/Ror2/Stat1/Fgl2/Il2rg/Ptprc/Gnas/Cd74/Gas2l1/H2-Aa	36
GO:0032607	BP	GO:0032607	interferon-alpha production	8/850	34/20216	6.47774e-05	0.00507667	0.00464659	Ifih1/Rigi/Tlr7/Tlr9/Tlr3/Flt3/Gbp4/Stat1	8
GO:0097191	BP	GO:0097191	extrinsic apoptotic signaling pathway	24/850	238/20216	7.05261e-05	0.00543946	0.00497866	Sp100/Vegfa/G0s2/Bcl2a1a/Bcl2l14/Il19/Fasl/Agt/Bcl2a1d/Serpine1/Cd27/Tlr3/Tgfb2/Ndufa13/Snai2/Eya4/Erbb3/Tnf/Il7/Siglec1/Sfrp2/Eya2/Ptprc/Tnfrsf12a	24
GO:1903131	BP	GO:1903131	mononuclear cell differentiation	40/850	498/20216	7.37164e-05	0.00552466	0.00505664	Cd83/Slamf8/Tlr9/Cd46/Vegfa/Dock10/Il7r/Crtam/Ikzf3/Slamf9/Rara/Ifi204/Itgb8/Zc3h12a/Vnn1/Gimap3/Cd4/Bcl2a1d/Card11/Duxbl1/Cd27/Flt3/Ifi207/Cd3d/Btk/Mertk/Rasgrp1/Sema4a/Ikzf1/Fzd9/Il7/Slamf6/Rsad2/Dock2/Fgl2/Gadd45g/Il2rg/Ptprc/Cd74/H2-Aa	40
GO:0032727	BP	GO:0032727	positive regulation of interferon-alpha production	7/850	26/20216	7.39047e-05	0.00552466	0.00505664	Ifih1/Rigi/Tlr7/Tlr9/Tlr3/Flt3/Stat1	7
GO:0035457	BP	GO:0035457	cellular response to interferon-alpha	6/850	19/20216	9.1962e-05	0.00677035	0.0061968	Ifit1/Ifit2/Ifit3/Oas1g/Ifi204/Oas1a	6
GO:0045577	BP	GO:0045577	regulation of B cell differentiation	8/850	36/20216	0.000100211	0.00713874	0.00653398	Slamf8/Tlr9/Ikzf3/Card11/Cd27/Flt3/Il7/Il2rg	8
GO:0032608	BP	GO:0032608	interferon-beta production	11/850	67/20216	0.000101373	0.00713874	0.00653398	Ifih1/Rigi/Tlr7/Dhx58/Tlr9/Oas3/Oas1g/Oas1a/Tlr3/Oas2/Flot1	11
GO:0032648	BP	GO:0032648	regulation of interferon-beta production	11/850	67/20216	0.000101373	0.00713874	0.00653398	Ifih1/Rigi/Tlr7/Dhx58/Tlr9/Oas3/Oas1g/Oas1a/Tlr3/Oas2/Flot1	11
GO:0002699	BP	GO:0002699	positive regulation of immune effector process	28/850	307/20216	0.000108095	0.00750337	0.00686772	Rigi/Cd86/Tlr7/Dhx58/Tlr9/Ddx60/Mzb1/Cd46/Crtam/Cd55/H2-T24/Rara/Gimap3/Fcgr1/Sh2d1b1/Cd27/Tlr3/Casp1/Itgb2l/Pomc/Rasgrp1/Scimp/Tnf/Slamf6/Rsad2/Ptprc/Sema7a/Cd74	28
GO:0002832	BP	GO:0002832	negative regulation of response to biotic stimulus	15/850	117/20216	0.000116214	0.00795332	0.00727955	Slamf8/Dhx58/Serpinb9/Oas3/Parp14/Oas1g/Stat2/Ifi204/Oas1a/Cd96/Nfkbil1/Sh2d1b1/Ifi207/Acod1/Fgl2	15
GO:0002700	BP	GO:0002700	regulation of production of molecular mediator of immune response	21/850	202/20216	0.000127611	0.00856709	0.00784133	Rigi/Cd86/Tlr7/Tlr9/Mzb1/Cd55/Vpreb3/Gimap3/Cd96/Cd27/Tlr3/Casp1/Tgfb2/Evpl/Scimp/Tnf/Twist1/Rsad2/Ptprc/Sema7a/Cd74	21
GO:0045619	BP	GO:0045619	regulation of lymphocyte differentiation	22/850	217/20216	0.000128709	0.00856709	0.00784133	Cd83/Slamf8/Tlr9/Cd46/Il7r/Crtam/Ikzf3/Rara/Zc3h12a/Vnn1/Gimap3/Card11/Duxbl1/Cd27/Flt3/Rasgrp1/Il7/Fgl2/Il2rg/Ptprc/Cd74/H2-Aa	22
GO:0050731	BP	GO:0050731	positive regulation of peptidyl-tyrosine phosphorylation	20/850	188/20216	0.000133853	0.0087891	0.00804453	Areg/Il11/Il24/Parp14/Vegfa/Ntf3/Parp9/Agt/Cd4/Ereg/Sh2d1b1/Cck/Cspg4/Osm/Erbb3/Lilra5/Thbs4/Dgkq/Ptprc/Cd74	20
GO:0002367	BP	GO:0002367	cytokine production involved in immune response	17/850	146/20216	0.000140596	0.00901544	0.00825169	Rigi/Tlr7/Tlr9/Cd55/Slamf9/Gimap3/Cd96/Tlr3/Casp1/Tgfb2/Rasgrp1/Scimp/Tnf/Twist1/Rsad2/Sema7a/Cd74	17
GO:0001909	BP	GO:0001909	leukocyte mediated cytotoxicity	18/850	160/20216	0.000141011	0.00901544	0.00825169	Dnase1/Klrb1a/Serpinb9/Il7r/Crtam/Nkg7/H2-T24/Gimap3/Fcgr1/Sh2d1b1/Pomc/Rasgrp1/Rnf19b/Raet1d/Slamf6/Cx3cr1/Ptprc/Ctsc	18
GO:0032649	BP	GO:0032649	regulation of interferon-gamma production	15/850	120/20216	0.000154937	0.00977716	0.00894888	Tlr7/Tlr9/Crtam/Rara/Zc3h12a/Gimap3/Cd96/Sh2d1b1/Cd27/Tlr3/Flt3/Rasgrp1/Tnf/Slamf6/Lgals7	15
GO:0018108	BP	GO:0018108	peptidyl-tyrosine phosphorylation	28/850	315/20216	0.00016707	0.0104076	0.00952593	Rap2c/Areg/Il11/Il24/Parp14/Vegfa/Ntf3/Ddr1/Parp9/Agt/Cd4/Ereg/Sh2d1b1/Cck/Cspg4/Itgb2l/Socs3/Btk/Osm/Cadm4/Erbb3/Il7/Lilra5/Thbs4/Sfrp2/Dgkq/Ptprc/Cd74	28
GO:0018212	BP	GO:0018212	peptidyl-tyrosine modification	28/850	317/20216	0.000185706	0.0114221	0.0104545	Rap2c/Areg/Il11/Il24/Parp14/Vegfa/Ntf3/Ddr1/Parp9/Agt/Cd4/Ereg/Sh2d1b1/Cck/Cspg4/Itgb2l/Socs3/Btk/Osm/Cadm4/Erbb3/Il7/Lilra5/Thbs4/Sfrp2/Dgkq/Ptprc/Cd74	28
GO:0050777	BP	GO:0050777	negative regulation of immune response	20/850	193/20216	0.000191152	0.0116101	0.0106266	Slamf8/Dhx58/Serpinb9/Oas3/Parp14/Cd46/Il7r/Oas1g/Cd55/Stat2/Ifi204/Zc3h12a/Oas1a/Cd96/Sh2d1b1/Ifi207/Tgfb2/Acod1/Fgl2/Ptprc	20
GO:0001959	BP	GO:0001959	regulation of cytokine-mediated signaling pathway	16/850	136/20216	0.000193871	0.0116298	0.0106446	Irgm1/Oas3/Parp14/Palm3/Oas1g/Naip5/Stat2/Pias4/Parp9/Oas1a/Casp1/Il7/Zbp1/Igtp/Ptprc/Cd74	16
GO:0002224	BP	GO:0002224	toll-like receptor signaling pathway	15/850	123/20216	0.000204396	0.0119076	0.0108988	Cd86/Trim30a/Tlr7/Tlr9/Tlr1/Cd180/Oas1g/Oas1a/Nfkbil1/Tlr3/Acod1/Arf6/Scimp/Rsad2/Flot1	15
GO:0030217	BP	GO:0030217	T cell differentiation	28/850	319/20216	0.000206172	0.0119076	0.0108988	Cd83/Cd46/Il7r/Crtam/Rara/Zc3h12a/Vnn1/Gimap3/Cd4/Bcl2a1d/Card11/Duxbl1/Cd27/Flt3/Cd3d/Rasgrp1/Sema4a/Ikzf1/Il7/Slamf6/Rsad2/Dock2/Fgl2/Gadd45g/Il2rg/Ptprc/Cd74/H2-Aa	28
GO:0002753	BP	GO:0002753	cytoplasmic pattern recognition receptor signaling pathway	9/850	50/20216	0.000209032	0.0119076	0.0108988	Ifih1/Rigi/Dhx58/Irgm1/Ddx60/Oas3/Tifa/Oasl1/Igtp	9
GO:0031663	BP	GO:0031663	lipopolysaccharide-mediated signaling pathway	10/850	61/20216	0.000210753	0.0119076	0.0108988	Trim30a/Cd180/Cd55/Nfkbil1/Acod1/Trim30d/Scimp/Ly86/Tnf/Stat1	10
GO:0060760	BP	GO:0060760	positive regulation of response to cytokine stimulus	10/850	61/20216	0.000210753	0.0119076	0.0108988	Ifih1/Rigi/Irgm1/Parp14/Parp9/Casp1/Il7/Zbp1/Igtp/Cd74	10
GO:0032732	BP	GO:0032732	positive regulation of interleukin-1 production	11/850	73/20216	0.000223269	0.01235	0.0113037	Naip5/Ifi204/Ccl3/Ccr5/Ifi207/Casp1/Panx3/Gbp5/Tnf/Lilra5/Mndal	11
GO:0002718	BP	GO:0002718	regulation of cytokine production involved in immune response	15/850	124/20216	0.000223667	0.01235	0.0113037	Rigi/Tlr7/Tlr9/Cd55/Gimap3/Cd96/Tlr3/Casp1/Tgfb2/Scimp/Tnf/Twist1/Rsad2/Sema7a/Cd74	15
GO:0002443	BP	GO:0002443	leukocyte mediated immunity	36/850	456/20216	0.000232553	0.0126964	0.0116208	Rigi/Dnase1/Klrb1a/Serpinb9/Tlr9/Cd46/Rab44/Il7r/Crtam/Cd55/Nkg7/Grp/H2-T24/Slamf9/Gimap3/Fcgr1/Cd96/Sh2d1b1/Tlr3/Itgb2l/Pomc/Btk/Rasgrp1/Rnf19b/Milr1/Scimp/Raet1d/Tnf/Slamf6/Rsad2/Cx3cr1/Fgl2/Ptprc/Ctsc/Cd74/H2-Aa	36
GO:0032102	BP	GO:0032102	negative regulation of response to external stimulus	33/850	405/20216	0.000236369	0.0127613	0.0116802	Slamf8/C1qtnf1/Dhx58/Serpinb9/Oas3/Dusp1/Parp14/Cst7/Sema4g/Muc19/Oas1g/F12/Aoah/Stat2/Sema3b/Ifi204/Oas1a/Cd96/Nfkbil1/Sh2d1b1/Serpine1/Ier3/Cck/Ifi207/Acod1/Socs3/Slit1/Sema4a/Tnf/Cx3cr1/Fgl2/Plaur/Sema7a	33
GO:0032731	BP	GO:0032731	positive regulation of interleukin-1 beta production	10/850	62/20216	0.000241948	0.012919	0.0118245	Naip5/Ifi204/Ccl3/Ccr5/Ifi207/Casp1/Gbp5/Tnf/Lilra5/Mndal	10
GO:0035455	BP	GO:0035455	response to interferon-alpha	7/850	31/20216	0.0002459	0.0129873	0.011887	Ifit1/Ifit2/Ifit3/Oas1g/Ifi204/Oas1a/Tgtp1	7
GO:0050727	BP	GO:0050727	regulation of inflammatory response	30/850	358/20216	0.000278105	0.0145302	0.0132993	Tnc/Slamf8/Dnase1/Tlr9/Cst7/Muc19/F12/Aoah/Nkg7/Cd200r4/Ccl3/Agt/Fcgr1/Serpine1/Ier3/Tlr3/Ccr5/Casp1/Acod1/Socs3/Osm/Cma1/Ddt/Tnf/Lilra5/Cx3cr1/Zbp1/Sema7a/Ctsc/Ctss	30
GO:0050829	BP	GO:0050829	defense response to Gram-negative bacterium	14/850	114/20216	0.000306152	0.0158255	0.0144848	Irgm1/Tlr9/Adm/Ssc5d/Naip5/Rnase6/Dmbt1/Cd4/Serpine1/Casp1/Iigp1/Mpeg1/Igtp/Rpl30	14
GO:0050920	BP	GO:0050920	regulation of chemotaxis	22/850	231/20216	0.000314018	0.0160612	0.0147006	Slamf8/Dusp1/Vegfa/Sema4g/Dscam/Cxcl10/Fgf18/Sema3b/Ntf3/Pgf/Serpine1/Adgra2/Mstn/Snai2/Slit1/Sema4a/Cxcr3/C3ar1/Cx3cr1/Thbs4/Sema7a/Cd74	22
GO:0032611	BP	GO:0032611	interleukin-1 beta production	13/850	102/20216	0.000344936	0.0174588	0.0159798	Naip5/Slamf9/Ifi204/Ccl3/Zc3h12a/Ccr5/Ifi207/Casp1/Gbp5/Tnf/Lilra5/Cx3cr1/Mndal	13
GO:0048841	BP	GO:0048841	regulation of axon extension involved in axon guidance	7/850	33/20216	0.000371281	0.0185985	0.0170229	Vegfa/Sema4g/Dscam/Sema3b/Slit1/Sema4a/Sema7a	7
GO:0002371	BP	GO:0002371	dendritic cell cytokine production	5/850	16/20216	0.000384999	0.0190565	0.0174421	Rigi/Tlr9/Slamf9/Tlr3/Scimp	5
GO:0030098	BP	GO:0030098	lymphocyte differentiation	35/850	451/20216	0.000388267	0.0190565	0.0174421	Cd83/Slamf8/Tlr9/Cd46/Dock10/Il7r/Crtam/Ikzf3/Rara/Zc3h12a/Vnn1/Gimap3/Cd4/Bcl2a1d/Card11/Duxbl1/Cd27/Flt3/Cd3d/Btk/Mertk/Rasgrp1/Sema4a/Ikzf1/Fzd9/Il7/Slamf6/Rsad2/Dock2/Fgl2/Gadd45g/Il2rg/Ptprc/Cd74/H2-Aa	35
GO:0032602	BP	GO:0032602	chemokine production	14/850	117/20216	0.000401026	0.0194859	0.0178351	P2ry2/Tlr7/Tlr9/Oas3/Oas1g/Slamf9/Oas1a/Apod/Tlr3/Snai2/Tnf/Il7/Twist1/Cd74	14
GO:1902107	BP	GO:1902107	positive regulation of leukocyte differentiation	20/850	207/20216	0.000480451	0.0228153	0.0208825	Cd83/Cd46/Il7r/Rara/Ccl3/Vnn1/Gimap3/Cd4/Cd27/Tesc/Rasgrp1/Ikzf1/Tnf/Il7/Ror2/Il2rg/Ptprc/Gnas/Cd74/H2-Aa	20
GO:1903708	BP	GO:1903708	positive regulation of hemopoiesis	20/850	207/20216	0.000480451	0.0228153	0.0208825	Cd83/Cd46/Il7r/Rara/Ccl3/Vnn1/Gimap3/Cd4/Cd27/Tesc/Rasgrp1/Ikzf1/Tnf/Il7/Ror2/Il2rg/Ptprc/Gnas/Cd74/H2-Aa	20
GO:0034138	BP	GO:0034138	toll-like receptor 3 signaling pathway	6/850	25/20216	0.000483634	0.0228153	0.0208825	Cd86/Oas1g/Oas1a/Tlr3/Scimp/Flot1	6
GO:0001503	BP	GO:0001503	ossification	32/850	405/20216	0.000499216	0.0233239	0.021348	Thbs3/Wnt11/Tent5a/Areg/Thrb/Lrrc17/Slc8a1/P2ry2/Rxrb/Dhh/Vegfa/Cbs/Fgf18/Clec5a/Ifi204/Chrdl1/Kremen2/Esrra/Snai2/Cebpd/Egr2/Fzd9/Adamts7/Tnf/Myog/Twist1/Rsad2/Rflnb/Sfrp2/Junb/Gnas/Nab2	32
GO:0062208	BP	GO:0062208	positive regulation of pattern recognition receptor signaling pathway	8/850	45/20216	0.000511004	0.0236473	0.021644	Dhx58/Tlr9/Tlr1/Ddx60/Tlr3/Oasl1/Rsad2/Flot1	8
GO:0051701	BP	GO:0051701	biological process involved in interaction with host	17/850	163/20216	0.000522853	0.0239674	0.021937	Trim30a/Trim34b/Naip5/Ly6e/Gpr15/Gbp3/Cd4/Trim34a/Vps37b/Trim30d/Gbp9/Gbp7/Gbp2b/Gbp2/Siglec1/Ciita/Cd74	17
GO:0019058	BP	GO:0019058	viral life cycle	23/850	256/20216	0.000532369	0.0241755	0.0221275	Ifih1/Oasl2/Trim30a/Trim34b/Oas3/Oas1g/Ifi204/Ly6e/Gpr15/Zc3h12a/Oas1a/Cd4/Ifi207/Oasl1/Trim34a/Vps37b/Trim30d/Tnf/Oas2/Rsad2/Siglec1/Ciita/Cd74	23
GO:0032755	BP	GO:0032755	positive regulation of interleukin-6 production	13/850	107/20216	0.000551193	0.0247818	0.0226824	Ifih1/Rigi/Tlr7/Tlr9/Tlr1/Ereg/Tlr3/Ccr5/Scimp/Tnf/Twist1/Lilra5/Cd74	13
GO:0002228	BP	GO:0002228	natural killer cell mediated immunity	11/850	81/20216	0.000560998	0.0247818	0.0226824	Klrb1a/Serpinb9/Crtam/Nkg7/Gimap3/Cd96/Sh2d1b1/Rasgrp1/Rnf19b/Raet1d/Slamf6	11
GO:2001236	BP	GO:2001236	regulation of extrinsic apoptotic signaling pathway	17/850	164/20216	0.000561021	0.0247818	0.0226824	Sp100/Vegfa/G0s2/Bcl2l14/Il19/Agt/Serpine1/Tgfb2/Snai2/Eya4/Tnf/Il7/Siglec1/Sfrp2/Eya2/Ptprc/Tnfrsf12a	17
GO:0032612	BP	GO:0032612	interleukin-1 production	14/850	122/20216	0.000614846	0.0269147	0.0246346	Naip5/Slamf9/Ifi204/Ccl3/Zc3h12a/Ccr5/Ifi207/Casp1/Panx3/Gbp5/Tnf/Lilra5/Cx3cr1/Mndal	14
GO:0051403	BP	GO:0051403	stress-activated MAPK cascade	22/850	243/20216	0.000628526	0.0272679	0.0249579	Gadd45b/Tlr7/Eda2r/Dusp1/Vegfa/Naip5/Wnt16/Zc3h12a/Agt/Cd27/Tlr3/Tgfb2/Mdfi/Rasgrp1/Scimp/Igfbp6/Tnf/Ror2/Fgd4/Sfrp2/Gadd45g/Foxo1	22
GO:0032874	BP	GO:0032874	positive regulation of stress-activated MAPK cascade	15/850	137/20216	0.00065751	0.0282729	0.0258778	Gadd45b/Eda2r/Vegfa/Naip5/Wnt16/Zc3h12a/Cd27/Tlr3/Tgfb2/Rasgrp1/Scimp/Igfbp6/Tnf/Fgd4/Gadd45g	15
GO:0032651	BP	GO:0032651	regulation of interleukin-1 beta production	12/850	96/20216	0.000687869	0.0292489	0.026771	Naip5/Ifi204/Ccl3/Zc3h12a/Ccr5/Ifi207/Casp1/Gbp5/Tnf/Lilra5/Cx3cr1/Mndal	12
GO:0032722	BP	GO:0032722	positive regulation of chemokine production	11/850	83/20216	0.000692245	0.0292489	0.026771	P2ry2/Tlr7/Tlr9/Oas3/Oas1g/Oas1a/Tlr3/Tnf/Il7/Twist1/Cd74	11
GO:0044406	BP	GO:0044406	adhesion of symbiont to host	5/850	18/20216	0.000704085	0.0294927	0.0269942	Gbp3/Gbp9/Gbp7/Gbp2b/Gbp2	5
GO:0032642	BP	GO:0032642	regulation of chemokine production	13/850	110/20216	0.000719015	0.0298606	0.027331	P2ry2/Tlr7/Tlr9/Oas3/Oas1g/Oas1a/Apod/Tlr3/Snai2/Tnf/Il7/Twist1/Cd74	13
GO:0060537	BP	GO:0060537	muscle tissue development	35/850	467/20216	0.000728709	0.0300067	0.0274647	Adrb1/Myorg/Akap6/Slc8a1/Rxrb/Pln/Vegfa/Popdc2/Fdps/Rara/Ly6e/Agt/Actc1/Ccm2l/Tgfb2/Chrnd/Cavin4/Mstn/Myoz2/Tbx2/Hoxd9/Erbb3/Sgcg/Stra6/Tbx3/Egr2/Myog/Twist1/Jph2/Lemd2/Eya2/Rgs2/Maff/Flot1/Dmrta2	35
GO:0032069	BP	GO:0032069	regulation of nuclease activity	6/850	27/20216	0.000752376	0.0305403	0.027953	Oasl2/Oas3/Oas1g/Oas1a/Oasl1/Oas2	6
GO:0002698	BP	GO:0002698	negative regulation of immune effector process	15/850	139/20216	0.000765334	0.0305403	0.027953	Slamf8/Serpinb9/Cd46/Il7r/Cd55/Vpreb3/Zc3h12a/Cd96/Sh2d1b1/Tgfb2/Tnf/Twist1/Cx3cr1/Fgl2/Ptprc	15
GO:0070304	BP	GO:0070304	positive regulation of stress-activated protein kinase signaling cascade	15/850	139/20216	0.000765334	0.0305403	0.027953	Gadd45b/Eda2r/Vegfa/Naip5/Wnt16/Zc3h12a/Cd27/Tlr3/Tgfb2/Rasgrp1/Scimp/Igfbp6/Tnf/Fgd4/Gadd45g	15
GO:0048846	BP	GO:0048846	axon extension involved in axon guidance	7/850	37/20216	0.000773091	0.0305403	0.027953	Vegfa/Sema4g/Dscam/Sema3b/Slit1/Sema4a/Sema7a	7
GO:1902284	BP	GO:1902284	neuron projection extension involved in neuron projection guidance	7/850	37/20216	0.000773091	0.0305403	0.027953	Vegfa/Sema4g/Dscam/Sema3b/Slit1/Sema4a/Sema7a	7
GO:0002702	BP	GO:0002702	positive regulation of production of molecular mediator of immune response	15/850	140/20216	0.000824644	0.0320569	0.0293412	Rigi/Cd86/Tlr7/Tlr9/Mzb1/Cd55/Gimap3/Cd27/Tlr3/Casp1/Scimp/Rsad2/Ptprc/Sema7a/Cd74	15
GO:0062207	BP	GO:0062207	regulation of pattern recognition receptor signaling pathway	12/850	98/20216	0.000828728	0.0320569	0.0293412	Trim30a/Dhx58/Tlr9/Tlr1/Ddx60/Nfkbil1/Tlr3/Acod1/Oasl1/Arf6/Rsad2/Flot1	12
GO:0045580	BP	GO:0045580	regulation of T cell differentiation	18/850	185/20216	0.000831277	0.0320569	0.0293412	Cd83/Cd46/Il7r/Crtam/Rara/Zc3h12a/Vnn1/Gimap3/Card11/Duxbl1/Cd27/Rasgrp1/Il7/Fgl2/Il2rg/Ptprc/Cd74/H2-Aa	18
GO:0050830	BP	GO:0050830	defense response to Gram-positive bacterium	16/850	155/20216	0.000843145	0.0322586	0.0295258	Adm/Ssc5d/Il7r/Rnase6/Gbp11/Dmbt1/Gbp3/Gbp10/Mpeg1/Gbp9/Gbp7/Gbp2b/Gbp2/Tnf/Gbp4/Gbp8	16
GO:0031341	BP	GO:0031341	regulation of cell killing	15/850	141/20216	0.000887802	0.0337018	0.0308467	Clec7a/Dnase1/Klrb1a/Serpinb9/Il7r/Crtam/Cd55/H2-T24/Gimap3/Sh2d1b1/Pomc/Rasgrp1/Slamf6/Cx3cr1/Ptprc	15
GO:0001906	BP	GO:0001906	cell killing	22/850	250/20216	0.000916878	0.0345357	0.03161	Clec7a/Dnase1/Klrb1a/Serpinb9/Il7r/Crtam/Cd55/Nkg7/Cxcl10/H2-T24/Gimap3/Fcgr1/Sh2d1b1/Pomc/Rasgrp1/Rnf19b/Raet1d/Slamf6/Cx3cr1/Ptprc/Ctsc/Rpl30	22
GO:0050729	BP	GO:0050729	positive regulation of inflammatory response	15/850	142/20216	0.000955006	0.0356952	0.0326712	Tlr9/Nkg7/Ccl3/Fcgr1/Serpine1/Tlr3/Ccr5/Casp1/Osm/Ddt/Tnf/Lilra5/Zbp1/Ctsc/Ctss	15
GO:0032872	BP	GO:0032872	regulation of stress-activated MAPK cascade	19/850	203/20216	0.000966431	0.0358465	0.0328097	Gadd45b/Eda2r/Dusp1/Vegfa/Naip5/Wnt16/Zc3h12a/Cd27/Tlr3/Tgfb2/Mdfi/Rasgrp1/Scimp/Igfbp6/Tnf/Fgd4/Sfrp2/Gadd45g/Foxo1	19
GO:0043123	BP	GO:0043123	positive regulation of I-kappaB kinase/NF-kappaB signaling	14/850	128/20216	0.000992203	0.0365236	0.0334295	Trim30a/Eda2r/Tlr9/Trim34b/Tifa/Fasl/Cd4/Card11/Tlr3/Casp1/Trim34a/Trim30d/Tnf/Cd74	14
GO:0031098	BP	GO:0031098	stress-activated protein kinase signaling cascade	22/850	253/20216	0.00107175	0.0391553	0.0358382	Gadd45b/Tlr7/Eda2r/Dusp1/Vegfa/Naip5/Wnt16/Zc3h12a/Agt/Cd27/Tlr3/Tgfb2/Mdfi/Rasgrp1/Scimp/Igfbp6/Tnf/Ror2/Fgd4/Sfrp2/Gadd45g/Foxo1	22
GO:0042326	BP	GO:0042326	negative regulation of phosphorylation	30/850	389/20216	0.00108519	0.0393503	0.0360167	Gadd45b/Pkib/Slc8a1/Gfra2/Ddit4/Dusp1/Parp14/Pid1/Cox11/Ntf3/Zc3h12a/Agt/Sh2d1b1/Ier3/Slfn1/Mstn/Socs3/Ppp1r15a/Dbndd2/Emilin1/Cadm4/Slc8a3/Myog/Gbp4/Sfrp2/Gadd45g/Dgkq/Rgs2/Ptprc/Bdkrb2	30
GO:0022409	BP	GO:0022409	positive regulation of cell-cell adhesion	26/850	321/20216	0.00113464	0.0408386	0.037379	Cd86/Sirpb1a/Cd83/Fcho1/Cd46/Mfsd2b/Il7r/Cd55/Rara/Vnn1/Gimap3/Cd4/Card11/Cd27/Ccr5/Rasgrp1/Efnb1/Kif26b/Tnf/Il7/Il2rg/Plaur/Ptprc/Cd74/Flot1/H2-Aa	26
GO:0070302	BP	GO:0070302	regulation of stress-activated protein kinase signaling cascade	19/850	206/20216	0.00115071	0.0411123	0.0376295	Gadd45b/Eda2r/Dusp1/Vegfa/Naip5/Wnt16/Zc3h12a/Cd27/Tlr3/Tgfb2/Mdfi/Rasgrp1/Scimp/Igfbp6/Tnf/Fgd4/Sfrp2/Gadd45g/Foxo1	19
GO:0032635	BP	GO:0032635	interleukin-6 production	17/850	175/20216	0.00116556	0.0412568	0.0377617	Ifih1/Rigi/Trim30a/Tlr7/Tlr9/Tlr1/Il19/Zc3h12a/Ereg/Tlr3/Flt3/Ccr5/Scimp/Tnf/Twist1/Lilra5/Cd74	17
GO:0033089	BP	GO:0033089	positive regulation of T cell differentiation in thymus	4/850	12/20216	0.00117173	0.0412568	0.0377617	Il7r/Vnn1/Rasgrp1/Il2rg	4
GO:0032652	BP	GO:0032652	regulation of interleukin-1 production	13/850	116/20216	0.00118536	0.0414363	0.037926	Naip5/Ifi204/Ccl3/Zc3h12a/Ccr5/Ifi207/Casp1/Panx3/Gbp5/Tnf/Lilra5/Cx3cr1/Mndal	13
GO:0002703	BP	GO:0002703	regulation of leukocyte mediated immunity	24/850	289/20216	0.00123293	0.0427914	0.0391663	Rigi/Dnase1/Klrb1a/Serpinb9/Tlr9/Cd46/Il7r/Crtam/Cd55/H2-T24/Gimap3/Fcgr1/Cd96/Sh2d1b1/Tlr3/Itgb2l/Pomc/Rasgrp1/Scimp/Tnf/Slamf6/Rsad2/Cx3cr1/Ptprc	24
GO:0032677	BP	GO:0032677	regulation of interleukin-8 production	10/850	76/20216	0.00126642	0.043642	0.0399448	Rigi/Tlr7/Tlr9/Tlr1/Ssc5d/Serpine1/Tlr3/Tnf/Ptprc/Cd74	10
GO:0039528	BP	GO:0039528	cytoplasmic pattern recognition receptor signaling pathway in response to virus	6/850	30/20216	0.0013555	0.0463745	0.0424459	Ifih1/Rigi/Dhx58/Ddx60/Oas3/Oasl1	6
GO:0045069	BP	GO:0045069	regulation of viral genome replication	11/850	90/20216	0.00136817	0.0463745	0.0424459	Ifih1/Oasl2/Oas3/Oas1g/Ifi204/Oas1a/Ifi207/Oasl1/Tnf/Oas2/Rsad2	11
GO:0046596	BP	GO:0046596	regulation of viral entry into host cell	8/850	52/20216	0.00137724	0.0463745	0.0424459	Trim30a/Trim34b/Ly6e/Cd4/Trim34a/Trim30d/Ciita/Cd74	8
GO:0042100	BP	GO:0042100	B cell proliferation	13/850	118/20216	0.00138809	0.0463745	0.0424459	Tlr9/Mzb1/Cd180/Il7r/Vpreb1/Ikzf3/Card11/Cd27/Btk/Rasgrp1/Il7/Ptprc/Cd74	13
GO:0032637	BP	GO:0032637	interleukin-8 production	10/850	77/20216	0.00140171	0.0463745	0.0424459	Rigi/Tlr7/Tlr9/Tlr1/Ssc5d/Serpine1/Tlr3/Tnf/Ptprc/Cd74	10
GO:0002573	BP	GO:0002573	myeloid leukocyte differentiation	21/850	242/20216	0.00141252	0.0463745	0.0424459	Trf/Efna2/Lrrc17/Vegfa/Rara/Ifi204/Ccl3/Itgb8/Gimap3/Cd4/Il17c/Ifi207/Tesc/Prdm16/Esrra/Ikzf1/Tnf/Ror2/Junb/Gnas/Cd74	21
GO:0031348	BP	GO:0031348	negative regulation of defense response	21/850	242/20216	0.00141252	0.0463745	0.0424459	Slamf8/Dhx58/Serpinb9/Oas3/Parp14/Cst7/Muc19/Oas1g/Aoah/Stat2/Ifi204/Oas1a/Cd96/Sh2d1b1/Ier3/Cck/Ifi207/Acod1/Socs3/Cx3cr1/Fgl2	21
GO:0002923	BP	GO:0002923	regulation of humoral immune response mediated by circulating immunoglobulin	5/850	21/20216	0.00150581	0.0478218	0.0437706	Cd46/Cd55/Gimap3/Tnf/Ptprc	5
GO:0007252	BP	GO:0007252	I-kappaB phosphorylation	5/850	21/20216	0.00150581	0.0478218	0.0437706	Tlr7/Tlr9/Tlr3/Tnf/Cx3cr1	5
GO:0031643	BP	GO:0031643	positive regulation of myelination	5/850	21/20216	0.00150581	0.0478218	0.0437706	Trf/Cst7/Itgax/Sox10/Egr2	5
GO:0060333	BP	GO:0060333	interferon-gamma-mediated signaling pathway	5/850	21/20216	0.00150581	0.0478218	0.0437706	Irgm1/Parp14/Parp9/Stat1/Igtp	5
GO:0098543	BP	GO:0098543	detection of other organism	5/850	21/20216	0.00150581	0.0478218	0.0437706	Clec7a/Tlr1/Ssc5d/Naip5/Dmbt1	5
GO:0042267	BP	GO:0042267	natural killer cell mediated cytotoxicity	10/850	78/20216	0.00154851	0.0488586	0.0447195	Klrb1a/Serpinb9/Crtam/Nkg7/Gimap3/Sh2d1b1/Rasgrp1/Rnf19b/Raet1d/Slamf6	10
GO:0001910	BP	GO:0001910	regulation of leukocyte mediated cytotoxicity	13/850	120/20216	0.00161884	0.050235	0.0459793	Dnase1/Klrb1a/Serpinb9/Il7r/Crtam/H2-T24/Gimap3/Sh2d1b1/Pomc/Rasgrp1/Slamf6/Cx3cr1/Ptprc	13
GO:0051209	BP	GO:0051209	release of sequestered calcium ion into cytosol	13/850	120/20216	0.00161884	0.050235	0.0459793	Akap6/Slc8a1/Gstm7/Pln/Cxcl10/Fasl/F2rl3/Ccr5/Tgfb2/Cxcr3/Jph2/Bbc3/Ptprc	13
GO:0002253	BP	GO:0002253	activation of immune response	25/850	312/20216	0.00162315	0.050235	0.0459793	Clec7a/Fcho1/Trim30a/C7/Tlr9/Cd46/Klhl6/Cd55/Ifi209/Ifi214/Ifi203/Ifi204/Zc3h12a/Bcl2a1d/Card11/Ifi207/Trim30d/Btk/Fcna/Phpt1/C3ar1/Mndal/Blnk/Zbp1/Ptprc	25
GO:2001233	BP	GO:2001233	regulation of apoptotic signaling pathway	30/850	400/20216	0.00167233	0.0514296	0.0470727	Sp100/Plekhf1/Vegfa/G0s2/Bcl2l14/Pias4/Il19/Agt/Vnn1/Serpine1/Ier3/Tgfb2/Inhbb/Snai2/Osm/Eya4/Tnf/Il7/Cx3cr1/Siglec1/Bbc3/Sfrp2/Eya2/Plaur/Ptprc/Bdkrb2/Ctsc/Tnfrsf12a/Cd74/Higd1a	30
GO:0061082	BP	GO:0061082	myeloid leukocyte cytokine production	9/850	66/20216	0.00169749	0.0518747	0.0474801	Rigi/Tlr7/Tlr3/Casp1/Tgfb2/Rasgrp1/Twist1/Sema7a/Cd74	9
GO:0032675	BP	GO:0032675	regulation of interleukin-6 production	16/850	166/20216	0.00174172	0.0526825	0.0482195	Ifih1/Rigi/Trim30a/Tlr7/Tlr9/Tlr1/Zc3h12a/Ereg/Tlr3/Flt3/Ccr5/Scimp/Tnf/Twist1/Lilra5/Cd74	16
GO:0051283	BP	GO:0051283	negative regulation of sequestering of calcium ion	13/850	121/20216	0.0017456	0.0526825	0.0482195	Akap6/Slc8a1/Gstm7/Pln/Cxcl10/Fasl/F2rl3/Ccr5/Tgfb2/Cxcr3/Jph2/Bbc3/Ptprc	13
GO:0007249	BP	GO:0007249	I-kappaB kinase/NF-kappaB signaling	20/850	230/20216	0.00176927	0.0530673	0.0485717	Trim30a/Tlr7/Eda2r/Tlr9/Trim34b/Tifa/Fasl/Zc3h12a/Cd4/Card11/Nfkbil1/Tlr3/Casp1/Trim34a/Trim30d/Btk/Tnf/Cx3cr1/Stat1/Cd74	20
GO:0016032	BP	GO:0016032	viral process	27/850	350/20216	0.00187272	0.0556344	0.0509213	Ifih1/Oasl2/Sp100/Trim30a/Trim34b/Oas3/Oas1g/Pias4/Ifi204/Ly6e/Gpr15/Zc3h12a/Oas1a/Cd4/Ifi207/Oasl1/Trim34a/Vps37b/Trim30d/Tnf/Oas2/Rsad2/Stat1/Siglec1/Zbp1/Ciita/Cd74	27
GO:0035710	BP	GO:0035710	CD4-positive, alpha-beta T cell activation	13/850	122/20216	0.00188046	0.0556344	0.0509213	Cd83/Cd55/Nkg7/Rara/Zc3h12a/Gimap3/Card11/Sema4a/Slamf6/Rsad2/Lgals7/Gadd45g/Il2rg	13
GO:0043903	BP	GO:0043903	regulation of biological process involved in symbiotic interaction	9/850	67/20216	0.00188921	0.0556344	0.0509213	Trim30a/Trim34b/Ly6e/Cd4/Trim34a/Trim30d/Pomc/Ciita/Cd74	9
GO:0045662	BP	GO:0045662	negative regulation of myoblast differentiation	6/850	32/20216	0.00192604	0.0563772	0.0516012	Cxcl10/Tmem182/Mstn/Cmtm5/Tbx3/Tnf	6
GO:2000117	BP	GO:2000117	negative regulation of cysteine-type endopeptidase activity	11/850	94/20216	0.00195149	0.0567801	0.0519699	Hspa1b/Cst7/Vegfa/Naip5/Ifi204/Bcl2a1d/Ifi207/Dpep1/Tnf/Sfrp2/Plaur	11
GO:0001961	BP	GO:0001961	positive regulation of cytokine-mediated signaling pathway	8/850	55/20216	0.00199505	0.057702	0.0528137	Irgm1/Parp14/Parp9/Casp1/Il7/Zbp1/Igtp/Cd74	8
GO:0045582	BP	GO:0045582	positive regulation of T cell differentiation	13/850	123/20216	0.00202381	0.0578451	0.0529448	Cd83/Cd46/Il7r/Rara/Vnn1/Gimap3/Cd27/Rasgrp1/Il7/Il2rg/Ptprc/Cd74/H2-Aa	13
GO:0051282	BP	GO:0051282	regulation of sequestering of calcium ion	13/850	123/20216	0.00202381	0.0578451	0.0529448	Akap6/Slc8a1/Gstm7/Pln/Cxcl10/Fasl/F2rl3/Ccr5/Tgfb2/Cxcr3/Jph2/Bbc3/Ptprc	13
GO:0030003	BP	GO:0030003	cellular cation homeostasis	35/850	497/20216	0.00211381	0.0600592	0.0549713	Trf/Slamf8/Akap6/Slc8a1/P2ry2/Gstm7/Pln/Cxcl10/Stc2/Atp2b2/Fasl/F2rl3/1600014C10Rik/Agt/Avpr1a/Abcb6/Sv2a/Ccr5/Tesc/Tgfb2/Slc39a12/Slc30a2/Ttpa/Mt1/Ankrd9/Slc8a3/Slc9a5/Erfe/Cxcr3/Fzd9/Slc4a8/Jph2/Atp6v0d2/Bbc3/Ptprc	35
GO:0097553	BP	GO:0097553	calcium ion transmembrane import into cytosol	17/850	185/20216	0.00212599	0.0600592	0.0549713	Adrb1/Akap6/Slc8a1/Gstm7/Pln/Cxcl10/Fasl/F2rl3/Gimap3/Cd4/Ccr5/Tgfb2/Slc8a3/Cxcr3/Jph2/Bbc3/Ptprc	17
GO:0071360	BP	GO:0071360	cellular response to exogenous dsRNA	4/850	14/20216	0.00221535	0.0617893	0.0565548	Ifih1/Rigi/Tlr3/Flot1	4
GO:0010935	BP	GO:0010935	regulation of macrophage cytokine production	7/850	44/20216	0.00223029	0.0617893	0.0565548	Tlr7/Tlr3/Casp1/Tgfb2/Twist1/Sema7a/Cd74	7
GO:0014706	BP	GO:0014706	striated muscle tissue development	23/850	285/20216	0.00223104	0.0617893	0.0565548	Adrb1/Akap6/Slc8a1/Rxrb/Pln/Vegfa/Popdc2/Fdps/Rara/Ly6e/Agt/Actc1/Ccm2l/Tgfb2/Cavin4/Tbx2/Erbb3/Sgcg/Tbx3/Twist1/Jph2/Eya2/Rgs2	23
GO:0031641	BP	GO:0031641	regulation of myelination	8/850	56/20216	0.00224343	0.0617893	0.0565548	Trf/Rxrb/Cst7/Itgax/Rara/Sox10/Egr2/Ctsc	8
GO:0010951	BP	GO:0010951	negative regulation of endopeptidase activity	17/850	186/20216	0.00225081	0.0617893	0.0565548	Serpinb9/Hspa1b/Cst7/Vegfa/Naip5/Fetub/Serpind1/Ifi204/Agt/Bcl2a1d/Serpinb2/Serpine1/Ifi207/Dpep1/Tnf/Sfrp2/Plaur	17
GO:0002532	BP	GO:0002532	production of molecular mediator involved in inflammatory response	11/850	96/20216	0.00231115	0.0630892	0.0577446	Clec7a/Slamf8/Rab44/Zc3h12a/Apod/Cd96/Il17c/Serpine1/Pld4/Gbp5/Tnf	11
GO:0001960	BP	GO:0001960	negative regulation of cytokine-mediated signaling pathway	9/850	69/20216	0.00232442	0.0630971	0.0577518	Oas3/Parp14/Palm3/Oas1g/Naip5/Stat2/Pias4/Oas1a/Ptprc	9
GO:0051208	BP	GO:0051208	sequestering of calcium ion	13/850	125/20216	0.00233754	0.0631006	0.057755	Akap6/Slc8a1/Gstm7/Pln/Cxcl10/Fasl/F2rl3/Ccr5/Tgfb2/Cxcr3/Jph2/Bbc3/Ptprc	13
GO:0046631	BP	GO:0046631	alpha-beta T cell activation	17/850	187/20216	0.0023817	0.0639375	0.058521	Cd83/Crtam/Cd55/Nkg7/Rara/Zc3h12a/Gimap3/Card11/Sema4a/Slamf6/Rsad2/Dock2/Lgals7/Gadd45g/Il2rg/Ptprc/Wdfy4	17
GO:0019932	BP	GO:0019932	second-messenger-mediated signaling	24/850	304/20216	0.00241772	0.0645479	0.0590797	Akap6/Slc8a1/Irgm1/Pln/Vegfa/Cbs/Cd4/Avpr1a/Rundc3a/Ccr5/Myoz2/Pomc/Mt1/Cap2/Erbb3/Cxcr6/Cxcr3/Tnf/Adgrl1/Cx3cr1/Dgkq/Igtp/Ptprc/Gnas	24
GO:2001235	BP	GO:2001235	positive regulation of apoptotic signaling pathway	15/850	156/20216	0.00244748	0.0649852	0.05948	Plekhf1/G0s2/Bcl2l14/Pias4/Il19/Agt/Tgfb2/Inhbb/Osm/Tnf/Siglec1/Bbc3/Ptprc/Ctsc/Tnfrsf12a	15
GO:0002720	BP	GO:0002720	positive regulation of cytokine production involved in immune response	10/850	83/20216	0.00248096	0.0651697	0.0596488	Rigi/Tlr7/Cd55/Gimap3/Tlr3/Casp1/Scimp/Rsad2/Sema7a/Cd74	10
GO:0010563	BP	GO:0010563	negative regulation of phosphorus metabolic process	32/850	447/20216	0.00249466	0.0651697	0.0596488	Gadd45b/Pkib/Slc8a1/Gfra2/Ddit4/Dusp1/Parp14/Pid1/Cox11/Ntf3/Zc3h12a/Agt/Sh2d1b1/Ier3/Tgfb2/Slfn1/Mstn/Socs3/Ppp1r15a/Dbndd2/Emilin1/Cadm4/Slc8a3/Tnf/Myog/Gbp4/Sfrp2/Gadd45g/Dgkq/Rgs2/Ptprc/Bdkrb2	32
GO:0045936	BP	GO:0045936	negative regulation of phosphate metabolic process	32/850	447/20216	0.00249466	0.0651697	0.0596488	Gadd45b/Pkib/Slc8a1/Gfra2/Ddit4/Dusp1/Parp14/Pid1/Cox11/Ntf3/Zc3h12a/Agt/Sh2d1b1/Ier3/Tgfb2/Slfn1/Mstn/Socs3/Ppp1r15a/Dbndd2/Emilin1/Cadm4/Slc8a3/Tnf/Myog/Gbp4/Sfrp2/Gadd45g/Dgkq/Rgs2/Ptprc/Bdkrb2	32
GO:0052372	BP	GO:0052372	modulation by symbiont of entry into host	8/850	57/20216	0.00251544	0.0653612	0.0598241	Trim30a/Trim34b/Ly6e/Cd4/Trim34a/Trim30d/Ciita/Cd74	8
GO:0046651	BP	GO:0046651	lymphocyte proliferation	26/850	340/20216	0.00253651	0.0655579	0.0600042	Cd86/Tlr9/Mzb1/Cd46/Cd180/Il7r/Crtam/Cd55/Vpreb1/Ikzf3/Cd4/Card11/Cd27/Flt3/Slfn1/Cd209a/Btk/Rasgrp1/Efnb1/Il7/Slamf6/Dock2/Lgals7/Ptprc/Cd74/H2-Aa	26
GO:0034121	BP	GO:0034121	regulation of toll-like receptor signaling pathway	9/850	70/20216	0.00257002	0.0660727	0.0604753	Trim30a/Tlr9/Tlr1/Nfkbil1/Tlr3/Acod1/Arf6/Rsad2/Flot1	9
GO:0001933	BP	GO:0001933	negative regulation of protein phosphorylation	26/850	341/20216	0.00263967	0.0675061	0.0617873	Gadd45b/Pkib/Slc8a1/Gfra2/Ddit4/Dusp1/Parp14/Pid1/Ntf3/Zc3h12a/Agt/Sh2d1b1/Slfn1/Socs3/Ppp1r15a/Dbndd2/Emilin1/Cadm4/Slc8a3/Gbp4/Sfrp2/Gadd45g/Dgkq/Rgs2/Ptprc/Bdkrb2	26
GO:0032757	BP	GO:0032757	positive regulation of interleukin-8 production	8/850	58/20216	0.00281259	0.0715516	0.0654901	Rigi/Tlr7/Tlr9/Tlr1/Serpine1/Tlr3/Tnf/Cd74	8
GO:0002730	BP	GO:0002730	regulation of dendritic cell cytokine production	4/850	15/20216	0.00292125	0.0725426	0.0663971	Rigi/Tlr9/Tlr3/Scimp	4
GO:0060330	BP	GO:0060330	regulation of response to interferon-gamma	4/850	15/20216	0.00292125	0.0725426	0.0663971	Irgm1/Parp14/Parp9/Igtp	4
GO:0060334	BP	GO:0060334	regulation of interferon-gamma-mediated signaling pathway	4/850	15/20216	0.00292125	0.0725426	0.0663971	Irgm1/Parp14/Parp9/Igtp	4
GO:0051146	BP	GO:0051146	striated muscle cell differentiation	25/850	326/20216	0.00292559	0.0725426	0.0663971	Adrb1/Myorg/Akap6/Slc8a1/Rxrb/Vegfa/Syna/Popdc2/Cxcl10/Fdps/Plpp7/Rara/Agt/Actc1/Tmem182/Casp1/Cavin4/Myoz2/Myl9/Tbx3/Myog/Dock2/Krt19/Rgs2/Flot1	25
GO:0007272	BP	GO:0007272	ensheathment of neurons	15/850	159/20216	0.00294112	0.0725426	0.0663971	Trf/Rxrb/Cst7/Itgax/Rara/Kcnj10/Ntf3/Cldn11/Sox10/Slc8a3/Egr2/B4galt6/Ctsc/Ndrg1/Nab2	15
GO:0008366	BP	GO:0008366	axon ensheathment	15/850	159/20216	0.00294112	0.0725426	0.0663971	Trf/Rxrb/Cst7/Itgax/Rara/Kcnj10/Ntf3/Cldn11/Sox10/Slc8a3/Egr2/B4galt6/Ctsc/Ndrg1/Nab2	15
GO:0019722	BP	GO:0019722	calcium-mediated signaling	17/850	191/20216	0.00297054	0.0728981	0.0667226	Akap6/Slc8a1/Irgm1/Pln/Cd4/Avpr1a/Ccr5/Myoz2/Pomc/Erbb3/Cxcr6/Cxcr3/Tnf/Adgrl1/Cx3cr1/Igtp/Ptprc	17
GO:0035025	BP	GO:0035025	positive regulation of Rho protein signal transduction	6/850	35/20216	0.00310002	0.0756935	0.0692811	Mcf2l/F2rl3/P2ry10b/Abra/P2ry10/Gpr65	6
GO:0002250	BP	GO:0002250	adaptive immune response	33/850	472/20216	0.00312074	0.0758185	0.0693955	Cd86/Serpinb9/Cd46/Vegfa/Klhl6/Il7r/Crtam/Cd55/H2-T24/Zc3h12a/Gimap3/Cd4/Fcgr1/Sh2d1b1/Erap1/Slamf7/Cd3d/Btk/Rnf19b/Sema4a/Tnf/C3ar1/Slamf6/Rsad2/Il18bp/Cd48/Cx3cr1/Fgl2/Gadd45g/Ptprc/Ctsc/Cd74/H2-Aa	33
GO:2001238	BP	GO:2001238	positive regulation of extrinsic apoptotic signaling pathway	8/850	59/20216	0.0031364	0.0758196	0.0693966	G0s2/Bcl2l14/Agt/Tgfb2/Tnf/Siglec1/Ptprc/Tnfrsf12a	8
GO:0032943	BP	GO:0032943	mononuclear cell proliferation	26/850	347/20216	0.00333654	0.0802005	0.0734063	Cd86/Tlr9/Mzb1/Cd46/Cd180/Il7r/Crtam/Cd55/Vpreb1/Ikzf3/Cd4/Card11/Cd27/Flt3/Slfn1/Cd209a/Btk/Rasgrp1/Efnb1/Il7/Slamf6/Dock2/Lgals7/Ptprc/Cd74/H2-Aa	26
GO:0050870	BP	GO:0050870	positive regulation of T cell activation	20/850	243/20216	0.00335063	0.0802005	0.0734063	Cd86/Sirpb1a/Cd83/Fcho1/Cd46/Il7r/Cd55/Rara/Vnn1/Gimap3/Cd4/Card11/Cd27/Rasgrp1/Efnb1/Il7/Il2rg/Ptprc/Cd74/H2-Aa	20
GO:0060761	BP	GO:0060761	negative regulation of response to cytokine stimulus	9/850	73/20216	0.00343203	0.0817463	0.0748211	Oas3/Parp14/Palm3/Oas1g/Naip5/Stat2/Pias4/Oas1a/Ptprc	9
GO:0030199	BP	GO:0030199	collagen fibril organization	8/850	60/20216	0.00348845	0.0822856	0.0753148	Aebp1/Adamts2/Fkbp10/Col5a1/Tgfb2/Emilin1/Adamts7/Sfrp2	8
GO:0022407	BP	GO:0022407	regulation of cell-cell adhesion	34/850	494/20216	0.00348855	0.0822856	0.0753148	Cd86/Sirpb1a/Cd83/Fcho1/C1qtnf1/Cd46/Vegfa/Mfsd2b/Il7r/Crtam/Cd55/Rara/Zc3h12a/Vnn1/Gimap3/Cd4/Ccm2l/Card11/Cd27/Ccr5/Slfn1/Rasgrp1/Efnb1/Kif26b/Tnf/Il7/Lgals7/Fgl2/Il2rg/Plaur/Ptprc/Cd74/Flot1/H2-Aa	34
GO:0030595	BP	GO:0030595	leukocyte chemotaxis	19/850	228/20216	0.00365195	0.0857237	0.0784616	Slamf8/Dusp1/Vegfa/Cxcl10/Slamf9/Ccl3/Pgf/Serpine1/Cxcl2/Itgb2l/Mstn/Cxcl15/Cxcl11/Cxcr3/Dpep1/C3ar1/Cx3cr1/Thbs4/Cd74	19
GO:0061900	BP	GO:0061900	glial cell activation	7/850	48/20216	0.00370685	0.0865942	0.0792583	Cst7/Agt/Tlr3/Casp1/Tnf/Cx3cr1/Ctsc	7
GO:0070228	BP	GO:0070228	regulation of lymphocyte apoptotic process	9/850	74/20216	0.00376494	0.0871535	0.0797703	Serpinb9/Bcl2a1a/Il7r/Hsh2d/Cd27/Tgfb2/Siglec1/Bbc3/Cd74	9
GO:0032604	BP	GO:0032604	granulocyte macrophage colony-stimulating factor production	4/850	16/20216	0.00376667	0.0871535	0.0797703	Rigi/Tlr9/Slamf9/Rasgrp1	4
GO:0055013	BP	GO:0055013	cardiac muscle cell development	11/850	103/20216	0.0040138	0.0924315	0.0846011	Adrb1/Akap6/Slc8a1/Vegfa/Popdc2/Fdps/Agt/Actc1/Cavin4/Tbx3/Rgs2	11
GO:0039529	BP	GO:0039529	RIG-I signaling pathway	5/850	26/20216	0.00409078	0.0933197	0.0854141	Rigi/Dhx58/Ddx60/Oas3/Oasl1	5
GO:1903514	BP	GO:1903514	release of sequestered calcium ion into cytosol by endoplasmic reticulum	5/850	26/20216	0.00409078	0.0933197	0.0854141	Slc8a1/Gstm7/Pln/Fasl/Ccr5	5
GO:0009595	BP	GO:0009595	detection of biotic stimulus	6/850	37/20216	0.00413521	0.0938924	0.0859383	Clec7a/Tlr1/Ssc5d/Crtam/Naip5/Dmbt1	6
GO:0048738	BP	GO:0048738	cardiac muscle tissue development	21/850	265/20216	0.00418454	0.0945706	0.086559	Adrb1/Akap6/Slc8a1/Rxrb/Pln/Vegfa/Popdc2/Fdps/Rara/Ly6e/Agt/Actc1/Ccm2l/Tgfb2/Cavin4/Tbx2/Erbb3/Sgcg/Tbx3/Jph2/Rgs2	21
GO:0034340	BP	GO:0034340	response to type I interferon	8/850	62/20216	0.00428374	0.0963643	0.0882007	Sp100/Oas3/Oas1g/Stat2/Oas1a/Oas2/Stat1/Zbp1	8
GO:0033627	BP	GO:0033627	cell adhesion mediated by integrin	10/850	90/20216	0.00448981	0.100441	0.0919318	Itga2b/Itgax/Itgb8/Serpine1/Tesc/Tgfb2/Itgb2l/Snai2/Emilin1/Col16a1	10
GO:0007422	BP	GO:0007422	peripheral nervous system development	9/850	76/20216	0.00450629	0.100441	0.0919318	Ntf3/Agt/Sox10/Hoxd9/Osm/Erbb3/Egr2/Ndrg1/Nab2	9
GO:0050863	BP	GO:0050863	regulation of T cell activation	27/850	374/20216	0.00465723	0.102008	0.093366	Cd86/Sirpb1a/Cd83/Fcho1/Cd46/Il7r/Crtam/Cd55/Rara/Zc3h12a/Vnn1/Gimap3/Cd4/Card11/Duxbl1/Cd27/Slfn1/Cd209a/Rasgrp1/Efnb1/Il7/Lgals7/Fgl2/Il2rg/Ptprc/Cd74/H2-Aa	27
GO:0050921	BP	GO:0050921	positive regulation of chemotaxis	14/850	151/20216	0.00465834	0.102008	0.093366	Vegfa/Dscam/Cxcl10/Fgf18/Ntf3/Pgf/Serpine1/Mstn/Snai2/Cxcr3/C3ar1/Cx3cr1/Thbs4/Cd74	14
GO:0002715	BP	GO:0002715	regulation of natural killer cell mediated immunity	8/850	63/20216	0.00473027	0.102008	0.093366	Klrb1a/Serpinb9/Crtam/Gimap3/Cd96/Sh2d1b1/Rasgrp1/Slamf6	8
GO:1903169	BP	GO:1903169	regulation of calcium ion transmembrane transport	17/850	200/20216	0.00474513	0.102008	0.093366	Adrb1/Akap6/Slc8a1/Tlr9/Gstm7/Pln/Rem1/Stac2/Cxcl10/Rgs9/F2rl3/Mrln/Gimap3/Cd4/Tgfb2/Cxcr3/Jph2	17
GO:0006816	BP	GO:0006816	calcium ion transport	31/850	448/20216	0.00475368	0.102008	0.093366	Adrb1/Akap6/Slc8a1/Tlr9/Gstm7/Pln/Rem1/Stac2/Gja4/Ramp1/Cxcl10/Stc2/Cacng7/Rgs9/Atp2b2/Fasl/F2rl3/Mrln/Agt/Gimap3/Cd4/Serpine1/Ccr5/Tgfb2/Slc8a3/Cxcr3/Cysltr1/Lilra5/Jph2/Bbc3/Ptprc	31
GO:0045059	BP	GO:0045059	positive thymic T cell selection	4/850	17/20216	0.0047636	0.102008	0.093366	Cd3d/Dock2/Ptprc/Cd74	4
GO:0048639	BP	GO:0048639	positive regulation of developmental growth	18/850	217/20216	0.00481461	0.102008	0.093366	Adrb1/Akap6/Vegfa/Gpr21/Dscam/Cpne9/Fdps/Reg1/Cacng7/Agt/Serpine1/Flt3/Sptbn4/Tbx2/Ikzf1/Il7/Sema7a/Tnfrsf12a	18
GO:0048843	BP	GO:0048843	negative regulation of axon extension involved in axon guidance	5/850	27/20216	0.00484951	0.102008	0.093366	Sema4g/Sema3b/Slit1/Sema4a/Sema7a	5
GO:0071605	BP	GO:0071605	monocyte chemotactic protein-1 production	5/850	27/20216	0.00484951	0.102008	0.093366	Oas3/Oas1g/Oas1a/Apod/Twist1	5
GO:0071637	BP	GO:0071637	regulation of monocyte chemotactic protein-1 production	5/850	27/20216	0.00484951	0.102008	0.093366	Oas3/Oas1g/Oas1a/Apod/Twist1	5
GO:0072567	BP	GO:0072567	chemokine (C-X-C motif) ligand 2 production	5/850	27/20216	0.00484951	0.102008	0.093366	Oas3/Oas1g/Oas1a/Tnf/Cd74	5
GO:0098581	BP	GO:0098581	detection of external biotic stimulus	5/850	27/20216	0.00484951	0.102008	0.093366	Clec7a/Tlr1/Ssc5d/Naip5/Dmbt1	5
GO:2000341	BP	GO:2000341	regulation of chemokine (C-X-C motif) ligand 2 production	5/850	27/20216	0.00484951	0.102008	0.093366	Oas3/Oas1g/Oas1a/Tnf/Cd74	5
GO:1903039	BP	GO:1903039	positive regulation of leukocyte cell-cell adhesion	21/850	269/20216	0.00496411	0.103968	0.0951604	Cd86/Sirpb1a/Cd83/Fcho1/Cd46/Il7r/Cd55/Rara/Vnn1/Gimap3/Cd4/Card11/Cd27/Rasgrp1/Efnb1/Tnf/Il7/Il2rg/Ptprc/Cd74/H2-Aa	21
GO:0048638	BP	GO:0048638	regulation of developmental growth	28/850	395/20216	0.00512842	0.106949	0.0978884	Adrb1/Akap6/Vegfa/Gpr21/Sema4g/Dscam/Cpne9/Fdps/Reg1/Stc2/Sema3b/Cacng7/Agt/Serpine1/Gamt/Flt3/Ccr5/Mstn/Sptbn4/Tbx2/Slit1/Sema4a/Ikzf1/Il7/Rgs2/Gnas/Sema7a/Tnfrsf12a	28
GO:0072507	BP	GO:0072507	divalent inorganic cation homeostasis	26/850	359/20216	0.00520281	0.108036	0.0988838	Akap6/Slc8a1/P2ry2/Gstm7/Pln/Adm/Cxcl10/Reg1/Stc2/Atp2b2/Fasl/F2rl3/1600014C10Rik/Sv2a/Ccr5/Tgfb2/Slc39a12/Slc30a2/Mt1/Slc8a3/Cxcr3/Fzd9/Jph2/Bbc3/Ptprc/Gnas	26
GO:0010934	BP	GO:0010934	macrophage cytokine production	7/850	51/20216	0.0052296	0.10813	0.0989701	Tlr7/Tlr3/Casp1/Tgfb2/Twist1/Sema7a/Cd74	7
GO:0038034	BP	GO:0038034	signal transduction in absence of ligand	9/850	78/20216	0.00535659	0.109821	0.100518	Bcl2a1a/Bcl2a1d/Tgfb2/Snai2/Eya4/Erbb3/Tnf/Il7/Eya2	9
GO:0097192	BP	GO:0097192	extrinsic apoptotic signaling pathway in absence of ligand	9/850	78/20216	0.00535659	0.109821	0.100518	Bcl2a1a/Bcl2a1d/Tgfb2/Snai2/Eya4/Erbb3/Tnf/Il7/Eya2	9
GO:0045621	BP	GO:0045621	positive regulation of lymphocyte differentiation	13/850	138/20216	0.00548752	0.112033	0.102542	Cd83/Cd46/Il7r/Rara/Vnn1/Gimap3/Cd27/Rasgrp1/Il7/Il2rg/Ptprc/Cd74/H2-Aa	13
GO:0055001	BP	GO:0055001	muscle cell development	18/850	220/20216	0.00554387	0.11271	0.103162	Adrb1/Myorg/Akap6/Slc8a1/Adm/Vegfa/Popdc2/Fdps/Agt/Actc1/Tmem182/Cavin4/Myoz2/Myl9/Tbx3/Myog/Krt19/Rgs2	18
GO:0018126	BP	GO:0018126	protein hydroxylation	5/850	28/20216	0.00570291	0.113608	0.103983	P4ha3/P4ha2/Fkbp10/P3h3/Egln2	5
GO:0045061	BP	GO:0045061	thymic T cell selection	5/850	28/20216	0.00570291	0.113608	0.103983	Card11/Cd3d/Dock2/Ptprc/Cd74	5
GO:0050995	BP	GO:0050995	negative regulation of lipid catabolic process	5/850	28/20216	0.00570291	0.113608	0.103983	Etfbkmt/Hcar2/Cidea/Gimap3/Tnf	5
GO:0002534	BP	GO:0002534	cytokine production involved in inflammatory response	8/850	65/20216	0.00572952	0.113608	0.103983	Clec7a/Zc3h12a/Apod/Cd96/Il17c/Pld4/Gbp5/Tnf	8
GO:0070661	BP	GO:0070661	leukocyte proliferation	27/850	380/20216	0.00573897	0.113608	0.103983	Cd86/Tlr9/Mzb1/Cd46/Cd180/Il7r/Crtam/Cd55/Vpreb1/Ikzf3/Cd4/Card11/Cd27/Flt3/Slfn1/Cd209a/Btk/Rasgrp1/Efnb1/Il7/Slamf6/Dock2/Lgals7/Junb/Ptprc/Cd74/H2-Aa	27
GO:0044409	BP	GO:0044409	entry into host	11/850	108/20216	0.0057517	0.113608	0.103983	Trim30a/Trim34b/Naip5/Ly6e/Gpr15/Cd4/Trim34a/Trim30d/Siglec1/Ciita/Cd74	11
GO:2000106	BP	GO:2000106	regulation of leukocyte apoptotic process	11/850	108/20216	0.0057517	0.113608	0.103983	Serpinb9/Bcl2a1a/Il7r/Hsh2d/Cd27/Ccr5/Tgfb2/Mertk/Siglec1/Bbc3/Cd74	11
GO:0046626	BP	GO:0046626	regulation of insulin receptor signaling pathway	9/850	79/20216	0.00582575	0.114605	0.104896	Sesn3/Mzb1/Gpr21/Pid1/Agt/Mstn/Socs3/Vwa2/Erfe	9
GO:0016045	BP	GO:0016045	detection of bacterium	4/850	18/20216	0.00592346	0.116057	0.106225	Tlr1/Ssc5d/Naip5/Dmbt1	4
GO:0042692	BP	GO:0042692	muscle cell differentiation	30/850	437/20216	0.00605059	0.118072	0.108069	Adrb1/Myorg/Akap6/Slc8a1/Tmsb4x/Rxrb/Adm/Vegfa/Syna/Popdc2/Cxcl10/Fdps/Plpp7/Rara/Ntf3/Agt/Actc1/Ereg/Tmem182/Casp1/Cavin4/Myoz2/Tbx2/Myl9/Tbx3/Myog/Dock2/Krt19/Rgs2/Flot1	30
GO:0070227	BP	GO:0070227	lymphocyte apoptotic process	10/850	94/20216	0.00611155	0.118784	0.108721	Serpinb9/Bcl2a1a/Il7r/Hsh2d/Fasl/Cd27/Tgfb2/Siglec1/Bbc3/Cd74	10
GO:0061081	BP	GO:0061081	positive regulation of myeloid leukocyte cytokine production involved in immune response	6/850	40/20216	0.00613818	0.118801	0.108737	Rigi/Tlr7/Tlr3/Casp1/Sema7a/Cd74	6
GO:0055006	BP	GO:0055006	cardiac cell development	11/850	109/20216	0.00616133	0.118801	0.108737	Adrb1/Akap6/Slc8a1/Vegfa/Popdc2/Fdps/Agt/Actc1/Cavin4/Tbx3/Rgs2	11
GO:0042552	BP	GO:0042552	myelination	14/850	156/20216	0.00619751	0.119027	0.108943	Trf/Rxrb/Cst7/Itgax/Rara/Kcnj10/Ntf3/Sox10/Slc8a3/Egr2/B4galt6/Ctsc/Ndrg1/Nab2	14
GO:0019079	BP	GO:0019079	viral genome replication	12/850	125/20216	0.00644252	0.122955	0.112539	Ifih1/Oasl2/Oas3/Oas1g/Ifi204/Zc3h12a/Oas1a/Ifi207/Oasl1/Tnf/Oas2/Rsad2	12
GO:0002920	BP	GO:0002920	regulation of humoral immune response	7/850	53/20216	0.00647796	0.122955	0.112539	Cd46/Cd55/Gimap3/Acod1/Evpl/Tnf/Ptprc	7
GO:0007520	BP	GO:0007520	myoblast fusion	7/850	53/20216	0.00647796	0.122955	0.112539	Syna/Cxcl10/Tmem182/Casp1/Myog/Dock2/Flot1	7
GO:0060907	BP	GO:0060907	positive regulation of macrophage cytokine production	5/850	29/20216	0.00665687	0.125859	0.115197	Tlr7/Tlr3/Casp1/Sema7a/Cd74	5
GO:0044403	BP	GO:0044403	biological process involved in symbiotic interaction	20/850	259/20216	0.00676734	0.126959	0.116204	Trim30a/Trim34b/Naip5/Ly6e/Gpr15/Gbp3/Zc3h12a/Cd4/Trim34a/Vps37b/Trim30d/Pomc/Gbp9/Gbp7/Gbp2b/Gbp2/Cx3cr1/Siglec1/Ciita/Cd74	20
GO:0045926	BP	GO:0045926	negative regulation of growth	20/850	259/20216	0.00676734	0.126959	0.116204	Wnt11/Adrb1/Sema4g/Stc2/Sema3b/Agt/Hyal1/Ccr5/Tgfb2/Mstn/Slit1/Sema4a/Mndal/Bbc3/Ccdc85b/Sfrp2/Rgs2/Gnas/Sema7a/Gas2l1	20
GO:0032729	BP	GO:0032729	positive regulation of interferon-gamma production	9/850	81/20216	0.00685856	0.127529	0.116726	Tlr7/Tlr9/Crtam/Cd27/Tlr3/Flt3/Rasgrp1/Tnf/Slamf6	9
GO:0097529	BP	GO:0097529	myeloid leukocyte migration	19/850	242/20216	0.00688463	0.127529	0.116726	Slamf8/Dusp1/Vegfa/Cxcl10/Ccl3/Pgf/Serpine1/Cxcl2/Itgb2l/Mstn/Cxcl15/Emilin1/Cxcl11/Dpep1/C3ar1/Ror2/Cx3cr1/Thbs4/Cd74	19
GO:0043122	BP	GO:0043122	regulation of I-kappaB kinase/NF-kappaB signaling	16/850	191/20216	0.00692557	0.127529	0.116726	Trim30a/Eda2r/Tlr9/Trim34b/Tifa/Fasl/Zc3h12a/Cd4/Card11/Tlr3/Casp1/Trim34a/Trim30d/Tnf/Stat1/Cd74	16
GO:0001774	BP	GO:0001774	microglial cell activation	6/850	41/20216	0.00694029	0.127529	0.116726	Cst7/Tlr3/Casp1/Tnf/Cx3cr1/Ctsc	6
GO:0032689	BP	GO:0032689	negative regulation of interferon-gamma production	6/850	41/20216	0.00694029	0.127529	0.116726	Rara/Zc3h12a/Gimap3/Cd96/Sh2d1b1/Lgals7	6
GO:0051924	BP	GO:0051924	regulation of calcium ion transport	22/850	295/20216	0.00695519	0.127529	0.116726	Adrb1/Akap6/Slc8a1/Tlr9/Gstm7/Pln/Rem1/Stac2/Cxcl10/Stc2/Rgs9/Atp2b2/F2rl3/Mrln/Agt/Gimap3/Cd4/Serpine1/Tgfb2/Cxcr3/Lilra5/Jph2	22
GO:0010466	BP	GO:0010466	negative regulation of peptidase activity	20/850	260/20216	0.00705163	0.12765	0.116836	Serpinb9/Papln/Hspa1b/Cst7/Vegfa/Naip5/Fetub/Serpind1/Col7a1/Ifi204/Agt/Bcl2a1d/Serpinb2/Serpine1/Ifi207/Dpep1/Tnf/Pi15/Sfrp2/Plaur	20
GO:1903037	BP	GO:1903037	regulation of leukocyte cell-cell adhesion	26/850	368/20216	0.0071155	0.12765	0.116836	Cd86/Sirpb1a/Cd83/Fcho1/Cd46/Il7r/Crtam/Cd55/Rara/Zc3h12a/Vnn1/Gimap3/Cd4/Card11/Cd27/Slfn1/Rasgrp1/Efnb1/Tnf/Il7/Lgals7/Fgl2/Il2rg/Ptprc/Cd74/H2-Aa	26
GO:0071659	BP	GO:0071659	negative regulation of IP-10 production	3/850	10/20216	0.00711939	0.12765	0.116836	Oas3/Oas1g/Oas1a	3
GO:1900246	BP	GO:1900246	positive regulation of RIG-I signaling pathway	3/850	10/20216	0.00711939	0.12765	0.116836	Dhx58/Ddx60/Oasl1	3
GO:2000342	BP	GO:2000342	negative regulation of chemokine (C-X-C motif) ligand 2 production	3/850	10/20216	0.00711939	0.12765	0.116836	Oas3/Oas1g/Oas1a	3
GO:2000987	BP	GO:2000987	positive regulation of behavioral fear response	3/850	10/20216	0.00711939	0.12765	0.116836	Grpr/Grp/Cck	3
GO:0002705	BP	GO:0002705	positive regulation of leukocyte mediated immunity	15/850	175/20216	0.00714674	0.127669	0.116854	Rigi/Crtam/Cd55/H2-T24/Gimap3/Fcgr1/Sh2d1b1/Itgb2l/Pomc/Rasgrp1/Scimp/Tnf/Slamf6/Rsad2/Ptprc	15
GO:0006875	BP	GO:0006875	cellular metal ion homeostasis	29/850	424/20216	0.0072255	0.128225	0.117362	Trf/Akap6/Slc8a1/P2ry2/Gstm7/Pln/Cxcl10/Stc2/Atp2b2/Fasl/F2rl3/1600014C10Rik/Agt/Abcb6/Sv2a/Ccr5/Tesc/Tgfb2/Slc39a12/Slc30a2/Mt1/Ankrd9/Slc8a3/Erfe/Cxcr3/Fzd9/Jph2/Bbc3/Ptprc	29
GO:0060326	BP	GO:0060326	cell chemotaxis	23/850	314/20216	0.00724701	0.128225	0.117362	Slamf8/Dusp1/Vegfa/Cxcl10/Fgf18/Slamf9/Ccl3/Pgf/Serpine1/Cxcl2/Ccr5/Itgb2l/Mstn/Cxcl15/Snai2/Cxcl11/Cxcr6/Cxcr3/Dpep1/C3ar1/Cx3cr1/Thbs4/Cd74	23
GO:0071639	BP	GO:0071639	positive regulation of monocyte chemotactic protein-1 production	4/850	19/20216	0.007257	0.128225	0.117362	Oas3/Oas1g/Oas1a/Twist1	4
GO:0044000	BP	GO:0044000	movement in host	12/850	127/20216	0.00729137	0.128365	0.117491	Trim30a/Trim34b/Naip5/Ly6e/Gpr15/Cd4/Trim34a/Vps37b/Trim30d/Siglec1/Ciita/Cd74	12
GO:0002377	BP	GO:0002377	immunoglobulin production	13/850	143/20216	0.00736066	0.129117	0.118179	Cd86/Tlr9/Mzb1/Il7r/Vpreb1/Vpreb3/Card11/Cd27/Btk/Tnf/Fgl2/Ptprc/H2-Aa	13
GO:0051279	BP	GO:0051279	regulation of release of sequestered calcium ion into cytosol	9/850	82/20216	0.00742484	0.129774	0.118781	Akap6/Slc8a1/Gstm7/Pln/Cxcl10/F2rl3/Tgfb2/Cxcr3/Jph2	9
GO:0150076	BP	GO:0150076	neuroinflammatory response	8/850	68/20216	0.00751965	0.13096	0.119866	Cst7/Cd200r4/Agt/Tlr3/Casp1/Tnf/Cx3cr1/Ctsc	8
GO:0034123	BP	GO:0034123	positive regulation of toll-like receptor signaling pathway	5/850	30/20216	0.00771715	0.13297	0.121706	Tlr9/Tlr1/Tlr3/Rsad2/Flot1	5
GO:0060317	BP	GO:0060317	cardiac epithelial to mesenchymal transition	5/850	30/20216	0.00771715	0.13297	0.121706	Wnt16/Tgfb2/Snai2/Tbx3/Twist1	5
GO:0090025	BP	GO:0090025	regulation of monocyte chemotaxis	5/850	30/20216	0.00771715	0.13297	0.121706	Slamf8/Dusp1/Cxcl10/Serpine1/Cx3cr1	5
GO:2000516	BP	GO:2000516	positive regulation of CD4-positive, alpha-beta T cell activation	6/850	42/20216	0.00781559	0.134191	0.122823	Cd83/Cd55/Rara/Gimap3/Card11/Il2rg	6
GO:0007159	BP	GO:0007159	leukocyte cell-cell adhesion	28/850	408/20216	0.00785381	0.134372	0.122989	Cd86/Sirpb1a/Cd83/Fcho1/Cd46/Il7r/Crtam/Cd55/Rara/Zc3h12a/Vnn1/Gimap3/Cd4/Card11/Cd27/Slfn1/Itgb2l/Rasgrp1/Efnb1/Tnf/Il7/Cx3cr1/Lgals7/Fgl2/Il2rg/Ptprc/Cd74/H2-Aa	28
GO:0031646	BP	GO:0031646	positive regulation of nervous system process	7/850	55/20216	0.00793536	0.134818	0.123397	Trf/Cst7/Itgax/Fcgr1/Cck/Sox10/Egr2	7
GO:0042149	BP	GO:0042149	cellular response to glucose starvation	7/850	55/20216	0.00793536	0.134818	0.123397	Sesn3/Ifi204/Zc3h12a/Ifi207/Slc2a1/Pick1/Higd1a	7
GO:0050886	BP	GO:0050886	endocrine process	11/850	113/20216	0.00803372	0.136013	0.124491	Adrb1/Mcpt4/C1qtnf1/Hcar2/Enpep/Agt/Avpr1a/Pomc/Inhbb/Tbx3/Gnas	11
GO:0120162	BP	GO:0120162	positive regulation of cold-induced thermogenesis	10/850	98/20216	0.00815636	0.136888	0.125291	Adrb1/Gatm/Ybx2/Vegfa/G0s2/Dio2/Prdm16/Mfap2/Gadd45g/Gnas	10
GO:0002437	BP	GO:0002437	inflammatory response to antigenic stimulus	8/850	69/20216	0.00820099	0.136888	0.125291	Serpinb9/Rab44/Fcgr1/Ak7/Rasgrp1/Cysltr1/Tnf/Bdkrb2	8
GO:2000107	BP	GO:2000107	negative regulation of leukocyte apoptotic process	8/850	69/20216	0.00820099	0.136888	0.125291	Serpinb9/Bcl2a1a/Il7r/Hsh2d/Cd27/Ccr5/Mertk/Cd74	8
GO:0071621	BP	GO:0071621	granulocyte chemotaxis	12/850	129/20216	0.0082257	0.136888	0.125291	Vegfa/Cxcl10/Ccl3/Cxcl2/Itgb2l/Mstn/Cxcl15/Cxcl11/Dpep1/C3ar1/Thbs4/Cd74	12
GO:0001558	BP	GO:0001558	regulation of cell growth	30/850	447/20216	0.00822622	0.136888	0.125291	Wnt11/Tnc/Adrb1/Akap6/Vegfa/Sema4g/Dscam/Cpne9/Fdps/Kif26a/Reg1/Sema3b/Cacng7/Ddr1/Agt/Hyal1/Avpr1a/Ccr5/Tgfb2/Slit1/Sema4a/Lamtor2/Mndal/Bbc3/Ccdc85b/Sfrp2/Rgs2/Sema7a/Tnfrsf12a/Gas2l1	30
GO:0001890	BP	GO:0001890	placenta development	15/850	178/20216	0.00830979	0.137806	0.126132	Slc8a1/Rxrb/Adm/Syna/Etnk2/Gjb3/Plac1/Serpine1/Mdfi/Ttpa/Socs3/Tppp3/Erf/Krt19/Junb	15
GO:0050732	BP	GO:0050732	negative regulation of peptidyl-tyrosine phosphorylation	7/850	56/20216	0.00874849	0.1413	0.129329	Parp14/Ntf3/Sh2d1b1/Socs3/Cadm4/Sfrp2/Ptprc	7
GO:0060337	BP	GO:0060337	type I interferon signaling pathway	7/850	56/20216	0.00874849	0.1413	0.129329	Oas3/Oas1g/Stat2/Oas1a/Oas2/Stat1/Zbp1	7
GO:0071357	BP	GO:0071357	cellular response to type I interferon	7/850	56/20216	0.00874849	0.1413	0.129329	Oas3/Oas1g/Stat2/Oas1a/Oas2/Stat1/Zbp1	7
GO:0051281	BP	GO:0051281	positive regulation of release of sequestered calcium ion into cytosol	6/850	43/20216	0.0087676	0.1413	0.129329	Akap6/Gstm7/Cxcl10/F2rl3/Cxcr3/Jph2	6
GO:0010801	BP	GO:0010801	negative regulation of peptidyl-threonine phosphorylation	4/850	20/20216	0.00877424	0.1413	0.129329	Ddit4/Ppp1r15a/Cadm4/Dgkq	4
GO:0060314	BP	GO:0060314	regulation of ryanodine-sensitive calcium-release channel activity	4/850	20/20216	0.00877424	0.1413	0.129329	Akap6/Gstm7/Pln/Jph2	4
GO:0071359	BP	GO:0071359	cellular response to dsRNA	4/850	20/20216	0.00877424	0.1413	0.129329	Ifih1/Rigi/Tlr3/Flot1	4
GO:0001911	BP	GO:0001911	negative regulation of leukocyte mediated cytotoxicity	5/850	31/20216	0.00888933	0.1413	0.129329	Serpinb9/Il7r/Sh2d1b1/Cx3cr1/Ptprc	5
GO:0002026	BP	GO:0002026	regulation of the force of heart contraction	5/850	31/20216	0.00888933	0.1413	0.129329	Adrb1/Slc8a1/Pln/Adm/Myl4	5
GO:0046597	BP	GO:0046597	negative regulation of viral entry into host cell	5/850	31/20216	0.00888933	0.1413	0.129329	Trim30a/Ly6e/Trim30d/Ciita/Cd74	5
GO:0002449	BP	GO:0002449	lymphocyte mediated immunity	24/850	338/20216	0.00892558	0.1413	0.129329	Klrb1a/Serpinb9/Cd46/Il7r/Crtam/Cd55/Nkg7/H2-T24/Gimap3/Fcgr1/Cd96/Sh2d1b1/Btk/Rasgrp1/Rnf19b/Raet1d/Tnf/Slamf6/Rsad2/Fgl2/Ptprc/Ctsc/Cd74/H2-Aa	24
GO:0000768	BP	GO:0000768	syncytium formation by plasma membrane fusion	8/850	70/20216	0.00892756	0.1413	0.129329	Syna/Cxcl10/Tmem182/Casp1/Myog/Dock2/Stat1/Flot1	8
GO:0032720	BP	GO:0032720	negative regulation of tumor necrosis factor production	8/850	70/20216	0.00892756	0.1413	0.129329	Trim30a/Rara/Cidea/Zc3h12a/Nfkbil1/Flt3/Pomc/Twist1	8
GO:0140253	BP	GO:0140253	cell-cell fusion	8/850	70/20216	0.00892756	0.1413	0.129329	Syna/Cxcl10/Tmem182/Casp1/Myog/Dock2/Stat1/Flot1	8
GO:0072503	BP	GO:0072503	cellular divalent inorganic cation homeostasis	23/850	320/20216	0.009	0.141664	0.129663	Akap6/Slc8a1/P2ry2/Gstm7/Pln/Cxcl10/Stc2/Atp2b2/Fasl/F2rl3/1600014C10Rik/Sv2a/Ccr5/Tgfb2/Slc39a12/Slc30a2/Mt1/Slc8a3/Cxcr3/Fzd9/Jph2/Bbc3/Ptprc	23
GO:0033135	BP	GO:0033135	regulation of peptidyl-serine phosphorylation	14/850	163/20216	0.00900889	0.141664	0.129663	Sh2d3c/Ddit4/Irgm1/Il11/Vegfa/Ntf3/Agt/Sptbn4/Ppp1r15a/Osm/Tnf/Sfrp2/Igtp/Bdkrb2	14
GO:1904062	BP	GO:1904062	regulation of cation transmembrane transport	28/850	413/20216	0.00917909	0.143875	0.131686	Adrb1/Shisa8/Akap6/Slc8a1/Tlr9/Gstm7/Pln/Pcsk9/Rem1/Stac2/Cxcl10/Grp/Cacng7/Rgs9/Prrt1/Kcnip4/F2rl3/Mrln/Agt/Gimap3/Cd4/Tesc/Tgfb2/Cxcr3/Twist1/Jph2/Rgs2/Ctss	28
GO:0018401	BP	GO:0018401	peptidyl-proline hydroxylation to 4-hydroxy-L-proline	3/850	11/20216	0.00948618	0.146328	0.133932	P4ha3/P4ha2/Egln2	3
GO:0070493	BP	GO:0070493	thrombin-activated receptor signaling pathway	3/850	11/20216	0.00948618	0.146328	0.133932	Iqgap2/F2rl3/Dgkq	3
GO:0071612	BP	GO:0071612	IP-10 production	3/850	11/20216	0.00948618	0.146328	0.133932	Oas3/Oas1g/Oas1a	3
GO:0071658	BP	GO:0071658	regulation of IP-10 production	3/850	11/20216	0.00948618	0.146328	0.133932	Oas3/Oas1g/Oas1a	3
GO:1903367	BP	GO:1903367	positive regulation of fear response	3/850	11/20216	0.00948618	0.146328	0.133932	Grpr/Grp/Cck	3
GO:0035051	BP	GO:0035051	cardiocyte differentiation	15/850	181/20216	0.00961853	0.147389	0.134903	Adrb1/Akap6/Slc8a1/Rxrb/Vegfa/Popdc2/Fdps/Rara/Agt/Actc1/Tgfb2/Cavin4/Tbx3/Twist1/Rgs2	15
GO:0045058	BP	GO:0045058	T cell selection	7/850	57/20216	0.00962112	0.147389	0.134903	Cd4/Card11/Cd3d/Slamf6/Dock2/Ptprc/Cd74	7
GO:0030888	BP	GO:0030888	regulation of B cell proliferation	8/850	71/20216	0.00970113	0.147389	0.134903	Tlr9/Mzb1/Ikzf3/Card11/Btk/Il7/Ptprc/Cd74	8
GO:1903556	BP	GO:1903556	negative regulation of tumor necrosis factor superfamily cytokine production	8/850	71/20216	0.00970113	0.147389	0.134903	Trim30a/Rara/Cidea/Zc3h12a/Nfkbil1/Flt3/Pomc/Twist1	8
GO:0055007	BP	GO:0055007	cardiac muscle cell differentiation	13/850	148/20216	0.00970662	0.147389	0.134903	Adrb1/Akap6/Slc8a1/Rxrb/Vegfa/Popdc2/Fdps/Rara/Agt/Actc1/Cavin4/Tbx3/Rgs2	13
GO:0071887	BP	GO:0071887	leukocyte apoptotic process	12/850	132/20216	0.00979976	0.14834	0.135773	Serpinb9/Bcl2a1a/Il7r/Hsh2d/Fasl/Cd27/Ccr5/Tgfb2/Mertk/Siglec1/Bbc3/Cd74	12
GO:0030224	BP	GO:0030224	monocyte differentiation	5/850	32/20216	0.0101788	0.151714	0.138862	Vegfa/Ifi204/Cd4/Ifi207/Cd74	5
GO:0045742	BP	GO:0045742	positive regulation of epidermal growth factor receptor signaling pathway	5/850	32/20216	0.0101788	0.151714	0.138862	Areg/Fasl/Agt/Ereg/Plaur	5
GO:0070296	BP	GO:0070296	sarcoplasmic reticulum calcium ion transport	5/850	32/20216	0.0101788	0.151714	0.138862	Slc8a1/Gstm7/Pln/Mrln/Ccr5	5
GO:1901099	BP	GO:1901099	negative regulation of signal transduction in absence of ligand	5/850	32/20216	0.0101788	0.151714	0.138862	Snai2/Eya4/Tnf/Il7/Eya2	5
GO:2001240	BP	GO:2001240	negative regulation of extrinsic apoptotic signaling pathway in absence of ligand	5/850	32/20216	0.0101788	0.151714	0.138862	Snai2/Eya4/Tnf/Il7/Eya2	5
GO:0002460	BP	GO:0002460	adaptive immune response based on somatic recombination of immune receptors built from immunoglobulin superfamily domains	24/850	342/20216	0.0102244	0.151927	0.139057	Serpinb9/Cd46/Vegfa/Klhl6/Il7r/Cd55/H2-T24/Zc3h12a/Gimap3/Cd4/Fcgr1/Btk/Sema4a/Tnf/C3ar1/Slamf6/Rsad2/Il18bp/Fgl2/Gadd45g/Ptprc/Ctsc/Cd74/H2-Aa	24
GO:0055074	BP	GO:0055074	calcium ion homeostasis	23/850	324/20216	0.0103495	0.15256	0.139636	Akap6/Slc8a1/P2ry2/Gstm7/Pln/Adm/Cxcl10/Reg1/Stc2/Atp2b2/Fasl/F2rl3/1600014C10Rik/Sv2a/Ccr5/Tgfb2/Slc8a3/Cxcr3/Fzd9/Jph2/Bbc3/Ptprc/Gnas	23
GO:0070588	BP	GO:0070588	calcium ion transmembrane transport	23/850	324/20216	0.0103495	0.15256	0.139636	Adrb1/Akap6/Slc8a1/Tlr9/Gstm7/Pln/Rem1/Stac2/Cxcl10/Rgs9/Atp2b2/Fasl/F2rl3/Mrln/Gimap3/Cd4/Ccr5/Tgfb2/Slc8a3/Cxcr3/Jph2/Bbc3/Ptprc	23
GO:0002922	BP	GO:0002922	positive regulation of humoral immune response	4/850	21/20216	0.0104845	0.15256	0.139636	Gimap3/Acod1/Tnf/Ptprc	4
GO:0030852	BP	GO:0030852	regulation of granulocyte differentiation	4/850	21/20216	0.0104845	0.15256	0.139636	Rara/Tesc/Prdm16/Ikzf1	4
GO:1903902	BP	GO:1903902	positive regulation of viral life cycle	4/850	21/20216	0.0104845	0.15256	0.139636	Trim30a/Cd4/Vps37b/Cd74	4
GO:0002763	BP	GO:0002763	positive regulation of myeloid leukocyte differentiation	8/850	72/20216	0.0105234	0.15256	0.139636	Ccl3/Cd4/Tesc/Ikzf1/Tnf/Ror2/Gnas/Cd74	8
GO:0006949	BP	GO:0006949	syncytium formation	8/850	72/20216	0.0105234	0.15256	0.139636	Syna/Cxcl10/Tmem182/Casp1/Myog/Dock2/Stat1/Flot1	8
GO:0046579	BP	GO:0046579	positive regulation of Ras protein signal transduction	8/850	72/20216	0.0105234	0.15256	0.139636	Mcf2l/F2rl3/P2ry10b/Abra/P2ry10/Rasgrp1/Dock2/Gpr65	8
GO:0030308	BP	GO:0030308	negative regulation of cell growth	16/850	200/20216	0.0105495	0.15256	0.139636	Wnt11/Sema4g/Sema3b/Agt/Hyal1/Ccr5/Tgfb2/Slit1/Sema4a/Mndal/Bbc3/Ccdc85b/Sfrp2/Rgs2/Sema7a/Gas2l1	16
GO:0046330	BP	GO:0046330	positive regulation of JNK cascade	10/850	102/20216	0.0106905	0.15414	0.141082	Gadd45b/Eda2r/Naip5/Wnt16/Cd27/Tlr3/Rasgrp1/Tnf/Fgd4/Gadd45g	10
GO:0040014	BP	GO:0040014	regulation of multicellular organism growth	9/850	87/20216	0.010808	0.154915	0.141792	Adrb1/Gpr21/Stc2/Agt/Gamt/Flt3/Sptbn4/Ikzf1/Gnas	9
GO:0050766	BP	GO:0050766	positive regulation of phagocytosis	9/850	87/20216	0.010808	0.154915	0.141792	Sirpb1a/Clec7a/Fcgr1/Mertk/Tnf/Il2rb/Dock2/Il2rg/Ptprc	9
GO:0006959	BP	GO:0006959	humoral immune response	20/850	271/20216	0.0108692	0.155085	0.141947	Trf/C7/Adm/Cd46/Cd55/Rnase6/Cxcl10/Reg1/Dmbt1/Gimap3/Cxcl2/Acod1/Cxcl15/Pomc/Evpl/Cxcl11/Fcna/Tnf/Ptprc/Rpl30	20
GO:0002269	BP	GO:0002269	leukocyte activation involved in inflammatory response	6/850	45/20216	0.0109156	0.155085	0.141947	Cst7/Tlr3/Casp1/Tnf/Cx3cr1/Ctsc	6
GO:2001239	BP	GO:2001239	regulation of extrinsic apoptotic signaling pathway in absence of ligand	6/850	45/20216	0.0109156	0.155085	0.141947	Tgfb2/Snai2/Eya4/Tnf/Il7/Eya2	6
GO:0051928	BP	GO:0051928	positive regulation of calcium ion transport	13/850	151/20216	0.0113719	0.159751	0.146218	Adrb1/Akap6/Gstm7/Stac2/Cxcl10/Atp2b2/F2rl3/Gimap3/Cd4/Serpine1/Cxcr3/Lilra5/Jph2	13
GO:1905330	BP	GO:1905330	regulation of morphogenesis of an epithelium	8/850	73/20216	0.0113962	0.159751	0.146218	Tacstd2/Vegfa/Cxcl10/Itgax/Agt/Tbx2/Snai2/Tnf	8
GO:1990868	BP	GO:1990868	response to chemokine	8/850	73/20216	0.0113962	0.159751	0.146218	Dusp1/Cxcl10/Ccl3/Zc3h12a/Cxcl2/Cxcl15/Cxcl11/Cx3cr1	8
GO:1990869	BP	GO:1990869	cellular response to chemokine	8/850	73/20216	0.0113962	0.159751	0.146218	Dusp1/Cxcl10/Ccl3/Zc3h12a/Cxcl2/Cxcl15/Cxcl11/Cx3cr1	8
GO:0030593	BP	GO:0030593	neutrophil chemotaxis	10/850	103/20216	0.0114084	0.159751	0.146218	Cxcl10/Ccl3/Cxcl2/Itgb2l/Cxcl15/Cxcl11/Dpep1/C3ar1/Thbs4/Cd74	10
GO:1900015	BP	GO:1900015	regulation of cytokine production involved in inflammatory response	7/850	59/20216	0.0115544	0.160456	0.146863	Clec7a/Zc3h12a/Apod/Il17c/Pld4/Gbp5/Tnf	7
GO:0002230	BP	GO:0002230	positive regulation of defense response to virus by host	5/850	33/20216	0.0115908	0.160456	0.146863	Rigi/Dtx3l/Zc3h12a/Parp9/Stat1	5
GO:0060074	BP	GO:0060074	synapse maturation	5/850	33/20216	0.0115908	0.160456	0.146863	Sez6l/Chrdl1/Arhgef15/Adgrl1/Cx3cr1	5
GO:0061037	BP	GO:0061037	negative regulation of cartilage development	5/850	33/20216	0.0115908	0.160456	0.146863	Rara/Tgfb2/Snai2/Adamts7/Rflnb	5
GO:0030517	BP	GO:0030517	negative regulation of axon extension	6/850	46/20216	0.0121184	0.16453	0.150592	Sema4g/Sema3b/Ccr5/Slit1/Sema4a/Sema7a	6
GO:0046718	BP	GO:0046718	viral entry into host cell	10/850	104/20216	0.0121623	0.16453	0.150592	Trim30a/Trim34b/Ly6e/Gpr15/Cd4/Trim34a/Trim30d/Siglec1/Ciita/Cd74	10
GO:0032490	BP	GO:0032490	detection of molecule of bacterial origin	3/850	12/20216	0.0122577	0.16453	0.150592	Tlr1/Ssc5d/Dmbt1	3
GO:0032725	BP	GO:0032725	positive regulation of granulocyte macrophage colony-stimulating factor production	3/850	12/20216	0.0122577	0.16453	0.150592	Rigi/Tlr9/Rasgrp1	3
GO:0034154	BP	GO:0034154	toll-like receptor 7 signaling pathway	3/850	12/20216	0.0122577	0.16453	0.150592	Tlr7/Scimp/Rsad2	3
GO:0046598	BP	GO:0046598	positive regulation of viral entry into host cell	3/850	12/20216	0.0122577	0.16453	0.150592	Trim30a/Cd4/Cd74	3
GO:0048241	BP	GO:0048241	epinephrine transport	3/850	12/20216	0.0122577	0.16453	0.150592	Ly6e/Ptgs1/Slc22a3	3
GO:0061635	BP	GO:0061635	regulation of protein complex stability	3/850	12/20216	0.0122577	0.16453	0.150592	Irgm1/Tbx3/Igtp	3
GO:0075294	BP	GO:0075294	positive regulation by symbiont of entry into host	3/850	12/20216	0.0122577	0.16453	0.150592	Trim30a/Cd4/Cd74	3
GO:0140289	BP	GO:0140289	protein mono-ADP-ribosylation	3/850	12/20216	0.0122577	0.16453	0.150592	Parp11/Parp14/Parp9	3
GO:1901894	BP	GO:1901894	regulation of ATPase-coupled calcium transmembrane transporter activity	3/850	12/20216	0.0122577	0.16453	0.150592	Tlr9/Pln/Mrln	3
GO:0045927	BP	GO:0045927	positive regulation of growth	22/850	311/20216	0.012427	0.166344	0.152252	Adrb1/Akap6/Vegfa/Gpr21/Dscam/Cpne9/Fdps/Reg1/Cacng7/Agt/Hyal1/Avpr1a/Serpine1/Flt3/Tgfb2/Sptbn4/Tbx2/Ikzf1/Il7/Sfrp2/Sema7a/Tnfrsf12a	22
GO:0042269	BP	GO:0042269	regulation of natural killer cell mediated cytotoxicity	7/850	60/20216	0.0126197	0.167997	0.153765	Klrb1a/Serpinb9/Crtam/Gimap3/Sh2d1b1/Rasgrp1/Slamf6	7
GO:0050922	BP	GO:0050922	negative regulation of chemotaxis	7/850	60/20216	0.0126197	0.167997	0.153765	Slamf8/Dusp1/Sema4g/Sema3b/Slit1/Sema4a/Sema7a	7
GO:0007162	BP	GO:0007162	negative regulation of cell adhesion	22/850	312/20216	0.0128593	0.17072	0.156257	Tnc/Cd86/Nat8f1/Tacstd2/C1qtnf1/Dusp1/Vegfa/Crtam/Dscam/Zc3h12a/Gimap3/Apod/Ccm2l/Serpine1/Slfn1/Snai2/Erbb3/Lgals7/Fgl2/Ptprc/Cd74/H2-Aa	22
GO:0060560	BP	GO:0060560	developmental growth involved in morphogenesis	20/850	276/20216	0.0130794	0.172433	0.157826	Wnt11/Tnc/Areg/Vegfa/Sema4g/Dscam/Cpne9/Reg1/Sema3b/Cacng7/Ddr1/Ccr5/Tbx2/Slit1/Sema4a/Kif26b/Lzts2/Sfrp2/Sema7a/Tnfrsf12a	20
GO:0045954	BP	GO:0045954	positive regulation of natural killer cell mediated cytotoxicity	5/850	34/20216	0.0131303	0.172433	0.157826	Crtam/Gimap3/Sh2d1b1/Rasgrp1/Slamf6	5
GO:1901186	BP	GO:1901186	positive regulation of ERBB signaling pathway	5/850	34/20216	0.0131303	0.172433	0.157826	Areg/Fasl/Agt/Ereg/Plaur	5
GO:1903901	BP	GO:1903901	negative regulation of viral life cycle	5/850	34/20216	0.0131303	0.172433	0.157826	Trim30a/Ly6e/Trim30d/Ciita/Cd74	5
GO:0050688	BP	GO:0050688	regulation of defense response to virus	8/850	75/20216	0.0133002	0.173776	0.159054	Rigi/Dtx3l/Dhx58/Zc3h12a/Parp9/Gbp4/Stat1/Fgl2	8
GO:0043367	BP	GO:0043367	CD4-positive, alpha-beta T cell differentiation	9/850	90/20216	0.0133276	0.173776	0.159054	Cd83/Rara/Zc3h12a/Gimap3/Sema4a/Slamf6/Rsad2/Gadd45g/Il2rg	9
GO:0048017	BP	GO:0048017	inositol lipid-mediated signaling	14/850	171/20216	0.0133597	0.173776	0.159054	Plcl1/Vegfa/Tnfaip8l3/Wnt16/Reg1/Rara/Agt/Tgfb2/Adap2/Rasgrp1/Osm/Erbb3/Twist1/Ror2	14
GO:0070229	BP	GO:0070229	negative regulation of lymphocyte apoptotic process	6/850	47/20216	0.0134114	0.173776	0.159054	Serpinb9/Bcl2a1a/Il7r/Hsh2d/Cd27/Cd74	6
GO:0097300	BP	GO:0097300	programmed necrotic cell death	6/850	47/20216	0.0134114	0.173776	0.159054	Fasl/Tlr3/Casp1/Tnf/Zbp1/Adprs	6
GO:0061844	BP	GO:0061844	antimicrobial humoral immune response mediated by antimicrobial peptide	11/850	122/20216	0.0138459	0.178928	0.16377	Adm/Rnase6/Cxcl10/Reg1/Dmbt1/Cxcl2/Cxcl15/Pomc/Evpl/Cxcl11/Rpl30	11
GO:0001659	BP	GO:0001659	temperature homeostasis	15/850	189/20216	0.0139129	0.179026	0.16386	Adrb1/Plcl1/Gatm/Ybx2/Vegfa/G0s2/Dio2/Cidea/Gimap3/Ccr5/Prdm16/Tnf/Mfap2/Gadd45g/Gnas	15
GO:0051092	BP	GO:0051092	positive regulation of NF-kappaB transcription factor activity	13/850	155/20216	0.0139271	0.179026	0.16386	Trim30a/Eda2r/Tlr9/Trim34b/Card11/Tlr3/Itgb2l/Trim34a/Trim30d/Amh/Tnf/Cx3cr1/Flot1	13
GO:0001667	BP	GO:0001667	ameboidal-type cell migration	30/850	466/20216	0.0141342	0.181209	0.165857	Wnt11/Fgfbp1/Sp100/Slc8a1/Tacstd2/Has1/Vegfa/Sema4g/Fgf18/Sema3b/Daam2/Zc3h12a/Agt/Hyal1/Serpine1/Adgra2/Tgfb2/Krt16/Sox10/Itgb2l/Cd248/Arf6/Snai2/Sema4a/Efnb1/Tnf/Twist1/Lamtor2/Sema7a/Col18a1	30
GO:2000514	BP	GO:2000514	regulation of CD4-positive, alpha-beta T cell activation	8/850	76/20216	0.0143347	0.183296	0.167768	Cd83/Cd55/Rara/Zc3h12a/Gimap3/Card11/Lgals7/Il2rg	8
GO:0030278	BP	GO:0030278	regulation of ossification	12/850	139/20216	0.0143779	0.183366	0.167832	Tent5a/Thrb/Slc8a1/P2ry2/Rxrb/Kremen2/Esrra/Egr2/Fzd9/Twist1/Rsad2/Rflnb	12
GO:0042113	BP	GO:0042113	B cell activation	21/850	297/20216	0.0144257	0.183493	0.167948	Cd86/Slamf8/Tlr9/Mzb1/Cd180/Dock10/Il7r/Vpreb1/Ikzf3/Card11/Cd27/Flt3/Btk/Rasgrp1/Ikzf1/Fzd9/Il7/Blnk/Il2rg/Ptprc/Cd74	21
GO:1903579	BP	GO:1903579	negative regulation of ATP metabolic process	4/850	23/20216	0.0145169	0.183673	0.168113	Ddit4/Pid1/Ier3/Myog	4
GO:0019882	BP	GO:0019882	antigen processing and presentation	11/850	123/20216	0.0146485	0.183673	0.168113	Marchf1/H2-T24/Fcgr1/Erap1/Flt3/Rab33a/Fgl2/Wdfy4/Ctss/Cd74/H2-Aa	11
GO:1904063	BP	GO:1904063	negative regulation of cation transmembrane transport	10/850	107/20216	0.0146496	0.183673	0.168113	Tlr9/Gstm7/Pln/Pcsk9/Rem1/Grp/Mrln/Tgfb2/Twist1/Rgs2	10
GO:1904427	BP	GO:1904427	positive regulation of calcium ion transmembrane transport	10/850	107/20216	0.0146496	0.183673	0.168113	Adrb1/Akap6/Gstm7/Stac2/Cxcl10/F2rl3/Gimap3/Cd4/Cxcr3/Jph2	10
GO:0035296	BP	GO:0035296	regulation of tube diameter	14/850	173/20216	0.0146666	0.183673	0.168113	Adrb1/Slc8a1/P2ry2/Adm/Vegfa/Cbs/Agt/Avpr1a/Ptgs1/Hrh2/Cysltr1/Htr7/Rgs2/Bdkrb2	14
GO:0097746	BP	GO:0097746	blood vessel diameter maintenance	14/850	173/20216	0.0146666	0.183673	0.168113	Adrb1/Slc8a1/P2ry2/Adm/Vegfa/Cbs/Agt/Avpr1a/Ptgs1/Hrh2/Cysltr1/Htr7/Rgs2/Bdkrb2	14
GO:0001779	BP	GO:0001779	natural killer cell differentiation	5/850	35/20216	0.0148021	0.183947	0.168364	Mertk/Rasgrp1/Ikzf1/Slamf6/Ptprc	5
GO:0043243	BP	GO:0043243	positive regulation of protein-containing complex disassembly	5/850	35/20216	0.0148021	0.183947	0.168364	Irgm1/Cracd/Tnf/Igtp/Nes	5
GO:0060142	BP	GO:0060142	regulation of syncytium formation by plasma membrane fusion	5/850	35/20216	0.0148021	0.183947	0.168364	Cxcl10/Tmem182/Myog/Stat1/Flot1	5
GO:0002761	BP	GO:0002761	regulation of myeloid leukocyte differentiation	12/850	140/20216	0.0151461	0.187742	0.171837	Lrrc17/Rara/Ccl3/Cd4/Tesc/Prdm16/Esrra/Ikzf1/Tnf/Ror2/Gnas/Cd74	12
GO:0035150	BP	GO:0035150	regulation of tube size	14/850	174/20216	0.0153559	0.189418	0.173372	Adrb1/Slc8a1/P2ry2/Adm/Vegfa/Cbs/Agt/Avpr1a/Ptgs1/Hrh2/Cysltr1/Htr7/Rgs2/Bdkrb2	14
GO:0019730	BP	GO:0019730	antimicrobial humoral response	13/850	157/20216	0.0153593	0.189418	0.173372	Trf/Adm/Rnase6/Cxcl10/Reg1/Dmbt1/Cxcl2/Acod1/Cxcl15/Pomc/Evpl/Cxcl11/Rpl30	13
GO:0002704	BP	GO:0002704	negative regulation of leukocyte mediated immunity	8/850	77/20216	0.0154266	0.189501	0.173448	Serpinb9/Cd46/Il7r/Cd55/Cd96/Sh2d1b1/Cx3cr1/Ptprc	8
GO:0051917	BP	GO:0051917	regulation of fibrinolysis	3/850	13/20216	0.015444	0.189501	0.173448	F12/Serpine1/Plaur	3
GO:0048640	BP	GO:0048640	negative regulation of developmental growth	11/850	124/20216	0.0154857	0.189533	0.173477	Adrb1/Sema4g/Stc2/Sema3b/Ccr5/Mstn/Slit1/Sema4a/Rgs2/Gnas/Sema7a	11
GO:0016525	BP	GO:0016525	negative regulation of angiogenesis	10/850	108/20216	0.0155576	0.189935	0.173845	Cxcl10/Fasl/Agt/Serpine1/Tgfb2/Sema4a/Emilin1/Cxcr3/Tnf/Stat1	10
GO:0001755	BP	GO:0001755	neural crest cell migration	7/850	63/20216	0.0162377	0.197275	0.180562	Sema4g/Sema3b/Sox10/Sema4a/Efnb1/Twist1/Sema7a	7
GO:0010799	BP	GO:0010799	regulation of peptidyl-threonine phosphorylation	6/850	49/20216	0.0162805	0.197275	0.180562	Ddit4/Irgm1/Ppp1r15a/Cadm4/Dgkq/Igtp	6
GO:0070232	BP	GO:0070232	regulation of T cell apoptotic process	6/850	49/20216	0.0162805	0.197275	0.180562	Serpinb9/Il7r/Cd27/Tgfb2/Siglec1/Bbc3	6
GO:0002717	BP	GO:0002717	positive regulation of natural killer cell mediated immunity	5/850	36/20216	0.0166105	0.199778	0.182854	Crtam/Gimap3/Sh2d1b1/Rasgrp1/Slamf6	5
GO:0006471	BP	GO:0006471	protein ADP-ribosylation	5/850	36/20216	0.0166105	0.199778	0.182854	Parp11/Xrcc1/Parp14/Parp9/Art2a	5
GO:0031342	BP	GO:0031342	negative regulation of cell killing	5/850	36/20216	0.0166105	0.199778	0.182854	Serpinb9/Il7r/Sh2d1b1/Cx3cr1/Ptprc	5
GO:0050864	BP	GO:0050864	regulation of B cell activation	12/850	142/20216	0.0167751	0.200225	0.183262	Slamf8/Tlr9/Mzb1/Ikzf3/Card11/Cd27/Flt3/Btk/Il7/Il2rg/Ptprc/Cd74	12
GO:0007254	BP	GO:0007254	JNK cascade	14/850	176/20216	0.0168087	0.200225	0.183262	Gadd45b/Tlr7/Eda2r/Naip5/Wnt16/Cd27/Tlr3/Mdfi/Rasgrp1/Tnf/Ror2/Fgd4/Sfrp2/Gadd45g	14
GO:0002495	BP	GO:0002495	antigen processing and presentation of peptide antigen via MHC class II	4/850	24/20216	0.0168536	0.200225	0.183262	Marchf1/Ctss/Cd74/H2-Aa	4
GO:0042537	BP	GO:0042537	benzene-containing compound metabolic process	4/850	24/20216	0.0168536	0.200225	0.183262	Gstm7/Gstm4/Kynu/Acaa1b	4
GO:0060339	BP	GO:0060339	negative regulation of type I interferon-mediated signaling pathway	4/850	24/20216	0.0168536	0.200225	0.183262	Oas3/Oas1g/Stat2/Oas1a	4
GO:0040013	BP	GO:0040013	negative regulation of locomotion	24/850	358/20216	0.0170285	0.201808	0.184712	Wnt11/Rap2c/Sp100/Slamf8/Tacstd2/Il24/Dusp1/Has1/Sema4g/Sema3b/Apod/Serpine1/Ccr5/Krt16/Slit1/Sema4a/Emilin1/Dpep1/Tnf/Cx3cr1/Sfrp2/Apex1/Sema7a/Cd74	24
GO:0002688	BP	GO:0002688	regulation of leukocyte chemotaxis	11/850	126/20216	0.0172671	0.204138	0.186845	Slamf8/Dusp1/Vegfa/Cxcl10/Pgf/Serpine1/Mstn/C3ar1/Cx3cr1/Thbs4/Cd74	11
GO:0051235	BP	GO:0051235	maintenance of location	23/850	340/20216	0.0174662	0.205866	0.188426	Msr1/Sp100/Akap6/Slc8a1/Tmsb4x/Ces1f/Gstm7/Pln/Cxcl10/Cidea/Fasl/F2rl3/Zc3h12a/Cd4/Smim22/Ccr5/Tgfb2/Slc30a2/Cxcr3/Tnf/Jph2/Bbc3/Ptprc	23
GO:2000181	BP	GO:2000181	negative regulation of blood vessel morphogenesis	10/850	110/20216	0.017498	0.205866	0.188426	Cxcl10/Fasl/Agt/Serpine1/Tgfb2/Sema4a/Emilin1/Cxcr3/Tnf/Stat1	10
GO:0002707	BP	GO:0002707	negative regulation of lymphocyte mediated immunity	7/850	64/20216	0.0175918	0.20647	0.188979	Serpinb9/Cd46/Il7r/Cd55/Cd96/Sh2d1b1/Ptprc	7
GO:0051057	BP	GO:0051057	positive regulation of small GTPase mediated signal transduction	8/850	79/20216	0.0177889	0.207282	0.189722	Mcf2l/F2rl3/P2ry10b/Abra/P2ry10/Rasgrp1/Dock2/Gpr65	8
GO:0051145	BP	GO:0051145	smooth muscle cell differentiation	8/850	79/20216	0.0177889	0.207282	0.189722	Tmsb4x/Adm/Vegfa/Ntf3/Agt/Ereg/Tbx2/Tbx3	8
GO:0071347	BP	GO:0071347	cellular response to interleukin-1	8/850	79/20216	0.0177889	0.207282	0.189722	Hyal3/Ccl3/Zc3h12a/Hyal1/Serpine1/Acod1/Adamts7/Zbp1	8
GO:0003197	BP	GO:0003197	endocardial cushion development	6/850	50/20216	0.0178627	0.207644	0.190053	Tgfb2/Tbx2/Snai2/Erbb3/Tbx3/Twist1	6
GO:0051651	BP	GO:0051651	maintenance of location in cell	17/850	231/20216	0.0183455	0.212747	0.194724	Sp100/Akap6/Slc8a1/Tmsb4x/Gstm7/Pln/Cxcl10/Fasl/F2rl3/Cd4/Ccr5/Tgfb2/Slc30a2/Cxcr3/Jph2/Bbc3/Ptprc	17
GO:0048864	BP	GO:0048864	stem cell development	9/850	95/20216	0.0184579	0.213196	0.195135	Sema4g/Sema3b/Sox10/Snai2/Sema4a/Efnb1/Twist1/Ptprc/Sema7a	9
GO:1901343	BP	GO:1901343	negative regulation of vasculature development	10/850	111/20216	0.0185325	0.213196	0.195135	Cxcl10/Fasl/Agt/Serpine1/Tgfb2/Sema4a/Emilin1/Cxcr3/Tnf/Stat1	10
GO:0003203	BP	GO:0003203	endocardial cushion morphogenesis	5/850	37/20216	0.0185597	0.213196	0.195135	Tgfb2/Tbx2/Snai2/Tbx3/Twist1	5
GO:0070266	BP	GO:0070266	necroptotic process	5/850	37/20216	0.0185597	0.213196	0.195135	Fasl/Tlr3/Tnf/Zbp1/Adprs	5
GO:0010959	BP	GO:0010959	regulation of metal ion transport	29/850	457/20216	0.0186256	0.213447	0.195365	Trf/Adrb1/Akap6/Slc8a1/Tlr9/Gstm7/Pln/Pcsk9/Rem1/Stac2/Cxcl10/Grp/Stc2/Rgs9/Kcnip4/Atp2b2/F2rl3/Mrln/Agt/Gimap3/Cd4/Serpine1/Tesc/Tgfb2/Sptbn4/Cxcr3/Lilra5/Jph2/Gnas	29
GO:0033674	BP	GO:0033674	positive regulation of kinase activity	28/850	438/20216	0.0188186	0.214289	0.196136	Cd86/Areg/Akap6/Irgm1/Tlr9/Tlr1/Vegfa/Tnfaip8l3/Fgf18/Ntf3/Ddr1/Agt/Cd4/Ereg/Flt3/Tgfb2/Mertk/Rasgrp1/Erbb3/Tnf/Lilra5/Ror2/Fgd4/Igtp/Ptprc/Cd74/Nab2/Higd1a	28
GO:0050670	BP	GO:0050670	regulation of lymphocyte proliferation	18/850	250/20216	0.0189834	0.214289	0.196136	Cd86/Tlr9/Mzb1/Cd46/Crtam/Cd55/Ikzf3/Cd4/Card11/Slfn1/Cd209a/Btk/Efnb1/Il7/Lgals7/Ptprc/Cd74/H2-Aa	18
GO:0090497	BP	GO:0090497	mesenchymal cell migration	7/850	65/20216	0.0190235	0.214289	0.196136	Sema4g/Sema3b/Sox10/Sema4a/Efnb1/Twist1/Sema7a	7
GO:0009071	BP	GO:0009071	serine family amino acid catabolic process	3/850	14/20216	0.0190518	0.214289	0.196136	Cbs/Sdsl/Gldc	3
GO:0019511	BP	GO:0019511	peptidyl-proline hydroxylation	3/850	14/20216	0.0190518	0.214289	0.196136	P4ha3/P4ha2/Egln2	3
GO:0030432	BP	GO:0030432	peristalsis	3/850	14/20216	0.0190518	0.214289	0.196136	Agt/Tbx2/Tbx3	3
GO:0045060	BP	GO:0045060	negative thymic T cell selection	3/850	14/20216	0.0190518	0.214289	0.196136	Dock2/Ptprc/Cd74	3
GO:2000822	BP	GO:2000822	regulation of behavioral fear response	3/850	14/20216	0.0190518	0.214289	0.196136	Grpr/Grp/Cck	3
GO:0002888	BP	GO:0002888	positive regulation of myeloid leukocyte mediated immunity	4/850	25/20216	0.0194123	0.216045	0.197742	Rigi/Fcgr1/Itgb2l/Pomc	4
GO:0014808	BP	GO:0014808	release of sequestered calcium ion into cytosol by sarcoplasmic reticulum	4/850	25/20216	0.0194123	0.216045	0.197742	Slc8a1/Gstm7/Pln/Ccr5	4
GO:1900543	BP	GO:1900543	negative regulation of purine nucleotide metabolic process	4/850	25/20216	0.0194123	0.216045	0.197742	Ddit4/Pid1/Ier3/Myog	4
GO:1901739	BP	GO:1901739	regulation of myoblast fusion	4/850	25/20216	0.0194123	0.216045	0.197742	Cxcl10/Tmem182/Myog/Flot1	4
GO:0097530	BP	GO:0097530	granulocyte migration	13/850	162/20216	0.0194302	0.216045	0.197742	Slamf8/Vegfa/Cxcl10/Ccl3/Cxcl2/Itgb2l/Mstn/Cxcl15/Cxcl11/Dpep1/C3ar1/Thbs4/Cd74	13
GO:0033138	BP	GO:0033138	positive regulation of peptidyl-serine phosphorylation	11/850	129/20216	0.0202198	0.22424	0.205244	Sh2d3c/Irgm1/Il11/Vegfa/Ntf3/Agt/Ppp1r15a/Osm/Tnf/Sfrp2/Igtp	11
GO:0030183	BP	GO:0030183	B cell differentiation	13/850	163/20216	0.0203334	0.22424	0.205244	Slamf8/Tlr9/Dock10/Ikzf3/Card11/Cd27/Flt3/Btk/Ikzf1/Fzd9/Il7/Il2rg/Ptprc	13
GO:0071356	BP	GO:0071356	cellular response to tumor necrosis factor	13/850	163/20216	0.0203334	0.22424	0.205244	Eda2r/Naip5/Pid1/Pias4/Ccl3/Gbp3/Zc3h12a/Casp1/Acod1/Adamts7/Tnf/Myog/Stat1	13
GO:0051346	BP	GO:0051346	negative regulation of hydrolase activity	24/850	364/20216	0.0203519	0.22424	0.205244	Serpinb9/Papln/Hspa1b/Angptl4/Cst7/Vegfa/Naip5/Fetub/Serpind1/Col7a1/Ifi204/Agt/Bcl2a1d/Serpinb2/Serpine1/Ifi207/Tgfb2/Ppp1r15a/Dpep1/Tnf/Pi15/Sfrp2/Plaur/Rgs2	24
GO:0070231	BP	GO:0070231	T cell apoptotic process	7/850	66/20216	0.0205348	0.225743	0.206619	Serpinb9/Il7r/Fasl/Cd27/Tgfb2/Siglec1/Bbc3	7
GO:0022617	BP	GO:0022617	extracellular matrix disassembly	5/850	38/20216	0.0206537	0.225904	0.206766	Ddr1/Tgfb2/Cma1/Ctss/Flot1	5
GO:0051482	BP	GO:0051482	positive regulation of cytosolic calcium ion concentration involved in phospholipase C-activating G protein-coupled signaling pathway	5/850	38/20216	0.0206537	0.225904	0.206766	F2rl3/P2ry10b/P2ry10/C3ar1/Gpr65	5
GO:0008630	BP	GO:0008630	intrinsic apoptotic signaling pathway in response to DNA damage	10/850	113/20216	0.0207354	0.225904	0.206766	Ddit4/Bcl2a1a/Pias4/Ifi204/Bcl2a1d/Ier3/Snai2/Tnf/Bbc3/Cd74	10
GO:0030004	BP	GO:0030004	cellular monovalent inorganic cation homeostasis	10/850	113/20216	0.0207354	0.225904	0.206766	Slamf8/Slc8a1/Fasl/Agt/Avpr1a/Tesc/Ttpa/Slc9a5/Slc4a8/Atp6v0d2	10
GO:0031343	BP	GO:0031343	positive regulation of cell killing	9/850	97/20216	0.0208659	0.226164	0.207005	Clec7a/Crtam/H2-T24/Gimap3/Sh2d1b1/Pomc/Rasgrp1/Slamf6/Ptprc	9
GO:0050900	BP	GO:0050900	leukocyte migration	25/850	384/20216	0.0208808	0.226164	0.207005	Slamf8/Dusp1/Vegfa/Crtam/Cxcl10/Slamf9/Ccl3/Gpr15/Pgf/Apod/Serpine1/Cxcl2/Itgb2l/Mstn/Cxcl15/Emilin1/Cxcl11/Cxcr3/Dpep1/Tnf/C3ar1/Ror2/Cx3cr1/Thbs4/Cd74	25
GO:0051251	BP	GO:0051251	positive regulation of lymphocyte activation	22/850	327/20216	0.0208989	0.226164	0.207005	Cd86/Sirpb1a/Cd83/Clec7a/Fcho1/Tlr9/Cd46/Il7r/Cd55/Rara/Vnn1/Gimap3/Cd4/Card11/Cd27/Rasgrp1/Efnb1/Il7/Il2rg/Ptprc/Cd74/H2-Aa	22
GO:0120161	BP	GO:0120161	regulation of cold-induced thermogenesis	12/850	147/20216	0.0214228	0.231319	0.211723	Adrb1/Plcl1/Gatm/Ybx2/Vegfa/G0s2/Dio2/Cidea/Prdm16/Mfap2/Gadd45g/Gnas	12
GO:0043154	BP	GO:0043154	negative regulation of cysteine-type endopeptidase activity involved in apoptotic process	8/850	82/20216	0.0218028	0.234899	0.215	Hspa1b/Vegfa/Naip5/Bcl2a1d/Dpep1/Tnf/Sfrp2/Plaur	8
GO:0060350	BP	GO:0060350	endochondral bone morphogenesis	7/850	67/20216	0.0221276	0.237055	0.216973	Thbs3/Col27a1/Cbs/Fgf18/Rara/Gnas/Nab2	7
GO:1905517	BP	GO:1905517	macrophage migration	7/850	67/20216	0.0221276	0.237055	0.216973	Slamf8/Ccl3/Mstn/Emilin1/C3ar1/Ror2/Cx3cr1	7
GO:0002706	BP	GO:0002706	regulation of lymphocyte mediated immunity	16/850	218/20216	0.0221639	0.237055	0.216973	Klrb1a/Serpinb9/Cd46/Il7r/Crtam/Cd55/H2-T24/Gimap3/Fcgr1/Cd96/Sh2d1b1/Rasgrp1/Tnf/Slamf6/Rsad2/Ptprc	16
GO:0002504	BP	GO:0002504	antigen processing and presentation of peptide or polysaccharide antigen via MHC class II	4/850	26/20216	0.022198	0.237055	0.216973	Marchf1/Ctss/Cd74/H2-Aa	4
GO:0034763	BP	GO:0034763	negative regulation of transmembrane transport	12/850	148/20216	0.0224566	0.239291	0.219019	Tlr9/Gstm7/Pln/Pcsk9/Rem1/Pid1/Grp/Mrln/Tgfb2/Tnf/Twist1/Rgs2	12
GO:0006874	BP	GO:0006874	cellular calcium ion homeostasis	20/850	292/20216	0.0226181	0.240377	0.220014	Akap6/Slc8a1/P2ry2/Gstm7/Pln/Cxcl10/Stc2/Atp2b2/Fasl/F2rl3/1600014C10Rik/Sv2a/Ccr5/Tgfb2/Slc8a3/Cxcr3/Fzd9/Jph2/Bbc3/Ptprc	20
GO:0032944	BP	GO:0032944	regulation of mononuclear cell proliferation	18/850	255/20216	0.0226575	0.240377	0.220014	Cd86/Tlr9/Mzb1/Cd46/Crtam/Cd55/Ikzf3/Cd4/Card11/Slfn1/Cd209a/Btk/Efnb1/Il7/Lgals7/Ptprc/Cd74/H2-Aa	18
GO:0070528	BP	GO:0070528	protein kinase C signaling	5/850	39/20216	0.0228961	0.240703	0.220312	Wnt11/Sez6l/Vegfa/Dgkq/Flot1	5
GO:1901020	BP	GO:1901020	negative regulation of calcium ion transmembrane transporter activity	5/850	39/20216	0.0228961	0.240703	0.220312	Tlr9/Gstm7/Pln/Rem1/Mrln	5
GO:0032645	BP	GO:0032645	regulation of granulocyte macrophage colony-stimulating factor production	3/850	15/20216	0.0230845	0.240703	0.220312	Rigi/Tlr9/Rasgrp1	3
GO:0038128	BP	GO:0038128	ERBB2 signaling pathway	3/850	15/20216	0.0230845	0.240703	0.220312	Areg/Ereg/Erbb3	3
GO:0043383	BP	GO:0043383	negative T cell selection	3/850	15/20216	0.0230845	0.240703	0.220312	Dock2/Ptprc/Cd74	3
GO:0043518	BP	GO:0043518	negative regulation of DNA damage response, signal transduction by p53 class mediator	3/850	15/20216	0.0230845	0.240703	0.220312	Snai2/Twist1/Cd74	3
GO:0050930	BP	GO:0050930	induction of positive chemotaxis	3/850	15/20216	0.0230845	0.240703	0.220312	Vegfa/Ntf3/Pgf	3
GO:1903365	BP	GO:1903365	regulation of fear response	3/850	15/20216	0.0230845	0.240703	0.220312	Grpr/Grp/Cck	3
GO:0002690	BP	GO:0002690	positive regulation of leukocyte chemotaxis	9/850	99/20216	0.0234922	0.242725	0.222163	Vegfa/Cxcl10/Pgf/Serpine1/Mstn/C3ar1/Cx3cr1/Thbs4/Cd74	9
GO:2001237	BP	GO:2001237	negative regulation of extrinsic apoptotic signaling pathway	9/850	99/20216	0.0234922	0.242725	0.222163	Vegfa/Il19/Serpine1/Snai2/Eya4/Tnf/Il7/Sfrp2/Eya2	9
GO:0046328	BP	GO:0046328	regulation of JNK cascade	12/850	149/20216	0.0235268	0.242725	0.222163	Gadd45b/Eda2r/Naip5/Wnt16/Cd27/Tlr3/Mdfi/Rasgrp1/Tnf/Fgd4/Sfrp2/Gadd45g	12
GO:0106106	BP	GO:0106106	cold-induced thermogenesis	12/850	149/20216	0.0235268	0.242725	0.222163	Adrb1/Plcl1/Gatm/Ybx2/Vegfa/G0s2/Dio2/Cidea/Prdm16/Mfap2/Gadd45g/Gnas	12
GO:1990266	BP	GO:1990266	neutrophil migration	11/850	132/20216	0.0235291	0.242725	0.222163	Slamf8/Cxcl10/Ccl3/Cxcl2/Itgb2l/Cxcl15/Cxcl11/Dpep1/C3ar1/Thbs4/Cd74	11
GO:0007517	BP	GO:0007517	muscle organ development	23/850	350/20216	0.0235782	0.242725	0.222163	Myorg/Popdc2/Ly6e/Actc1/Ccm2l/Tmem182/Tgfb2/Chrnd/Cavin4/Mstn/Myoz2/Hoxd9/Erbb3/Stra6/Egr2/Myog/Twist1/Jph2/Lemd2/Coprs/Maff/Flot1/Dmrta2	23
GO:0001892	BP	GO:0001892	embryonic placenta development	10/850	116/20216	0.0243888	0.250011	0.228831	Slc8a1/Adm/Syna/Plac1/Mdfi/Ttpa/Socs3/Erf/Krt19/Junb	10
GO:0034766	BP	GO:0034766	negative regulation of ion transmembrane transport	10/850	116/20216	0.0243888	0.250011	0.228831	Tlr9/Gstm7/Pln/Pcsk9/Rem1/Grp/Mrln/Tgfb2/Twist1/Rgs2	10
GO:0045980	BP	GO:0045980	negative regulation of nucleotide metabolic process	4/850	27/20216	0.0252151	0.25711	0.235329	Ddit4/Pid1/Ier3/Myog	4
GO:1900017	BP	GO:1900017	positive regulation of cytokine production involved in inflammatory response	4/850	27/20216	0.0252151	0.25711	0.235329	Clec7a/Il17c/Gbp5/Tnf	4
GO:2000351	BP	GO:2000351	regulation of endothelial cell apoptotic process	6/850	54/20216	0.0252401	0.25711	0.235329	Angptl4/Fasl/Serpine1/Cd248/Tnf/Col18a1	6
GO:0060047	BP	GO:0060047	heart contraction	17/850	240/20216	0.0254758	0.258969	0.23703	Adrb1/Akap6/Thrb/Slc8a1/Pln/Adm/Kcnj8/Popdc2/Zc3h12a/Agt/Actc1/Avpr1a/Tgfb2/Sptbn4/Sgcg/Myl4/Rgs2	17
GO:0046634	BP	GO:0046634	regulation of alpha-beta T cell activation	10/850	117/20216	0.0257036	0.260738	0.23865	Cd83/Crtam/Cd55/Rara/Zc3h12a/Gimap3/Card11/Lgals7/Il2rg/Ptprc	10
GO:0014065	BP	GO:0014065	phosphatidylinositol 3-kinase signaling	11/850	134/20216	0.0259443	0.262086	0.239883	Vegfa/Wnt16/Reg1/Rara/Agt/Tgfb2/Rasgrp1/Osm/Erbb3/Twist1/Ror2	11
GO:0046660	BP	GO:0046660	female sex differentiation	11/850	134/20216	0.0259443	0.262086	0.239883	Vegfa/Hyal3/Dmc1/Agt/Ereg/Ptprn/Serpine1/Mertk/Amh/Stra6/Tbx3	11
GO:0007200	BP	GO:0007200	phospholipase C-activating G protein-coupled receptor signaling pathway	9/850	101/20216	0.0263459	0.264848	0.242411	P2ry2/Grpr/Grp/F2rl3/P2ry10b/P2ry10/C3ar1/Cx3cr1/Gpr65	9
GO:0014066	BP	GO:0014066	regulation of phosphatidylinositol 3-kinase signaling	9/850	101/20216	0.0263459	0.264848	0.242411	Vegfa/Wnt16/Rara/Agt/Tgfb2/Rasgrp1/Osm/Twist1/Ror2	9
GO:2000116	BP	GO:2000116	regulation of cysteine-type endopeptidase activity	17/850	241/20216	0.0263812	0.264848	0.242411	Hspa1b/Il24/Cst7/Vegfa/Naip5/Ifi204/Fasl/Bcl2a1d/Cck/Ifi207/Casp1/Dpep1/Tnf/Stat1/Bbc3/Sfrp2/Plaur	17
GO:0050866	BP	GO:0050866	negative regulation of cell activation	16/850	223/20216	0.0266735	0.26723	0.244592	Cd86/C1qtnf1/Cst7/Crtam/Zc3h12a/Gimap3/Flt3/Slfn1/Btk/Mertk/Milr1/Emilin1/Lgals7/Fgl2/Cd74/H2-Aa	16
GO:0043330	BP	GO:0043330	response to exogenous dsRNA	6/850	55/20216	0.027359	0.271458	0.248461	Ifih1/Rigi/Kcnj8/Tlr3/Stat1/Flot1	6
GO:0072132	BP	GO:0072132	mesenchyme morphogenesis	6/850	55/20216	0.027359	0.271458	0.248461	Wnt11/Tgfb2/Tbx2/Snai2/Tbx3/Twist1	6
GO:0030099	BP	GO:0030099	myeloid cell differentiation	27/850	433/20216	0.02742	0.271458	0.248461	Trf/Gpr171/Efna2/Lrrc17/Vegfa/Clec5a/Rara/Ifi204/Ccl3/Itgb8/Gimap3/Cd4/Il17c/Ifi207/Tesc/Prdm16/Esrra/Ikzf1/Tnf/Ror2/Mfap2/Hba-a2/Stat1/Junb/Gnas/Cd74/Gas2l1	27
GO:0040015	BP	GO:0040015	negative regulation of multicellular organism growth	3/850	16/20216	0.0275425	0.271458	0.248461	Adrb1/Stc2/Gnas	3
GO:0060788	BP	GO:0060788	ectodermal placode formation	3/850	16/20216	0.0275425	0.271458	0.248461	Tbx2/Tbx3/Gnas	3
GO:0061042	BP	GO:0061042	vascular wound healing	3/850	16/20216	0.0275425	0.271458	0.248461	Vegfa/Serpine1/Tnf	3
GO:0070234	BP	GO:0070234	positive regulation of T cell apoptotic process	3/850	16/20216	0.0275425	0.271458	0.248461	Tgfb2/Siglec1/Bbc3	3
GO:0071697	BP	GO:0071697	ectodermal placode morphogenesis	3/850	16/20216	0.0275425	0.271458	0.248461	Tbx2/Tbx3/Gnas	3
GO:0043368	BP	GO:0043368	positive T cell selection	5/850	41/20216	0.0278387	0.272169	0.249112	Cd3d/Slamf6/Dock2/Ptprc/Cd74	5
GO:0048520	BP	GO:0048520	positive regulation of behavior	5/850	41/20216	0.0278387	0.272169	0.249112	Grpr/Grp/Cck/Casp1/Stra6	5
GO:0051180	BP	GO:0051180	vitamin transport	5/850	41/20216	0.0278387	0.272169	0.249112	Amn/Slc2a1/Ttpa/Slc52a3/Stra6	5
GO:1904037	BP	GO:1904037	positive regulation of epithelial cell apoptotic process	5/850	41/20216	0.0278387	0.272169	0.249112	Wnt11/Pias4/Fasl/Cd248/Col18a1	5
GO:0001912	BP	GO:0001912	positive regulation of leukocyte mediated cytotoxicity	8/850	86/20216	0.0280957	0.274131	0.250908	Crtam/H2-T24/Gimap3/Sh2d1b1/Pomc/Rasgrp1/Slamf6/Ptprc	8
GO:0031668	BP	GO:0031668	cellular response to extracellular stimulus	17/850	243/20216	0.0282642	0.275222	0.251907	Sesn3/Angptl4/Pcsk9/Cbs/Kif26a/Ifi204/Zc3h12a/Ifi207/Slc2a1/Inhbb/Snai2/Sfrp2/Pick1/Foxo1/Ptprc/Gas2l1/Higd1a	17
GO:0003272	BP	GO:0003272	endocardial cushion formation	4/850	28/20216	0.0284672	0.276644	0.253208	Tgfb2/Tbx2/Snai2/Tbx3	4
GO:0002274	BP	GO:0002274	myeloid leukocyte activation	18/850	262/20216	0.0286815	0.278061	0.254505	Dnase1/Tlr1/Cst7/Rab44/Grp/Itgb8/Gimap3/Tlr3/Casp1/Itgb2l/Rasgrp1/Milr1/Tnf/Cd48/Cx3cr1/Dock2/Ctsc/Ndrg1	18
GO:0055067	BP	GO:0055067	monovalent inorganic cation homeostasis	13/850	171/20216	0.0287275	0.278061	0.254505	Slamf8/Slc8a1/Car4/Kcnj10/Fasl/Agt/Avpr1a/Tesc/Ttpa/Slc9a5/Slc4a8/Atp6v0d2/Gnas	13
GO:0060986	BP	GO:0060986	endocrine hormone secretion	7/850	71/20216	0.0293516	0.283537	0.259517	C1qtnf1/Hcar2/Agt/Pomc/Inhbb/Tbx3/Gnas	7
GO:0090288	BP	GO:0090288	negative regulation of cellular response to growth factor stimulus	9/850	103/20216	0.0294362	0.283791	0.25975	Grem2/Agt/Shisa2/Adgra2/Chrdl1/Emilin1/Cadm4/Lemd2/Sfrp2	9
GO:1903170	BP	GO:1903170	negative regulation of calcium ion transmembrane transport	6/850	56/20216	0.0295923	0.284731	0.26061	Tlr9/Gstm7/Pln/Rem1/Mrln/Tgfb2	6
GO:0001649	BP	GO:0001649	osteoblast differentiation	15/850	208/20216	0.0299857	0.287946	0.263553	Wnt11/Tent5a/Areg/Dhh/Vegfa/Clec5a/Ifi204/Esrra/Snai2/Cebpd/Tnf/Twist1/Sfrp2/Junb/Gnas	15
GO:0052548	BP	GO:0052548	regulation of endopeptidase activity	23/850	359/20216	0.0303832	0.290442	0.265837	Serpinb9/Hspa1b/Il24/Cst7/Vegfa/Naip5/Fetub/Serpind1/Ifi204/Fasl/Agt/Bcl2a1d/Serpinb2/Serpine1/Cck/Ifi207/Casp1/Dpep1/Tnf/Stat1/Bbc3/Sfrp2/Plaur	23
GO:0040018	BP	GO:0040018	positive regulation of multicellular organism growth	5/850	42/20216	0.0305445	0.290442	0.265837	Gpr21/Agt/Flt3/Sptbn4/Ikzf1	5
GO:0051452	BP	GO:0051452	intracellular pH reduction	5/850	42/20216	0.0305445	0.290442	0.265837	Slamf8/Fasl/Avpr1a/Ttpa/Atp6v0d2	5
GO:0060338	BP	GO:0060338	regulation of type I interferon-mediated signaling pathway	5/850	42/20216	0.0305445	0.290442	0.265837	Oas3/Oas1g/Stat2/Oas1a/Zbp1	5
GO:1900744	BP	GO:1900744	regulation of p38MAPK cascade	5/850	42/20216	0.0305445	0.290442	0.265837	Gadd45b/Dusp1/Vegfa/Zc3h12a/Gadd45g	5
GO:1904064	BP	GO:1904064	positive regulation of cation transmembrane transport	14/850	191/20216	0.0312643	0.296706	0.27157	Adrb1/Akap6/Gstm7/Stac2/Cxcl10/Rgs9/F2rl3/Agt/Gimap3/Cd4/Tesc/Cxcr3/Jph2/Ctss	14
GO:0014032	BP	GO:0014032	neural crest cell development	8/850	88/20216	0.0316706	0.297176	0.272001	Sema4g/Sema3b/Sox10/Snai2/Sema4a/Efnb1/Twist1/Sema7a	8
GO:0032890	BP	GO:0032890	regulation of organic acid transport	8/850	88/20216	0.0316706	0.297176	0.272001	P2ry2/Agt/Avpr1a/Sv2a/Cck/Hrh2/Erfe/Rgs2	8
GO:0043525	BP	GO:0043525	positive regulation of neuron apoptotic process	8/850	88/20216	0.0316706	0.297176	0.272001	Rapsn/Pcsk9/Ccl3/Fasl/Casp1/Tgfb2/Tnf/Bbc3	8
GO:0044060	BP	GO:0044060	regulation of endocrine process	6/850	57/20216	0.0319418	0.297176	0.272001	Adrb1/C1qtnf1/Agt/Pomc/Inhbb/Gnas	6
GO:0072577	BP	GO:0072577	endothelial cell apoptotic process	6/850	57/20216	0.0319418	0.297176	0.272001	Angptl4/Fasl/Serpine1/Cd248/Tnf/Col18a1	6
GO:0000737	BP	GO:0000737	DNA catabolic process, endonucleolytic	4/850	29/20216	0.0319568	0.297176	0.272001	Dnase1/Dnase2b/Cidea/Apex1	4
GO:1900745	BP	GO:1900745	positive regulation of p38MAPK cascade	4/850	29/20216	0.0319568	0.297176	0.272001	Gadd45b/Vegfa/Zc3h12a/Gadd45g	4
GO:0045860	BP	GO:0045860	positive regulation of protein kinase activity	23/850	361/20216	0.0320793	0.297176	0.272001	Cd86/Areg/Akap6/Irgm1/Tlr9/Tlr1/Vegfa/Fgf18/Ntf3/Agt/Cd4/Ereg/Tgfb2/Rasgrp1/Erbb3/Tnf/Lilra5/Ror2/Fgd4/Igtp/Ptprc/Nab2/Higd1a	23
GO:0043270	BP	GO:0043270	positive regulation of ion transport	22/850	342/20216	0.0323849	0.297176	0.272001	Adrb1/Akap6/P2ry2/Gstm7/Stac2/Cxcl10/Rgs9/Atp2b2/F2rl3/Agt/Gimap3/Cd4/Avpr1a/Serpine1/Cck/Tesc/Slc18a1/Cxcr3/Lilra5/Jph2/Gnas/Ctss	22
GO:0001886	BP	GO:0001886	endothelial cell morphogenesis	3/850	17/20216	0.0324236	0.297176	0.272001	Arhgef26/Col15a1/Col18a1	3
GO:0001991	BP	GO:0001991	regulation of systemic arterial blood pressure by circulatory renin-angiotensin	3/850	17/20216	0.0324236	0.297176	0.272001	Adrb1/Mcpt4/Agt	3
GO:0002903	BP	GO:0002903	negative regulation of B cell apoptotic process	3/850	17/20216	0.0324236	0.297176	0.272001	Bcl2a1a/Hsh2d/Cd74	3
GO:0030540	BP	GO:0030540	female genitalia development	3/850	17/20216	0.0324236	0.297176	0.272001	Mertk/Stra6/Tbx3	3
GO:0045820	BP	GO:0045820	negative regulation of glycolytic process	3/850	17/20216	0.0324236	0.297176	0.272001	Ddit4/Ier3/Myog	3
GO:0061051	BP	GO:0061051	positive regulation of cell growth involved in cardiac muscle cell development	3/850	17/20216	0.0324236	0.297176	0.272001	Adrb1/Akap6/Fdps	3
GO:0071696	BP	GO:0071696	ectodermal placode development	3/850	17/20216	0.0324236	0.297176	0.272001	Tbx2/Tbx3/Gnas	3
GO:1904889	BP	GO:1904889	regulation of excitatory synapse assembly	3/850	17/20216	0.0324236	0.297176	0.272001	Lrrtm2/Lrfn4/Sema4a	3
GO:2001028	BP	GO:2001028	positive regulation of endothelial cell chemotaxis	3/850	17/20216	0.0324236	0.297176	0.272001	Vegfa/Fgf18/Snai2	3
GO:0031644	BP	GO:0031644	regulation of nervous system process	14/850	192/20216	0.0324759	0.297176	0.272001	Trf/Gpr171/Cst7/Itgax/Kcnj10/Agt/Avpr1a/Fcgr1/Cck/Sox10/Slc8a3/Egr2/Ctsc/Ctss	14
GO:0007266	BP	GO:0007266	Rho protein signal transduction	11/850	139/20216	0.0327588	0.298755	0.273446	Adrb1/Arhgdig/Mcf2l/Rhov/F2rl3/P2ry10b/Abra/Cavin4/P2ry10/Gpr65/Flot1	11
GO:0033077	BP	GO:0033077	T cell differentiation in thymus	9/850	105/20216	0.0327714	0.298755	0.273446	Il7r/Vnn1/Card11/Cd3d/Rasgrp1/Dock2/Il2rg/Ptprc/Cd74	9
GO:0045823	BP	GO:0045823	positive regulation of heart contraction	5/850	43/20216	0.0334099	0.30311	0.277432	Adrb1/Adm/Avpr1a/Tgfb2/Rgs2	5
GO:0050919	BP	GO:0050919	negative chemotaxis	5/850	43/20216	0.0334099	0.30311	0.277432	Sema4g/Sema3b/Slit1/Sema4a/Sema7a	5
GO:0001885	BP	GO:0001885	endothelial cell development	7/850	73/20216	0.0334986	0.30311	0.277432	Rap2c/Arhgef26/Vegfa/Agt/Col15a1/Tnf/Col18a1	7
GO:0061035	BP	GO:0061035	regulation of cartilage development	7/850	73/20216	0.0334986	0.30311	0.277432	Thrb/Fgf18/Rara/Tgfb2/Snai2/Adamts7/Rflnb	7
GO:0006929	BP	GO:0006929	substrate-dependent cell migration	4/850	30/20216	0.035686	0.320741	0.293569	Cspg4/Snai2/Ptprc/Tnfrsf12a	4
GO:0032682	BP	GO:0032682	negative regulation of chemokine production	4/850	30/20216	0.035686	0.320741	0.293569	Oas3/Oas1g/Oas1a/Apod	4
GO:0033081	BP	GO:0033081	regulation of T cell differentiation in thymus	4/850	30/20216	0.035686	0.320741	0.293569	Il7r/Vnn1/Rasgrp1/Il2rg	4
GO:0014068	BP	GO:0014068	positive regulation of phosphatidylinositol 3-kinase signaling	7/850	74/20216	0.0357112	0.320741	0.293569	Vegfa/Wnt16/Rara/Agt/Tgfb2/Osm/Ror2	7
GO:0002444	BP	GO:0002444	myeloid leukocyte mediated immunity	10/850	124/20216	0.036357	0.323077	0.295708	Rigi/Dnase1/Rab44/Grp/Fcgr1/Itgb2l/Pomc/Rasgrp1/Milr1/Cx3cr1	10
GO:0032963	BP	GO:0032963	collagen metabolic process	10/850	124/20216	0.036357	0.323077	0.295708	Mmp23/Cbx8/Adamts2/Col5a1/P3h3/Mmp10/Serpine1/Mmp27/Emilin1/Ctss	10
GO:0002526	BP	GO:0002526	acute inflammatory response	9/850	107/20216	0.0363594	0.323077	0.295708	Dnase1/Cd163/Serpinb9/F12/Vnn1/Fcgr1/Ccr5/Tnf/Bdkrb2	9
GO:0001782	BP	GO:0001782	B cell homeostasis	5/850	44/20216	0.0364368	0.323077	0.295708	Bcl2a1a/Dock10/Il7r/Vpreb1/Cd74	5
GO:0030851	BP	GO:0030851	granulocyte differentiation	5/850	44/20216	0.0364368	0.323077	0.295708	Rara/Il17c/Tesc/Prdm16/Ikzf1	5
GO:0050691	BP	GO:0050691	regulation of defense response to virus by host	5/850	44/20216	0.0364368	0.323077	0.295708	Rigi/Dtx3l/Zc3h12a/Parp9/Stat1	5
GO:0085029	BP	GO:0085029	extracellular matrix assembly	5/850	44/20216	0.0364368	0.323077	0.295708	Lamb3/Has1/Fkbp10/Agt/Emilin1	5
GO:0035023	BP	GO:0035023	regulation of Rho protein signal transduction	8/850	91/20216	0.0375961	0.329375	0.301472	Mcf2l/F2rl3/P2ry10b/Abra/Cavin4/P2ry10/Gpr65/Flot1	8
GO:0043405	BP	GO:0043405	regulation of MAP kinase activity	14/850	196/20216	0.037664	0.329375	0.301472	Tlr9/Dusp1/Vegfa/Cbs/Fgf18/Ntf3/Agt/Rasgrp1/Tnf/Ror2/Fgd4/Sfrp2/Rgs2/Ptprc	14
GO:0007160	BP	GO:0007160	cell-matrix adhesion	16/850	233/20216	0.0376968	0.329375	0.301472	Mslnl/Vegfa/Col5a3/Itga2b/Itgax/Ddr1/Itgb8/Agt/Apod/Cd96/Serpine1/Itgb2l/Vwa2/Emilin1/Col16a1/Bcam	16
GO:0002830	BP	GO:0002830	positive regulation of type 2 immune response	3/850	18/20216	0.0377237	0.329375	0.301472	Rara/Rsad2/Cd74	3
GO:0010755	BP	GO:0010755	regulation of plasminogen activation	3/850	18/20216	0.0377237	0.329375	0.301472	F12/Serpine1/Plaur	3
GO:0035633	BP	GO:0035633	maintenance of blood-brain barrier	3/850	18/20216	0.0377237	0.329375	0.301472	Vegfa/Ptgs1/Bdkrb2	3
GO:0039535	BP	GO:0039535	regulation of RIG-I signaling pathway	3/850	18/20216	0.0377237	0.329375	0.301472	Dhx58/Ddx60/Oasl1	3
GO:0045579	BP	GO:0045579	positive regulation of B cell differentiation	3/850	18/20216	0.0377237	0.329375	0.301472	Cd27/Il7/Il2rg	3
GO:0010634	BP	GO:0010634	positive regulation of epithelial cell migration	12/850	160/20216	0.0378864	0.329375	0.301472	Fgfbp1/Vegfa/Fgf18/Zc3h12a/Agt/Hyal1/Serpine1/Adgra2/Tgfb2/Arf6/Snai2/Col18a1	12
GO:0003015	BP	GO:0003015	heart process	17/850	252/20216	0.0379965	0.329375	0.301472	Adrb1/Akap6/Thrb/Slc8a1/Pln/Adm/Kcnj8/Popdc2/Zc3h12a/Agt/Actc1/Avpr1a/Tgfb2/Sptbn4/Sgcg/Myl4/Rgs2	17
GO:0002292	BP	GO:0002292	T cell differentiation involved in immune response	7/850	75/20216	0.0380182	0.329375	0.301472	Cd46/Rara/Zc3h12a/Sema4a/Slamf6/Fgl2/Gadd45g	7
GO:2000179	BP	GO:2000179	positive regulation of neural precursor cell proliferation	7/850	75/20216	0.0380182	0.329375	0.301472	Trf/Vegfa/Sox10/Fzd9/Cx3cr1/Dmrta2/Nes	7
GO:0048588	BP	GO:0048588	developmental cell growth	18/850	271/20216	0.0380958	0.329375	0.301472	Adrb1/Akap6/Vegfa/Sema4g/Dscam/Cpne9/Fdps/Reg1/Sema3b/Cacng7/Ddr1/Agt/Ccr5/Slit1/Sema4a/Rgs2/Sema7a/Tnfrsf12a	18
GO:1901890	BP	GO:1901890	positive regulation of cell junction assembly	10/850	125/20216	0.038096	0.329375	0.301472	Lrrc24/Syndig1/Vegfa/Lrrn1/Lrrtm2/Agt/Sema4a/Col16a1/Adgrl1/Flot1	10
GO:0051216	BP	GO:0051216	cartilage development	15/850	215/20216	0.0384591	0.331923	0.303804	Thbs3/Thrb/Col27a1/Cbs/Fgf18/Rara/Itgb8/Tgfb2/Esrra/Snai2/Adamts7/Ror2/Rflnb/Sfrp2/Gnas	15
GO:0003298	BP	GO:0003298	physiological muscle hypertrophy	5/850	45/20216	0.0396269	0.335528	0.307104	Adrb1/Akap6/Fdps/Agt/Rgs2	5
GO:0003301	BP	GO:0003301	physiological cardiac muscle hypertrophy	5/850	45/20216	0.0396269	0.335528	0.307104	Adrb1/Akap6/Fdps/Agt/Rgs2	5
GO:0030890	BP	GO:0030890	positive regulation of B cell proliferation	5/850	45/20216	0.0396269	0.335528	0.307104	Tlr9/Card11/Il7/Ptprc/Cd74	5
GO:0061049	BP	GO:0061049	cell growth involved in cardiac muscle cell development	5/850	45/20216	0.0396269	0.335528	0.307104	Adrb1/Akap6/Fdps/Agt/Rgs2	5
GO:0061098	BP	GO:0061098	positive regulation of protein tyrosine kinase activity	5/850	45/20216	0.0396269	0.335528	0.307104	Areg/Agt/Ereg/Erbb3/Lilra5	5
GO:0097178	BP	GO:0097178	ruffle assembly	5/850	45/20216	0.0396269	0.335528	0.307104	Arhgef26/Tacstd2/Cspg4/Arf6/Aif1l	5
GO:0006688	BP	GO:0006688	glycosphingolipid biosynthetic process	4/850	31/20216	0.0396559	0.335528	0.307104	A4galt/6430550D23Rik/A3galt2/B4galt6	4
GO:0010669	BP	GO:0010669	epithelial structure maintenance	4/850	31/20216	0.0396559	0.335528	0.307104	Tlr9/Muc13/Crocc/Cracd	4
GO:0043372	BP	GO:0043372	positive regulation of CD4-positive, alpha-beta T cell differentiation	4/850	31/20216	0.0396559	0.335528	0.307104	Cd83/Rara/Gimap3/Il2rg	4
GO:0048535	BP	GO:0048535	lymph node development	4/850	31/20216	0.0396559	0.335528	0.307104	Il7r/Flt3/Cd248/Ikzf1	4
GO:0002548	BP	GO:0002548	monocyte chemotaxis	6/850	60/20216	0.0397054	0.335528	0.307104	Slamf8/Dusp1/Cxcl10/Ccl3/Serpine1/Cx3cr1	6
GO:0007595	BP	GO:0007595	lactation	6/850	60/20216	0.0397054	0.335528	0.307104	Vegfa/Atp2b2/Ddr1/Prl2c3/Oas2/Csn3	6
GO:0030516	BP	GO:0030516	regulation of axon extension	9/850	109/20216	0.0402075	0.338007	0.309373	Vegfa/Sema4g/Dscam/Sema3b/Ccr5/Slit1/Sema4a/Sema7a/Tnfrsf12a	9
GO:0042310	BP	GO:0042310	vasoconstriction	9/850	109/20216	0.0402075	0.338007	0.309373	Slc8a1/Adm/Agt/Avpr1a/Ptgs1/Hrh2/Cysltr1/Htr7/Bdkrb2	9
GO:0055017	BP	GO:0055017	cardiac muscle tissue growth	9/850	109/20216	0.0402075	0.338007	0.309373	Adrb1/Akap6/Rxrb/Fdps/Agt/Ccm2l/Tgfb2/Tbx2/Rgs2	9
GO:0048002	BP	GO:0048002	antigen processing and presentation of peptide antigen	7/850	76/20216	0.0404209	0.338451	0.309779	Marchf1/H2-T24/Fcgr1/Erap1/Ctss/Cd74/H2-Aa	7
GO:0051453	BP	GO:0051453	regulation of intracellular pH	7/850	76/20216	0.0404209	0.338451	0.309779	Slamf8/Fasl/Avpr1a/Ttpa/Slc9a5/Slc4a8/Atp6v0d2	7
GO:0008016	BP	GO:0008016	regulation of heart contraction	14/850	198/20216	0.0404693	0.338451	0.309779	Adrb1/Akap6/Thrb/Slc8a1/Pln/Adm/Popdc2/Zc3h12a/Agt/Avpr1a/Tgfb2/Sptbn4/Myl4/Rgs2	14
GO:0002696	BP	GO:0002696	positive regulation of leukocyte activation	24/850	390/20216	0.0409119	0.341565	0.312629	Cd86/Sirpb1a/Cd83/Clec7a/Fcho1/Tlr9/Cd46/Il7r/Cd55/Rara/Vnn1/Gimap3/Cd4/Card11/Cd27/Itgb2l/Rasgrp1/Efnb1/Il7/Il2rg/Ptprc/Ctsc/Cd74/H2-Aa	24
GO:0008286	BP	GO:0008286	insulin receptor signaling pathway	10/850	127/20216	0.0417445	0.347919	0.318445	Sesn3/Mzb1/Gpr21/Pid1/Agt/Mstn/Socs3/Vwa2/Erfe/Foxo1	10
GO:0030307	BP	GO:0030307	positive regulation of cell growth	14/850	199/20216	0.0419262	0.348308	0.318801	Adrb1/Akap6/Vegfa/Dscam/Cpne9/Fdps/Reg1/Cacng7/Hyal1/Avpr1a/Tgfb2/Sfrp2/Sema7a/Tnfrsf12a	14
GO:0032410	BP	GO:0032410	negative regulation of transporter activity	8/850	93/20216	0.0419346	0.348308	0.318801	Tlr9/Gstm7/Pln/Pcsk9/Rem1/Grp/Mrln/Twist1	8
GO:0050867	BP	GO:0050867	positive regulation of cell activation	25/850	411/20216	0.04211	0.349168	0.319588	Cd86/Sirpb1a/Cd83/Clec7a/Fcho1/Tlr9/Cd46/Il7r/Cd55/Rara/Vnn1/Gimap3/Cd4/Card11/Cd27/Itgb2l/Rasgrp1/Efnb1/Il7/Lilra5/Il2rg/Ptprc/Ctsc/Cd74/H2-Aa	25
GO:0030101	BP	GO:0030101	natural killer cell activation	9/850	110/20216	0.0422311	0.349575	0.319961	Nkg7/Slamf7/Itgb2l/Mertk/Rasgrp1/Ikzf1/Slamf6/Il2rb/Ptprc	9
GO:0051339	BP	GO:0051339	regulation of lyase activity	6/850	61/20216	0.0425365	0.351505	0.321727	Adrb1/Akap6/Gng7/Cap2/P2ry13/Phpt1	6
GO:0007548	BP	GO:0007548	sex differentiation	19/850	294/20216	0.0426838	0.352123	0.322293	Adam1a/Dhh/Vegfa/Hyal3/Dmc1/Rara/Agt/Ereg/Ptprn/Serpine1/Tesc/Tgfb2/Mertk/Amh/Stra6/Tbx3/Ror2/Sfrp2/Dmrta2	19
GO:0046635	BP	GO:0046635	positive regulation of alpha-beta T cell activation	7/850	77/20216	0.0429203	0.352189	0.322353	Cd83/Cd55/Rara/Gimap3/Card11/Il2rg/Ptprc	7
GO:0061097	BP	GO:0061097	regulation of protein tyrosine kinase activity	7/850	77/20216	0.0429203	0.352189	0.322353	Rap2c/Areg/Agt/Ereg/Erbb3/Lilra5/Ptprc	7
GO:0001990	BP	GO:0001990	regulation of systemic arterial blood pressure by hormone	5/850	46/20216	0.0429816	0.352189	0.322353	Adrb1/Mcpt4/Enpep/Agt/Avpr1a	5
GO:0034142	BP	GO:0034142	toll-like receptor 4 signaling pathway	5/850	46/20216	0.0429816	0.352189	0.322353	Oas1g/Oas1a/Acod1/Arf6/Scimp	5
GO:0060538	BP	GO:0060538	skeletal muscle organ development	14/850	200/20216	0.0434199	0.352348	0.322499	Myorg/Popdc2/Chrnd/Mstn/Myoz2/Hoxd9/Stra6/Egr2/Myog/Twist1/Lemd2/Maff/Flot1/Dmrta2	14
GO:0046485	BP	GO:0046485	ether lipid metabolic process	3/850	19/20216	0.0434362	0.352348	0.322499	Lpcat2/Tmem86b/Chpt1	3
GO:0048484	BP	GO:0048484	enteric nervous system development	3/850	19/20216	0.0434362	0.352348	0.322499	Kif26a/Ntf3/Sox10	3
GO:0051350	BP	GO:0051350	negative regulation of lyase activity	3/850	19/20216	0.0434362	0.352348	0.322499	Akap6/P2ry13/Phpt1	3
GO:0060081	BP	GO:0060081	membrane hyperpolarization	3/850	19/20216	0.0434362	0.352348	0.322499	Kcnj10/Agt/Casp1	3
GO:1900117	BP	GO:1900117	regulation of execution phase of apoptosis	3/850	19/20216	0.0434362	0.352348	0.322499	Cidea/Zc3h12a/Cxcr3	3
GO:0003081	BP	GO:0003081	regulation of systemic arterial blood pressure by renin-angiotensin	4/850	32/20216	0.0438669	0.354069	0.324074	Adrb1/Mcpt4/Enpep/Agt	4
GO:0061050	BP	GO:0061050	regulation of cell growth involved in cardiac muscle cell development	4/850	32/20216	0.0438669	0.354069	0.324074	Adrb1/Akap6/Fdps/Rgs2	4
GO:0071875	BP	GO:0071875	adrenergic receptor signaling pathway	4/850	32/20216	0.0438669	0.354069	0.324074	Adrb1/Pln/Rgs2/Gnas	4
GO:0034612	BP	GO:0034612	response to tumor necrosis factor	13/850	182/20216	0.0440504	0.35496	0.324889	Eda2r/Naip5/Pid1/Pias4/Ccl3/Gbp3/Zc3h12a/Casp1/Acod1/Adamts7/Tnf/Myog/Stat1	13
GO:0045667	BP	GO:0045667	regulation of osteoblast differentiation	11/850	146/20216	0.0443007	0.355269	0.325172	Tent5a/Areg/Vegfa/Ifi204/Esrra/Snai2/Cebpd/Tnf/Twist1/Sfrp2/Gnas	11
GO:0045639	BP	GO:0045639	positive regulation of myeloid cell differentiation	9/850	111/20216	0.0443221	0.355269	0.325172	Ccl3/Cd4/Tesc/Ikzf1/Tnf/Ror2/Stat1/Gnas/Cd74	9
GO:0048705	BP	GO:0048705	skeletal system morphogenesis	17/850	257/20216	0.044354	0.355269	0.325172	Thbs3/Hoxc9/Vegfa/Col27a1/Cbs/Fgf18/Spef2/Rara/Hyal1/Tgfb2/Mdfi/Hoxd9/Twist1/Ror2/Rflnb/Gnas/Nab2	17
GO:1990845	BP	GO:1990845	adaptive thermogenesis	12/850	164/20216	0.0443812	0.355269	0.325172	Adrb1/Plcl1/Gatm/Ybx2/Vegfa/G0s2/Dio2/Cidea/Prdm16/Mfap2/Gadd45g/Gnas	12
GO:0002695	BP	GO:0002695	negative regulation of leukocyte activation	14/850	201/20216	0.0449507	0.359236	0.328803	Cd86/Cst7/Crtam/Zc3h12a/Gimap3/Flt3/Slfn1/Btk/Mertk/Milr1/Lgals7/Fgl2/Cd74/H2-Aa	14
GO:0043331	BP	GO:0043331	response to dsRNA	6/850	62/20216	0.0454912	0.360211	0.329696	Ifih1/Rigi/Kcnj8/Tlr3/Stat1/Flot1	6
GO:0046622	BP	GO:0046622	positive regulation of organ growth	6/850	62/20216	0.0454912	0.360211	0.329696	Adrb1/Akap6/Fdps/Agt/Tbx2/Il7	6
GO:0048260	BP	GO:0048260	positive regulation of receptor-mediated endocytosis	6/850	62/20216	0.0454912	0.360211	0.329696	Trf/Vegfa/Pcsk9/Ntf3/Serpine1/Pick1	6
GO:0070663	BP	GO:0070663	regulation of leukocyte proliferation	18/850	277/20216	0.0455135	0.360211	0.329696	Cd86/Tlr9/Mzb1/Cd46/Crtam/Cd55/Ikzf3/Cd4/Card11/Slfn1/Cd209a/Btk/Efnb1/Il7/Lgals7/Ptprc/Cd74/H2-Aa	18
GO:0071496	BP	GO:0071496	cellular response to external stimulus	18/850	277/20216	0.0455135	0.360211	0.329696	Wnt11/Sesn3/Angptl4/Pcsk9/Cbs/Kif26a/Ifi204/Zc3h12a/Ifi207/Slc2a1/Inhbb/Snai2/Sfrp2/Pick1/Foxo1/Ptprc/Gas2l1/Higd1a	18
GO:0014743	BP	GO:0014743	regulation of muscle hypertrophy	7/850	78/20216	0.0455175	0.360211	0.329696	Adrb1/Akap6/Fdps/Agt/Mstn/Foxo1/Rgs2	7
GO:0071674	BP	GO:0071674	mononuclear cell migration	13/850	183/20216	0.0456808	0.360916	0.330341	Slamf8/Dusp1/Crtam/Cxcl10/Slamf9/Ccl3/Gpr15/Apod/Serpine1/Mstn/Cxcr3/C3ar1/Cx3cr1	13
GO:1903524	BP	GO:1903524	positive regulation of blood circulation	5/850	47/20216	0.0465019	0.366807	0.335732	Adrb1/Adm/Avpr1a/Tgfb2/Rgs2	5
GO:0045637	BP	GO:0045637	regulation of myeloid cell differentiation	15/850	221/20216	0.0469884	0.370043	0.338695	Gpr171/Lrrc17/Rara/Ccl3/Cd4/Tesc/Prdm16/Esrra/Ikzf1/Tnf/Ror2/Stat1/Gnas/Cd74/Gas2l1	15
GO:0046578	BP	GO:0046578	regulation of Ras protein signal transduction	14/850	203/20216	0.0481251	0.377461	0.345485	Mcf2l/F2rl3/P2ry10b/Abra/Psd2/Tgfb2/Cavin4/P2ry10/Arf6/Rasgrp1/Cadm4/Dock2/Gpr65/Flot1	14
GO:0071902	BP	GO:0071902	positive regulation of protein serine/threonine kinase activity	14/850	203/20216	0.0481251	0.377461	0.345485	Akap6/Irgm1/Tlr9/Vegfa/Fgf18/Ntf3/Agt/Rasgrp1/Tnf/Ror2/Fgd4/Igtp/Ptprc/Higd1a	14
GO:0002478	BP	GO:0002478	antigen processing and presentation of exogenous peptide antigen	4/850	33/20216	0.0483188	0.377461	0.345485	Fcgr1/Ctss/Cd74/H2-Aa	4
GO:1901797	BP	GO:1901797	negative regulation of signal transduction by p53 class mediator	4/850	33/20216	0.0483188	0.377461	0.345485	Snai2/Twist1/Bdkrb2/Cd74	4
GO:1905314	BP	GO:1905314	semi-lunar valve development	4/850	33/20216	0.0483188	0.377461	0.345485	Tgfb2/Emilin1/Stra6/Twist1	4
GO:0002366	BP	GO:0002366	leukocyte activation involved in immune response	20/850	318/20216	0.0484221	0.377543	0.345559	Dnase1/Cd46/Rab44/Cd180/Dock10/Nkg7/Grp/Rara/Zc3h12a/Sh2d1b1/Itgb2l/Rasgrp1/Milr1/Sema4a/Slamf6/Dock2/Fgl2/Gadd45g/Ptprc/Cd74	20
GO:1901888	BP	GO:1901888	regulation of cell junction assembly	15/850	222/20216	0.0485295	0.377543	0.345559	Lrrc24/Syndig1/Vegfa/Lrrn1/Lrrtm2/Agt/Apod/Arf6/Lrfn4/Snai2/Sema4a/Col16a1/Tnf/Adgrl1/Flot1	15
GO:0070098	BP	GO:0070098	chemokine-mediated signaling pathway	6/850	63/20216	0.0485705	0.377543	0.345559	Cxcl10/Ccl3/Cxcl2/Cxcl15/Cxcl11/Cx3cr1	6
GO:2001234	BP	GO:2001234	negative regulation of apoptotic signaling pathway	16/850	241/20216	0.04864	0.377543	0.345559	Vegfa/Il19/Vnn1/Serpine1/Ier3/Snai2/Eya4/Tnf/Il7/Cx3cr1/Sfrp2/Eya2/Plaur/Bdkrb2/Cd74/Higd1a	16
GO:0070555	BP	GO:0070555	response to interleukin-1	8/850	96/20216	0.0490431	0.380064	0.347867	Hyal3/Ccl3/Zc3h12a/Hyal1/Serpine1/Acod1/Adamts7/Zbp1	8
GO:0002544	BP	GO:0002544	chronic inflammatory response	3/850	20/20216	0.049553	0.380376	0.348152	Vnn1/Tnf/Cx3cr1	3
GO:0002755	BP	GO:0002755	MyD88-dependent toll-like receptor signaling pathway	3/850	20/20216	0.049553	0.380376	0.348152	Tlr7/Tlr9/Tlr1	3
GO:0019886	BP	GO:0019886	antigen processing and presentation of exogenous peptide antigen via MHC class II	3/850	20/20216	0.049553	0.380376	0.348152	Ctss/Cd74/H2-Aa	3
GO:0036120	BP	GO:0036120	cellular response to platelet-derived growth factor stimulus	3/850	20/20216	0.049553	0.380376	0.348152	Has1/Hyal1/Snai2	3
GO:0090036	BP	GO:0090036	regulation of protein kinase C signaling	3/850	20/20216	0.049553	0.380376	0.348152	Wnt11/Sez6l/Vegfa	3
GO:2000846	BP	GO:2000846	regulation of corticosteroid hormone secretion	3/850	20/20216	0.049553	0.380376	0.348152	C1qtnf1/Agt/Pomc	3
GO:0001776	BP	GO:0001776	leukocyte homeostasis	10/850	131/20216	0.0497415	0.381221	0.348926	Gcnt4/Bcl2a1a/Dock10/Il7r/Vpreb1/Gimap3/Flt3/Tgfb2/Mertk/Cd74	10
GO:0062023	CC	GO:0062023	collagen-containing extracellular matrix	41/855	395/20465	8.60211e-08	4.45589e-05	4.45499e-05	Thbs3/Trf/Tnc/Lamb3/Col6a1/Serpinb9/Papln/Angptl4/Plxdc2/Col6a2/Adamts2/Vegfa/Col27a1/Ssc5d/Col5a1/Col5a3/Adamts4/Reg1/Col7a1/Dmbt1/Col6a3/Serpine1/Hapln1/Tgfb2/Cspg4/Col15a1/Fmod/Vwa2/Emilin1/Adamts8/Adamts10/Fcna/Igfbp6/Col16a1/Thbs4/Mfap2/Fgl2/Vwa1/Ctsc/Col18a1/Podnl1	41
GO:0005581	CC	GO:0005581	collagen trimer	14/855	81/20465	5.98e-06	0.00154882	0.0015485	Msr1/Col6a1/C1qtnf1/Col6a2/Col27a1/Col5a1/Col5a3/Col7a1/Col6a3/Col15a1/Emilin1/Fcna/Col16a1/Col18a1	14
GO:0042383	CC	GO:0042383	sarcolemma	17/855	166/20465	0.000600742	0.103728	0.103707	Akap6/Slc8a1/Col6a1/Car4/Col6a2/Kcnj8/Popdc2/Cacng7/Col6a3/Slc2a1/Sgca/Slc8a3/Sgcg/Adcy5/Krt19/Gnas/Flot1	17
GO:0005583	CC	GO:0005583	fibrillar collagen trimer	4/855	12/20465	0.00114425	0.118544	0.11852	Col27a1/Col5a1/Col5a3/Col16a1	4
GO:0098643	CC	GO:0098643	banded collagen fibril	4/855	12/20465	0.00114425	0.118544	0.11852	Col27a1/Col5a1/Col5a3/Col16a1	4
GO:0005604	CC	GO:0005604	basement membrane	13/855	119/20465	0.00141756	0.122383	0.122358	Trf/Tnc/Lamb3/Papln/Vegfa/Col5a1/Col7a1/Tgfb2/Col15a1/Vwa2/Thbs4/Vwa1/Col18a1	13
GO:0043230	CC	GO:0043230	extracellular organelle	12/855	114/20465	0.00291099	0.188487	0.188448	Cd86/Car4/Itga2b/Gbp3/Fasl/Abcb6/Serpine1/Iigp1/Gbp9/Gbp7/Gbp2b/Gbp2	12
GO:0065010	CC	GO:0065010	extracellular membrane-bounded organelle	12/855	114/20465	0.00291099	0.188487	0.188448	Cd86/Car4/Itga2b/Gbp3/Fasl/Abcb6/Serpine1/Iigp1/Gbp9/Gbp7/Gbp2b/Gbp2	12
GO:0045121	CC	GO:0045121	membrane raft	28/855	394/20465	0.00455529	0.244201	0.244151	Adam1a/Akap6/Hspa1b/Tlr1/Cd55/Atp2b2/Fasl/Cd4/Fcgr1/Card11/Hspa1a/Slc2a1/Cavin4/Itgb2l/Nphs2/Btk/Sgca/Efnb1/Adcy5/Rtn4rl2/Tnf/Lamtor2/Cd48/Rgs16/Ms4a4c/Ptprc/Gnas/Flot1	28
GO:0098857	CC	GO:0098857	membrane microdomain	28/855	395/20465	0.00471431	0.244201	0.244151	Adam1a/Akap6/Hspa1b/Tlr1/Cd55/Atp2b2/Fasl/Cd4/Fcgr1/Card11/Hspa1a/Slc2a1/Cavin4/Itgb2l/Nphs2/Btk/Sgca/Efnb1/Adcy5/Rtn4rl2/Tnf/Lamtor2/Cd48/Rgs16/Ms4a4c/Ptprc/Gnas/Flot1	28
GO:0098636	CC	GO:0098636	protein complex involved in cell adhesion	7/855	56/20465	0.00846313	0.344903	0.344833	Tnc/Itga2b/Itgax/Itgb8/Itgb2l/Emilin1/Plaur	7
GO:0098644	CC	GO:0098644	complex of collagen trimers	4/855	20/20465	0.00858298	0.344903	0.344833	Col27a1/Col5a1/Col5a3/Col16a1	4
GO:0001931	CC	GO:0001931	uropod	3/855	11/20465	0.0093217	0.344903	0.344833	Icam2/Scimp/Flot1	3
GO:0031254	CC	GO:0031254	cell trailing edge	3/855	11/20465	0.0093217	0.344903	0.344833	Icam2/Scimp/Flot1	3
GO:0005921	CC	GO:0005921	gap junction	5/855	33/20465	0.0112977	0.390146	0.390067	Gjb4/Gja4/Mip/Gjb3/Panx3	5
GO:0008305	CC	GO:0008305	integrin complex	5/855	34/20465	0.012801	0.414431	0.414347	Itga2b/Itgax/Itgb8/Itgb2l/Emilin1	5
GO:0045335	CC	GO:0045335	phagocytic vesicle	10/855	109/20465	0.0158603	0.483273	0.483174	Tlr7/Irgm1/Tlr9/Tlr1/Dmbt1/Cybb/Mpeg1/Scimp/Pld4/Ctss	10
GO:0098637	CC	GO:0098637	protein complex involved in cell-matrix adhesion	3/855	14/20465	0.0187326	0.539082	0.538972	Tnc/Emilin1/Plaur	3
GO:0043235	CC	GO:0043235	receptor complex	27/855	424/20465	0.0202267	0.551443	0.551331	Trf/Shisa8/Amn/Tlr7/Gfra2/Tlr1/Kctd12/Itga2b/Ramp1/Cacng7/Itgax/Plxdc1/Ddr1/Itgb8/Flt3/Chrnd/Itgb2l/Cd3d/Grik3/Mertk/Emilin1/Erbb3/Tm7sf2/Scimp/Ror2/Il2rg/Cd74	27
GO:0030139	CC	GO:0030139	endocytic vesicle	15/855	207/20465	0.0275338	0.713125	0.71298	Trf/Kifc1/Amn/Tlr7/Irgm1/Tlr9/Tlr1/Dmbt1/Cybb/Avpr1a/Mpeg1/Arf6/Scimp/Pld4/Ctss	15
GO:0031225	CC	GO:0031225	anchored component of membrane	14/855	193/20465	0.0322224	0.758692	0.758538	Ly6h/Efna2/Gfra2/Car4/Mpp2/Cd55/Ly6e/Vnn1/Dpep1/Rtn4rl2/Raet1d/Cd48/Plaur/Sema7a	14
GO:0098802	CC	GO:0098802	plasma membrane signaling receptor complex	14/855	193/20465	0.0322224	0.758692	0.758538	Trf/Shisa8/Tlr1/Itga2b/Ramp1/Cacng7/Itgax/Itgb8/Chrnd/Itgb2l/Cd3d/Grik3/Emilin1/Erbb3	14
GO:0016529	CC	GO:0016529	sarcoplasmic reticulum	7/855	75/20465	0.0369306	0.831741	0.831572	Akap6/Gstm7/Pln/Car4/Mrln/Jph2/Thbs4	7
GO:0032588	CC	GO:0032588	trans-Golgi network membrane	5/855	46/20465	0.0420087	0.906688	0.906503	Marchf1/Ap1m2/Pld4/Pick1/Gnas	5
GO:0005922	CC	GO:0005922	connexin complex	3/855	20/20465	0.048779	0.959873	0.959678	Gjb4/Gja4/Gjb3	3
GO:0016010	CC	GO:0016010	dystrophin-associated glycoprotein complex	3/855	20/20465	0.048779	0.959873	0.959678	Sgca/Sgcg/Krt19	3
GO:0003725	MF	GO:0003725	double-stranded RNA binding	15/834	85/20301	1.73393e-06	0.000879308	0.000837221	Ifih1/Rigi/Oasl2/Tlr7/Dhx58/Ddx60/Oas3/Oas1g/Oas1a/Tlr3/Sidt1/Hspa1a/Oasl1/Oas2/Zbp1	15
GO:0030020	MF	GO:0030020	extracellular matrix structural constituent conferring tensile strength	10/834	38/20301	2.15253e-06	0.000879308	0.000837221	Col6a1/Col6a2/Col27a1/Col5a1/Col5a3/Col7a1/Col6a3/Col15a1/Col16a1/Col18a1	10
GO:0005201	MF	GO:0005201	extracellular matrix structural constituent	20/834	150/20301	3.5117e-06	0.000956353	0.000910577	Tnc/Lamb3/Col6a1/Papln/Col6a2/Col27a1/Col5a1/Col5a3/Col7a1/Dmbt1/Col6a3/Hapln1/Col15a1/Emilin1/Igfbp6/Col16a1/Thbs4/Mfap2/Vwa1/Col18a1	20
GO:0003924	MF	GO:0003924	GTPase activity	30/834	296/20301	5.32302e-06	0.00108723	0.00103519	Rap2c/Mx2/Irgm1/Gm5431/Rab44/Rem1/Rhov/Irgm2/Gbp11/Ifi47/Gbp3/Rasl10a/Gbp10/Mx1/Iigp1/Arf6/Gbp9/Gbp7/Gbp2b/Rab33a/Gm4951/Gbp2/Gm4841/Tgtp1/Gbp5/Gbp4/Gbp8/Tgtp2/Igtp/Gnas	30
GO:0005125	MF	GO:0005125	cytokine activity	23/834	228/20301	6.96785e-05	0.00825899	0.00786368	Wnt11/Areg/Il11/Il24/Vegfa/Cxcl10/Wnt16/Grem2/Il19/Ccl3/Fasl/Gdf11/Il17c/Cxcl2/Tgfb2/Mstn/Cxcl15/Cmtm5/Inhbb/Osm/Cxcl11/Tnf/Il7	23
GO:0045028	MF	GO:0045028	G protein-coupled purinergic nucleotide receptor activity	5/834	12/20301	7.19449e-05	0.00825899	0.00786368	Gpr171/P2ry2/P2ry14/P2ry10/P2ry13	5
GO:0001614	MF	GO:0001614	purinergic nucleotide receptor activity	6/834	19/20301	8.08714e-05	0.00825899	0.00786368	Gpr171/P2ry2/Hcar2/P2ry14/P2ry10/P2ry13	6
GO:0016502	MF	GO:0016502	nucleotide receptor activity	6/834	19/20301	8.08714e-05	0.00825899	0.00786368	Gpr171/P2ry2/Hcar2/P2ry14/P2ry10/P2ry13	6
GO:0008083	MF	GO:0008083	growth factor activity	17/834	149/20301	0.000136935	0.0124306	0.0118356	Areg/Il11/Vegfa/Fgf18/Reg1/Ntf3/Pgf/Ereg/Gdf11/Tgfb2/Mstn/Inhbb/Osm/Amh/Prl2c3/Il7/Thbs4	17
GO:0038187	MF	GO:0038187	pattern recognition receptor activity	7/834	30/20301	0.000171161	0.0139839	0.0133145	Clec7a/Trim30a/Tlr7/Tlr9/Dmbt1/Trim30d/Fcna	7
GO:0008237	MF	GO:0008237	metallopeptidase activity	19/834	185/20301	0.000229679	0.0170589	0.0162423	Adam1a/Mmp23/Adam12/Papln/Adamts2/Nudt16/Adamts4/Clca2/Enpep/Mmp10/Erap1/Mmp27/Adamts8/Adamts10/Dpep1/Adamts7/Cpz/Cpxm2/Mpnd	19
GO:0070566	MF	GO:0070566	adenylyltransferase activity	7/834	33/20301	0.000322613	0.0219646	0.0209133	Tent5a/Oasl2/Oas3/Oas1g/Oas1a/Tent5d/Oas2	7
GO:0005525	MF	GO:0005525	GTP binding	29/834	361/20301	0.000478799	0.0300906	0.0286504	Rap2c/Rigi/Mx2/Irgm1/Rab44/Rem1/Nudt16/Rhov/Hcar2/Gbp11/Gbp3/Rasl10a/Gimap3/Gbp10/Mx1/Iigp1/Arf6/Gbp9/Gbp7/Gbp2b/Rab33a/H1f4/Gbp2/Tgtp1/Gbp5/Gbp4/Gbp8/Ciita/Gnas	29
GO:0001664	MF	GO:0001664	G protein-coupled receptor binding	26/834	320/20301	0.000777256	0.0453584	0.0431874	Wnt11/Adrb1/Rtp3/P2ry2/Hspa1b/Adm/Rtp4/Cxcl10/Wnt16/Ccl3/Agt/Avpr1a/Fcgr1/Cxcl2/Qrfp/Hspa1a/Cxcl15/Pomc/Cxcl11/Fcna/Ror2/Cx3cr1/Pick1/Bdkrb2/Gnas/Nes	26
GO:0031543	MF	GO:0031543	peptidyl-proline dioxygenase activity	4/834	12/20301	0.00107451	0.0585248	0.0557235	P4ha3/P4ha2/P3h3/Egln2	4
GO:0019001	MF	GO:0019001	guanyl nucleotide binding	29/834	384/20301	0.00126437	0.0607642	0.0578557	Rap2c/Rigi/Mx2/Irgm1/Rab44/Rem1/Nudt16/Rhov/Hcar2/Gbp11/Gbp3/Rasl10a/Gimap3/Gbp10/Mx1/Iigp1/Arf6/Gbp9/Gbp7/Gbp2b/Rab33a/H1f4/Gbp2/Tgtp1/Gbp5/Gbp4/Gbp8/Ciita/Gnas	29
GO:0032561	MF	GO:0032561	guanyl ribonucleotide binding	29/834	384/20301	0.00126437	0.0607642	0.0578557	Rap2c/Rigi/Mx2/Irgm1/Rab44/Rem1/Nudt16/Rhov/Hcar2/Gbp11/Gbp3/Rasl10a/Gimap3/Gbp10/Mx1/Iigp1/Arf6/Gbp9/Gbp7/Gbp2b/Rab33a/H1f4/Gbp2/Tgtp1/Gbp5/Gbp4/Gbp8/Ciita/Gnas	29
GO:0140375	MF	GO:0140375	immune receptor activity	14/834	136/20301	0.00143627	0.06458	0.0614889	Gfra2/Il7r/Cd4/Fcgr1/Flt3/Ccr5/Cxcr6/Cxcr3/C3ar1/Lilra5/Cx3cr1/Il2rb/Il2rg/Cd74	14
GO:0050700	MF	GO:0050700	CARD domain binding	4/834	13/20301	0.00150186	0.06458	0.0614889	Irgm1/Card11/Casp1/Igtp	4
GO:0043394	MF	GO:0043394	proteoglycan binding	8/834	55/20301	0.00172488	0.0704612	0.0670886	Tnc/Col5a1/Col5a3/Fbln7/Slit1/Fcna/Ptprc/Ctss	8
GO:0004896	MF	GO:0004896	cytokine receptor activity	11/834	97/20301	0.002097	0.0815833	0.0776784	Gfra2/Il7r/Cd4/Flt3/Ccr5/Cxcr6/Cxcr3/Cx3cr1/Il2rb/Il2rg/Cd74	11
GO:0003950	MF	GO:0003950	NAD+ ADP-ribosyltransferase activity	5/834	24/20301	0.0025618	0.0951361	0.0905825	Parp11/Parp14/Parp9/Trpt1/Art2a	5
GO:0045236	MF	GO:0045236	CXCR chemokine receptor binding	4/834	15/20301	0.0026851	0.0953794	0.0908141	Cxcl10/Cxcl2/Cxcl15/Cxcl11	4
GO:0001968	MF	GO:0001968	fibronectin binding	7/834	48/20301	0.0032615	0.107224	0.102092	Tnc/Vegfa/Ssc5d/Igfbp6/Thbs4/Mfap2/Ctss	7
GO:0005539	MF	GO:0005539	glycosaminoglycan binding	19/834	231/20301	0.00328103	0.107224	0.102092	Thbs3/Hapln4/Vegfa/Col5a1/Col5a3/Cxcl10/Fbln7/Reg1/Serpind1/Dmbt1/Grem2/Rpl29/Hapln1/Prss57/Mstn/Slit1/Adamts8/Thbs4/Ptprc	19
GO:0004222	MF	GO:0004222	metalloendopeptidase activity	11/834	106/20301	0.00420665	0.127756	0.121641	Adam1a/Mmp23/Adam12/Papln/Adamts2/Adamts4/Mmp10/Mmp27/Adamts8/Adamts10/Adamts7	11
GO:0008201	MF	GO:0008201	heparin binding	15/834	169/20301	0.00422205	0.127756	0.121641	Thbs3/Vegfa/Col5a1/Col5a3/Cxcl10/Fbln7/Serpind1/Grem2/Rpl29/Prss57/Mstn/Slit1/Adamts8/Thbs4/Ptprc	15
GO:0005126	MF	GO:0005126	cytokine receptor binding	23/834	315/20301	0.00575209	0.164643	0.156763	Il11/Tlr9/Vegfa/Cxcl10/Ntf3/Ccl3/Fasl/Pgf/Erap1/Cxcl2/Tgfb2/Cxcl15/Osm/Cadm4/Amh/Cxcl11/Prl2c3/Ddt/Tnf/Il7/Cx3cr1/Stat1/Nes	23
GO:0015026	MF	GO:0015026	coreceptor activity	5/834	29/20301	0.00604282	0.164643	0.156763	Ramp1/Gpr15/Cd4/Cspg4/Cxcr6	5
GO:0003727	MF	GO:0003727	single-stranded RNA binding	10/834	96/20301	0.00604565	0.164643	0.156763	Ifih1/Rigi/Tlr7/Dhx58/Cbx8/Ddx60/Pus1/Ikzf1/Pabpn1/Cbx7	10
GO:0061665	MF	GO:0061665	SUMO ligase activity	3/834	10/20301	0.0066746	0.170825	0.162649	Pias4/Egr2/Cbx7	3
GO:0031418	MF	GO:0031418	L-ascorbic acid binding	4/834	19/20301	0.00669083	0.170825	0.162649	P4ha3/P4ha2/P3h3/Egln2	4
GO:0050840	MF	GO:0050840	extracellular matrix binding	7/834	57/20301	0.00852762	0.211123	0.201018	Ssc5d/Itga2b/Dmbt1/Cd248/Thbs4/Bcam/Ctss	7
GO:0022829	MF	GO:0022829	wide pore channel activity	5/834	32/20301	0.00926162	0.221727	0.211115	Gjb4/Gja4/Gjb3/Panx3/Tomm40l	5
GO:0019838	MF	GO:0019838	growth factor binding	13/834	151/20301	0.00949873	0.221727	0.211115	Fgfbp1/Col6a1/Dusp1/Vegfa/Col5a1/Ntf3/Klb/Flt3/Chrdl1/Erbb3/Igfbp6/Il2rb/Il2rg	13
GO:0030246	MF	GO:0030246	carbohydrate binding	20/834	275/20301	0.00998255	0.226548	0.215705	P4ha3/Clec7a/Klrb1a/Lman1l/P4ha2/Cd69/P3h3/Clec5a/Reg1/Chodl/Cd209g/Cd248/Cd209a/Fcna/Clec12a/Adgrl1/Siglec1/Lgals7/Egln2/Pfkl	20
GO:0019842	MF	GO:0019842	vitamin binding	12/834	136/20301	0.0103375	0.228262	0.217337	P4ha3/P4ha2/Cbs/P3h3/Mtarc1/Kynu/Ttpa/Gldc/Crabp1/Hdc/Stra6/Egln2	12
GO:0030215	MF	GO:0030215	semaphorin receptor binding	4/834	22/20301	0.011455	0.241087	0.229548	Sema4g/Sema3b/Sema4a/Sema7a	4
GO:0031386	MF	GO:0031386	protein tag	3/834	12/20301	0.0115084	0.241087	0.229548	Urm1/Uba52/Rps27a	3
GO:0043027	MF	GO:0043027	cysteine-type endopeptidase inhibitor activity involved in apoptotic process	5/834	34/20301	0.0119658	0.244401	0.232703	Serpinb9/Naip5/Bcl2a1d/Cd27/Dpep1	5
GO:1901681	MF	GO:1901681	sulfur compound binding	20/834	283/20301	0.0133554	0.266131	0.253392	Thbs3/Gstm7/Vegfa/Col5a1/Col5a3/Dbil5/Cbs/Cxcl10/Fbln7/Serpind1/Dmbt1/Grem2/Rpl29/Gstm4/Prss57/Mstn/Slit1/Adamts8/Thbs4/Ptprc	20
GO:0023026	MF	GO:0023026	MHC class II protein complex binding	3/834	13/20301	0.0145104	0.277146	0.26388	Cd4/Cd74/H2-Aa	3
GO:0016493	MF	GO:0016493	C-C chemokine receptor activity	4/834	24/20301	0.0155975	0.277146	0.26388	Ccr5/Cxcr6/Cxcr3/Cx3cr1	4
GO:0031490	MF	GO:0031490	chromatin DNA binding	10/834	111/20301	0.0160298	0.277146	0.26388	Thrb/Rxrb/H1f8/Hr/Rara/H1f4/Myog/Lemd2/Apex1/Foxo1	10
GO:0008528	MF	GO:0008528	G protein-coupled peptide receptor activity	12/834	145/20301	0.0165461	0.277146	0.26388	Gpr171/Grpr/Gpr182/Ramp1/F2rl3/Avpr1a/Ccr5/Cxcr6/Cxcr3/Cysltr1/Cx3cr1/Bdkrb2	12
GO:0019955	MF	GO:0019955	cytokine binding	12/834	145/20301	0.0165461	0.277146	0.26388	Grem2/Cd4/Ccr5/Chrdl1/Cxcr6/Cxcr3/Gbp2/Il18bp/Cx3cr1/Il2rb/Il2rg/Cd74	12
GO:0005518	MF	GO:0005518	collagen binding	8/834	80/20301	0.0168237	0.277146	0.26388	Aebp1/Col6a1/C1qtnf1/Col6a2/Ddr1/Cspg4/Thbs4/Ctss	8
GO:0043621	MF	GO:0043621	protein self-association	8/834	80/20301	0.0168237	0.277146	0.26388	Pcsk9/Cbr2/Card11/Flt3/Slc2a1/Rsad2/Pabpn1/Ctsc	8
GO:0019215	MF	GO:0019215	intermediate filament binding	3/834	14/20301	0.0179129	0.277146	0.26388	Krt14/Evpl/Nes	3
GO:0030297	MF	GO:0030297	transmembrane receptor protein tyrosine kinase activator activity	3/834	14/20301	0.0179129	0.277146	0.26388	Areg/Ereg/Dgkq	3
GO:0001637	MF	GO:0001637	G protein-coupled chemoattractant receptor activity	4/834	25/20301	0.0179788	0.277146	0.26388	Ccr5/Cxcr6/Cxcr3/Cx3cr1	4
GO:0004950	MF	GO:0004950	chemokine receptor activity	4/834	25/20301	0.0179788	0.277146	0.26388	Ccr5/Cxcr6/Cxcr3/Cx3cr1	4
GO:0019957	MF	GO:0019957	C-C chemokine binding	4/834	25/20301	0.0179788	0.277146	0.26388	Ccr5/Cxcr6/Cxcr3/Cx3cr1	4
GO:0001653	MF	GO:0001653	peptide receptor activity	12/834	152/20301	0.0230556	0.343934	0.327471	Gpr171/Grpr/Gpr182/Ramp1/F2rl3/Avpr1a/Ccr5/Cxcr6/Cxcr3/Cysltr1/Cx3cr1/Bdkrb2	12
GO:0001618	MF	GO:0001618	virus receptor activity	5/834	40/20301	0.0231534	0.343934	0.327471	Cd55/Clec5a/Gpr15/Cd209g/Cd209a	5
GO:0070851	MF	GO:0070851	growth factor receptor binding	12/834	153/20301	0.0241206	0.347326	0.330701	Areg/Frs3/Il11/Tlr9/Vegfa/Fgf18/Pgf/Ereg/Klb/Erap1/Cadm4/Il7	12
GO:0008009	MF	GO:0008009	chemokine activity	5/834	41/20301	0.0255061	0.347326	0.330701	Cxcl10/Ccl3/Cxcl2/Cxcl15/Cxcl11	5
GO:0042056	MF	GO:0042056	chemoattractant activity	5/834	41/20301	0.0255061	0.347326	0.330701	Vegfa/Cxcl10/Ntf3/Ccl3/Pgf	5
GO:0140272	MF	GO:0140272	exogenous protein binding	5/834	41/20301	0.0255061	0.347326	0.330701	Cd55/Clec5a/Gpr15/Cd209g/Cd209a	5
GO:0005172	MF	GO:0005172	vascular endothelial growth factor receptor binding	3/834	16/20301	0.0259325	0.347326	0.330701	Vegfa/Pgf/Cadm4	3
GO:0008179	MF	GO:0008179	adenylate cyclase binding	3/834	16/20301	0.0259325	0.347326	0.330701	Akap6/Cap2/Adcy5	3
GO:0030296	MF	GO:0030296	protein tyrosine kinase activator activity	4/834	29/20301	0.0296847	0.378943	0.360805	Areg/Ereg/Erbb3/Dgkq	4
GO:0043236	MF	GO:0043236	laminin binding	4/834	29/20301	0.0296847	0.378943	0.360805	Ssc5d/Thbs4/Bcam/Ctss	4
GO:0045499	MF	GO:0045499	chemorepellent activity	4/834	29/20301	0.0296847	0.378943	0.360805	Sema4g/Sema3b/Sema4a/Sema7a	4
GO:0005044	MF	GO:0005044	scavenger receptor activity	5/834	43/20301	0.0306567	0.385332	0.366888	Msr1/Cd163/Ssc5d/Dmbt1/Hhipl1	5
GO:0016706	MF	GO:0016706	2-oxoglutarate-dependent dioxygenase activity	6/834	58/20301	0.0312252	0.38653	0.368029	P4ha3/P4ha2/P3h3/Hr/Kdm4b/Egln2	6
GO:0004869	MF	GO:0004869	cysteine-type endopeptidase inhibitor activity	7/834	77/20301	0.0386488	0.458098	0.436171	Serpinb9/Cst7/Naip5/Fetub/Bcl2a1d/Cd27/Dpep1	7
GO:0042379	MF	GO:0042379	chemokine receptor binding	7/834	77/20301	0.0386488	0.458098	0.436171	Cxcl10/Ccl3/Cxcl2/Cxcl15/Cxcl11/Cx3cr1/Nes	7
GO:0008235	MF	GO:0008235	metalloexopeptidase activity	6/834	61/20301	0.0386888	0.458098	0.436171	Nudt16/Enpep/Erap1/Dpep1/Cpz/Cpxm2	6
GO:0008238	MF	GO:0008238	exopeptidase activity	8/834	94/20301	0.0394646	0.460609	0.438562	Aebp1/Nudt16/Enpep/Erap1/Dpep1/Cpz/Cpxm2/Ctsc	8
GO:0043028	MF	GO:0043028	cysteine-type endopeptidase regulator activity involved in apoptotic process	5/834	47/20301	0.0427978	0.485637	0.462392	Serpinb9/Naip5/Bcl2a1d/Cd27/Dpep1	5
GO:0061980	MF	GO:0061980	regulatory RNA binding	5/834	47/20301	0.0427978	0.485637	0.462392	Tlr7/Tlr9/Mov10l1/Zc3h12a/Socs3	5
GO:0005164	MF	GO:0005164	tumor necrosis factor receptor binding	4/834	33/20301	0.045014	0.490352	0.466882	Fasl/Erap1/Tnf/Stat1	4
GO:0016831	MF	GO:0016831	carboxy-lyase activity	4/834	33/20301	0.045014	0.490352	0.466882	Mvd/Acod1/Hdc/Ddt	4
GO:0030507	MF	GO:0030507	spectrin binding	4/834	33/20301	0.045014	0.490352	0.466882	Ptprn/Sptbn4/Gbp2/Ptprc	4
GO:0005179	MF	GO:0005179	hormone activity	10/834	132/20301	0.0456469	0.490465	0.466989	Adm/Grp/Stc2/Agt/Cck/Qrfp/Pomc/Inhbb/Erfe/Prl2c3	10
GO:0032813	MF	GO:0032813	tumor necrosis factor receptor superfamily binding	5/834	48/20301	0.046225	0.490465	0.466989	Ntf3/Fasl/Erap1/Tnf/Stat1	5
GO:0019956	MF	GO:0019956	chemokine binding	4/834	34/20301	0.0494204	0.517647	0.49287	Ccr5/Cxcr6/Cxcr3/Cx3cr1	4
