# Supplementary material for: Bacterial protoplast-derived nanovesicles carrying CRISPR-Cas9 tools re-educate tumor-associated macrophages for enhanced cancer immunotherapy
Source: Nat Commun. 2024 Jan 31;15:950. doi: 10.1038/s41467-024-44941-9 (PMC10830495; doi:10.1038/s41467-024-44941-9)
Supplement: Supplementary file 11 — Supplementary Data 8 [file 41467_2024_44941_MOESM11_ESM.xlsx]

## Sheet: Supplementary Data 8
Supplementary Data 8 KEGG (Kyoto Encyclopedia of Genes and Genomes) enrichment analysis of DEGs of 4T1 tumor tissue from sgPik3cg-DHP/DGA-NVs and control mice
Statistical analyses were performed using Hypergeometric test. The difference was considered significant when P＜0.05.
	ID	Description	GeneRatio	BgRatio	pvalue	p.adjust	qvalue	geneID	Count
mmu05162	mmu05162	Measles - Mus musculus (house mouse)	23/388	145/8946	5.69656e-08	1.652e-05	1.47511e-05	Ifih1/Rigi/Mx2/Tlr7/Tlr9/Hspa1b/Oas3/Cd46/Oas1g/Irf9/Stat2/Fasl/Oas1a/Mx1/Cd209g/Hspa1a/Cd3d/Cd209a/Oas2/Il2rb/Stat1/Bbc3/Il2rg	23
mmu05164	mmu05164	Influenza A - Mus musculus (house mouse)	23/388	173/8946	1.47074e-06	0.000213258	0.000190423	Ifih1/Rigi/Mx2/Tlr7/Oas3/Oas1g/Irf9/Cxcl10/Fdps/Stat2/Fasl/Oas1a/Mx1/Tlr3/Casp1/Socs3/Tnf/Oas2/Rsad2/Stat1/Pabpn1/Ciita/H2-Aa	23
mmu05414	mmu05414	Dilated cardiomyopathy - Mus musculus (house mouse)	15/388	94/8946	1.11214e-05	0.00107507	0.000959955	Adrb1/Slc8a1/Pln/Itga2b/Cacng7/Itgb8/Agt/Actc1/Tgfb2/Sgca/Slc8a3/Sgcg/Adcy5/Tnf/Gnas	15
mmu04060	mmu04060	Cytokine-cytokine receptor interaction - Mus musculus (house mouse)	29/388	294/8946	2.81343e-05	0.00167624	0.00149675	Eda2r/Il11/Il24/Il7r/Cxcl10/Il19/Ccl3/Fasl/Cd4/Gdf11/Il17c/Cd27/Cxcl2/Ccr5/Tgfb2/Mstn/Cxcl15/Inhbb/Osm/Amh/Cxcl11/Cxcr6/Cxcr3/Tnf/Il7/Cx3cr1/Il2rb/Il2rg/Tnfrsf12a	29
mmu05171	mmu05171	Coronavirus disease - COVID-19 - Mus musculus (house mouse)	25/388	235/8946	2.89007e-05	0.00167624	0.00149675	Ifih1/Rigi/Mx2/Rps10/Tlr7/C7/Oas3/Oas1g/Irf9/Cxcl10/Stat2/Uba52/Rpl21/Cybb/Rpl29/Oas1a/Rps27a/Mx1/Tlr3/Casp1/Tnf/Oas2/C3ar1/Stat1/Rpl30	25
mmu05340	mmu05340	Primary immunodeficiency - Mus musculus (house mouse)	8/388	36/8946	0.000120939	0.00562978	0.00502696	Il7r/Cd4/Cd3d/Btk/Blnk/Ciita/Il2rg/Ptprc	8
mmu05322	mmu05322	Systemic lupus erythematosus - Mus musculus (house mouse)	17/388	143/8946	0.000144673	0.00562978	0.00502696	Cd86/H2bc7/C7/H3c6/H2ac8/H4c6/H4c1/H4c11/H4c14/H3c10/Fcgr1/H4c8/H3c1/H2ac11/Tnf/H2aj/H2-Aa	17
mmu04610	mmu04610	Complement and coagulation cascades - Mus musculus (house mouse)	13/388	92/8946	0.000155304	0.00562978	0.00502696	C7/Cd46/Cd55/F12/Serpind1/Itgax/F2rl3/Serpinb2/Serpine1/Itgb2l/C3ar1/Plaur/Bdkrb2	13
mmu05160	mmu05160	Hepatitis C - Mus musculus (house mouse)	18/388	163/8946	0.000238418	0.00768237	0.00685976	Rigi/Mx2/Ifit1/Oas3/Oas1g/Irf9/Cxcl10/Stat2/Fasl/Cldn11/Oas1a/Mx1/Tlr3/Socs3/Tnf/Oas2/Rsad2/Stat1	18
mmu03260	mmu03260	Virion - Human immunodeficiency virus - Mus musculus (house mouse)	4/388	10/8946	0.000594042	0.0172272	0.0153826	Cd4/Cd209g/Ccr5/Cd209a	4
mmu04621	mmu04621	NOD-like receptor signaling pathway - Mus musculus (house mouse)	20/388	208/8946	0.000686095	0.0172376	0.0153918	Irgm1/Oas3/Oas1g/Irf9/Naip5/Stat2/Irgm2/Ifi204/Gbp3/Cybb/Oas1a/Cxcl2/Casp1/Gbp7/Gbp2b/Gbp2/Gbp5/Tnf/Oas2/Stat1	20
mmu04640	mmu04640	Hematopoietic cell lineage - Mus musculus (house mouse)	12/388	94/8946	0.00071328	0.0172376	0.0153918	Il11/Il7r/Itga2b/Cd55/Dntt/Cd4/Fcgr1/Flt3/Cd3d/Tnf/Il7/H2-Aa	12
mmu04061	mmu04061	Viral protein interaction with cytokine and cytokine receptor - Mus musculus (house mouse)	12/388	95/8946	0.00078521	0.0175162	0.0156406	Il24/Cxcl10/Il19/Ccl3/Cxcl2/Ccr5/Cxcl11/Cxcr3/Tnf/Cx3cr1/Il2rb/Il2rg	12
mmu04613	mmu04613	Neutrophil extracellular trap formation - Mus musculus (house mouse)	19/388	201/8946	0.00113888	0.0235912	0.0210651	Clec7a/H2bc7/Tlr7/H3c6/H2ac8/Itga2b/H4c6/H4c1/H4c11/H4c14/Cybb/H3c10/Fcgr1/H4c8/H3c1/Casp1/Itgb2l/H2ac11/H2aj	19
mmu05410	mmu05410	Hypertrophic cardiomyopathy - Mus musculus (house mouse)	11/388	91/8946	0.00184882	0.0344417	0.0307538	Slc8a1/Itga2b/Cacng7/Itgb8/Agt/Actc1/Tgfb2/Sgca/Slc8a3/Sgcg/Tnf	11
mmu04064	mmu04064	NF-kappa B signaling pathway - Mus musculus (house mouse)	12/388	105/8946	0.00190023	0.0344417	0.0307538	Gadd45b/Rigi/Eda2r/Bcl2a1a/Pias4/Bcl2a1d/Card11/Cxcl2/Btk/Tnf/Blnk/Gadd45g	12
mmu05144	mmu05144	Malaria - Mus musculus (house mouse)	8/388	55/8946	0.00237019	0.0389357	0.0347666	Thbs3/Klrb1a/Tlr9/Tgfb2/Itgb2l/Tnf/Thbs4/Hba-a2	8
mmu04974	mmu04974	Protein digestion and absorption - Mus musculus (house mouse)	12/388	108/8946	0.0024167	0.0389357	0.0347666	Slc8a1/Col6a1/Col6a2/Col27a1/Col5a1/Col5a3/Col7a1/Col6a3/Col15a1/Slc8a3/Col16a1/Col18a1	12
mmu05145	mmu05145	Toxoplasmosis - Mus musculus (house mouse)	12/388	109/8946	0.00261234	0.0398726	0.0356031	Lamb3/Irgm1/Hspa1b/Irgm2/Ccr5/Tgfb2/Hspa1a/Tnf/Stat1/Ciita/Igtp/H2-Aa	12
mmu05165	mmu05165	Human papillomavirus infection - Mus musculus (house mouse)	27/388	353/8946	0.00290203	0.0420795	0.0375737	Thbs3/Wnt11/Tnc/Mx2/Oasl2/Lamb3/Col6a1/Col6a2/Vegfa/Itga2b/Irf9/Stat2/Wnt16/H2-T24/Col6a3/Fasl/Itgb8/Mx1/Tlr3/Oasl1/Fzd9/Tnf/Atp6v0d2/Thbs4/Stat1/Foxo1/Gnas	27
mmu05323	mmu05323	Rheumatoid arthritis - Mus musculus (house mouse)	10/388	87/8946	0.00425482	0.0570185	0.0509131	Cd86/Il11/Vegfa/Ccl3/Cxcl2/Tgfb2/Itgb2l/Tnf/Atp6v0d2/H2-Aa	10
mmu00565	mmu00565	Ether lipid metabolism - Mus musculus (house mouse)	7/388	48/8946	0.00432554	0.0570185	0.0509131	Lpcat2/Plb1/Lpcat4/Tmem86b/Pld4/Chpt1/Pafah1b3	7
mmu04512	mmu04512	ECM-receptor interaction - Mus musculus (house mouse)	10/388	89/8946	0.00501004	0.0606736	0.0541768	Thbs3/Tnc/Lamb3/Col6a1/Col6a2/Itga2b/Col6a3/Itgb8/Sv2a/Thbs4	10
mmu05152	mmu05152	Tuberculosis - Mus musculus (house mouse)	16/388	180/8946	0.00502126	0.0606736	0.0541768	Clec7a/Tlr9/Tlr1/Itgax/Fcgr1/Cd209g/Tgfb2/Itgb2l/Cd209a/Tnf/Atp6v0d2/Stat1/Ciita/Ctss/Cd74/H2-Aa	16
mmu00603	mmu00603	Glycosphingolipid biosynthesis - globo and isoglobo series - Mus musculus (house mouse)	4/388	17/8946	0.00528811	0.061342	0.0547737	A4galt/St8sia1/A3galt2/Gbgt1	4
mmu05034	mmu05034	Alcoholism - Mus musculus (house mouse)	17/388	199/8946	0.00579476	0.0646338	0.057713	H2bc7/H3c6/H2ac8/H4c6/H4c1/H4c11/Gng7/H4c14/H3c10/H4c8/H3c1/H2ac11/Slc18a1/Shc2/Adcy5/H2aj/Gnas	17
mmu04151	mmu04151	PI3K-Akt signaling pathway - Mus musculus (house mouse)	26/388	362/8946	0.00779955	0.083773	0.0748027	Thbs3/Tnc/Areg/Efna2/Lamb3/Col6a1/Ddit4/Col6a2/Vegfa/Il7r/Itga2b/Fgf18/Col6a3/Ntf3/Gng7/Fasl/Itgb8/Pgf/Ereg/Flt3/Osm/Erbb3/Il7/Thbs4/Il2rb/Il2rg	26
mmu00330	mmu00330	Arginine and proline metabolism - Mus musculus (house mouse)	7/388	54/8946	0.00833468	0.0863234	0.0770801	P4ha3/Gatm/P4ha2/Azin2/Pycr1/Gamt/Smox	7
mmu04612	mmu04612	Antigen processing and presentation - Mus musculus (house mouse)	9/388	83/8946	0.00953519	0.0953519	0.0851418	Hspa1b/H2-T24/Cd4/Hspa1a/Tnf/Ciita/Ctss/Cd74/H2-Aa	9
mmu04620	mmu04620	Toll-like receptor signaling pathway - Mus musculus (house mouse)	10/388	100/8946	0.0112166	0.105742	0.0944196	Cd86/Tlr7/Tlr9/Tlr1/Cxcl10/Ccl3/Tlr3/Cxcl11/Tnf/Stat1	10
mmu04380	mmu04380	Osteoclast differentiation - Mus musculus (house mouse)	12/388	131/8946	0.0113035	0.105742	0.0944196	Sirpb1a/Irf9/Stat2/Fcgr1/Tgfb2/Socs3/Btk/Tnf/Lilra5/Blnk/Stat1/Junb	12
mmu05134	mmu05134	Legionellosis - Mus musculus (house mouse)	7/388	59/8946	0.0133565	0.121043	0.108082	Hspa1b/Naip5/Cxcl2/Casp1/Hspa1a/Itgb2l/Tnf	7
mmu05169	mmu05169	Epstein-Barr virus infection - Mus musculus (house mouse)	17/388	224/8946	0.0176039	0.154701	0.138136	Gadd45b/Rigi/Oas3/Oas1g/Irf9/Cxcl10/Stat2/H2-T24/Oas1a/Cd3d/Btk/Tnf/Oas2/Blnk/Stat1/Gadd45g/H2-Aa	17
mmu04062	mmu04062	Chemokine signaling pathway - Mus musculus (house mouse)	15/388	192/8946	0.0196902	0.167946	0.149962	Cxcl10/Stat2/Gng7/Ccl3/Cxcl2/Ccr5/Cxcl15/Shc2/Cxcl11/Cxcr6/Cxcr3/Adcy5/Cx3cr1/Dock2/Stat1	15
mmu00260	mmu00260	Glycine, serine and threonine metabolism - Mus musculus (house mouse)	5/388	40/8946	0.0282543	0.234107	0.209039	Gatm/Cbs/Gamt/Sdsl/Gldc	5
mmu04915	mmu04915	Estrogen signaling pathway - Mus musculus (house mouse)	11/388	133/8946	0.0294972	0.237616	0.212173	Krt14/Hspa1b/Krt23/Rara/Krt16/Hspa1a/Pomc/Shc2/Adcy5/Krt19/Gnas	11
mmu05140	mmu05140	Leishmaniasis - Mus musculus (house mouse)	7/388	70/8946	0.0313929	0.246052	0.219706	Cybb/Fcgr1/Tgfb2/Itgb2l/Tnf/Stat1/H2-Aa	7
mmu04261	mmu04261	Adrenergic signaling in cardiomyocytes - Mus musculus (house mouse)	12/388	153/8946	0.0338444	0.251987	0.225005	Adrb1/Slc8a1/Pln/Popdc2/Cacng7/Atp2b2/Agt/Actc1/Slc8a3/Myl4/Adcy5/Gnas	12
mmu05142	mmu05142	Chagas disease - Mus musculus (house mouse)	9/388	103/8946	0.0343947	0.251987	0.225005	Tlr9/Ccl3/Fasl/Serpine1/Tgfb2/Cd3d/Tnf/Bdkrb2/Gnas	9
mmu04630	mmu04630	JAK-STAT signaling pathway - Mus musculus (house mouse)	13/388	171/8946	0.0347568	0.251987	0.225005	Il11/Il24/Il7r/Irf9/Stat2/Pias4/Il19/Socs3/Osm/Il7/Il2rb/Stat1/Il2rg	13
mmu04145	mmu04145	Phagosome - Mus musculus (house mouse)	13/388	173/8946	0.0376548	0.261582	0.233573	Thbs3/Msr1/Clec7a/H2-T24/Cybb/Fcgr1/Cd209g/Itgb2l/Cd209a/Atp6v0d2/Thbs4/Ctss/H2-Aa	13
mmu04010	mmu04010	MAPK signaling pathway - Mus musculus (house mouse)	20/388	301/8946	0.0378843	0.261582	0.233573	Gadd45b/Areg/Efna2/Hspa1b/Dusp1/Vegfa/Fgf18/Cacng7/Ntf3/Fasl/Pgf/Ereg/Flt3/Tgfb2/Hspa1a/Rasgrp1/Erbb3/Tnf/Mapkapk5/Gadd45g	20
mmu05202	mmu05202	Transcriptional misregulation in cancer - Mus musculus (house mouse)	15/388	212/8946	0.0423577	0.285668	0.255079	Gadd45b/Cd86/Rxrb/H3c6/Bcl2a1a/Wnt16/Rara/H3c10/Fcgr1/Bcl2a1d/Flt3/H3c1/Il2rb/Gadd45g/Foxo1	15
mmu05412	mmu05412	Arrhythmogenic right ventricular cardiomyopathy - Mus musculus (house mouse)	7/388	77/8946	0.0488566	0.32201	0.28753	Slc8a1/Itga2b/Cacng7/Itgb8/Sgca/Slc8a3/Sgcg	7
