# Supplementary material for: Bacterial protoplast-derived nanovesicles carrying CRISPR-Cas9 tools re-educate tumor-associated macrophages for enhanced cancer immunotherapy
Source: Nat Commun. 2024 Jan 31;15:950. doi: 10.1038/s41467-024-44941-9 (PMC10830495; doi:10.1038/s41467-024-44941-9)
Supplement: Supplementary file 12 — Supplementary Data 9 [file 41467_2024_44941_MOESM12_ESM.xlsx]

## Sheet: Supplementary Data 9
Supplementary Data 9 GSEA enrichment analysis of genes from 4T1 tumor tissue of sgPik3cg-DHP/DGA-NVs treated group compared with control group
Statistical analyses were performed using Permutation test. The difference was considered significant when P＜0.05.
	ID	Description	setSize	enrichmentScore	NES	pvalue	p.adjust	qvalue	rank	leading_edge	core_enrichment
GO:0035456	GO:0035456	response to interferon-beta	64	0.802954	2.42714	1e-10	1.75595e-08	1.633e-08	1847	tags=56%, list=9%, signal=52%	Tgtp1/Gm4841/Gm4951/Iigp1/Gbp6/Tgtp2/Ifi208/Gm12185/F830016B08Rik/Ifi47/Gm5431/Ifit3/Gbp3/Igtp/Irgm2/Irgm1/Gbp7/Gbp2b/Ifit1/Stat1/Ifi214/Gbp2/Oas1d/Ifitm6/Xaf1/Ifnb1/Oas1h/Ifi209/Ifi207/Oas1g/Mndal/Oas1a/Aim2/Ifi206/Ifi204/Ifi203
GO:0035458	GO:0035458	cellular response to interferon-beta	56	0.817489	2.41229	1e-10	1.75595e-08	1.633e-08	1847	tags=61%, list=9%, signal=56%	Tgtp1/Gm4841/Gm4951/Iigp1/Gbp6/Tgtp2/Ifi208/Gm12185/F830016B08Rik/Ifi47/Gm5431/Ifit3/Gbp3/Igtp/Irgm2/Irgm1/Gbp7/Gbp2b/Ifit1/Stat1/Ifi214/Gbp2/Oas1d/Ifnb1/Oas1h/Ifi209/Ifi207/Oas1g/Mndal/Oas1a/Aim2/Ifi206/Ifi204/Ifi203
GO:0051673	GO:0051673	membrane disruption in another organism	29	0.904517	2.37177	1e-10	1.75595e-08	1.633e-08	1283	tags=7%, list=6%, signal=6%	Ltf/Mpeg1
GO:0045089	GO:0045089	positive regulation of innate immune response	140	0.681752	2.30233	1e-10	1.75595e-08	1.633e-08	2902	tags=43%, list=14%, signal=37%	Klrc1/Xcl1/Klrk1/Usp29/Klrc3/Klre1/Klri2/Gimap3/Clnk/Trim30d/Ifi208/Gbp5/Sh2d1b2/Cd226/Klrc2/Cd160/Igtp/Tlr9/Irgm1/Klri1/Cd74/Ifi214/Slamf6/Sh2d1b1/Sh2d1a/Zbp1/Trim30a/Klrd1/Ifi209/Tlr8/Rasgrp1/Ifi207/Clec7a/Cadm1/Mndal/Lag3/Aim2/Il12b/Parp9/Irf7/Ifi206/Dpp4/Ifi204/Nlrc5/Hpx/Ifi203/Clec4n/Nmi/Trim12a/Havcr2/Klrb1c/Trim62/Trim5/Trim12c/Znfx1/Trem3/Lgals9/Ffar2/Pycard/Ifi211
GO:0002708	GO:0002708	positive regulation of lymphocyte mediated immunity	150	0.649126	2.20637	1e-10	1.75595e-08	1.633e-08	3077	tags=45%, list=14%, signal=39%	Klrc1/Xcl1/Klrk1/Klrc3/Klre1/Klri2/Gimap3/Clnk/H2-Q2/H2-M5/Sh2d1b2/Cd226/H2-M11/Klrc2/Cd160/Slc22a13/Tbx21/H2-M2/Il18r1/Klri1/Ifng/Azgp1/Slamf6/Sh2d1b1/Sh2d1a/Tnfsf4/Rsad2/H2-M9/Klrd1/Cd55/Fcgr1/Il2/Lta/H2-M10.4/Rasgrp1/Fcer2a/Cd28/Cadm1/Lag3/Il12b/Tnf/Dpp4/Ptprc/H2-T24/Hpx/H2-T10/H2-M10.1/B2m/P2rx7/Klrb1c/H2-T22/Dennd1b/H2-K1/Il18/Sash3/Cd1d2/Malt1/Fcgr3/Gm11127/Pnp/Il4/Mr1/Stx7/H2-Q7/Hspa8/H2-T…
GO:0001909	GO:0001909	leukocyte mediated cytotoxicity	160	0.638295	2.19094	1e-10	1.75595e-08	1.633e-08	3077	tags=51%, list=14%, signal=44%	Elane/Klrc1/Ctsg/Klrk1/Klrc3/Klre1/Klri2/Gimap3/Nkg7/Klrb1b/H2-Q2/H2-M5/Sh2d1b2/Cd226/H2-M11/Igf2/Klrc2/Cd160/Slc22a13/H2-M2/Klri1/Azgp1/Gzmb/Slamf6/Sh2d1b1/Sh2d1a/Prf1/Il7r/H2-M9/Klrd1/Serpinb9f/Serpinb9b/Fcgr1/Stap1/H2-M10.4/Tap1/Rasgrp1/Cadm1/Dnase1l3/Ctsc/Cd2/Serpinb9g/Lag3/Nlrp6/Serpinb9/Il12b/Cx3cr1/Ceacam1/Dnase1/Ptprc/H2-T24/Klrb1f/H2-T10/H2-M10.1/B2m/H60b/Serpinb9d/P2rx7/Ncf1/Havcr2/Klrb…
GO:0001906	GO:0001906	cell killing	250	0.603475	2.18055	1e-10	1.75595e-08	1.633e-08	3107	tags=42%, list=15%, signal=36%	Elane/Klrc1/Cxcl9/Ctsg/Klrk1/Klrc3/Klre1/Klri2/Gimap3/Nkg7/Klrb1b/H2-Q2/Cxcl10/Cd5l/H2-M5/Ltf/Sh2d1b2/Cd226/H2-M11/Igf2/Klrc2/Cd160/Slc22a13/H2-M2/Klri1/Ifng/Azgp1/Gzmb/Slamf6/Sh2d1b1/Sh2d1a/Prf1/Il7r/H2-M9/Klrd1/Cd55/Serpinb9f/Kng2/Serpinb9b/Cd59b/Fcgr1/Stap1/H2-M10.4/Tap1/Rasgrp1/Kng1/Ccl20/Fcer2a/Clec7a/Cadm1/Pglyrp1/Dnase1l3/Ctsc/Cd2/Serpinb9g/Lag3/Nlrp6/Serpinb9/Il12b/C9/Cx3cr1/Ceacam1/Cfh/D…
GO:0002833	GO:0002833	positive regulation of response to biotic stimulus	185	0.621612	2.17991	1e-10	1.75595e-08	1.633e-08	2811	tags=38%, list=13%, signal=34%	Klrc1/Xcl1/Klrk1/Usp29/Klrc3/Klre1/Klri2/Gimap3/Clnk/Trim30d/Ifi208/Gbp5/Sh2d1b2/Cd226/Klrc2/Cd160/Igtp/Slc22a13/Tlr9/Irgm1/Klri1/Cd74/Ifi214/Slamf6/Sh2d1b1/Sh2d1a/Zbp1/Trim30a/Klrd1/Pgc/Cd180/Ifi209/Tlr8/Rasgrp1/Ifi207/Clec7a/Cadm1/Scimp/Ddx60/Ly86/Mndal/Lag3/Oasl1/Dhx58/Aim2/Il12b/Parp9/Irf7/Bmp6/Ifi206/Dpp4/Ifi204/Nlrc5/Hpx/Ifi203/Clec4n/Nmi/Trim12a/Havcr2/Klrb1c/Klk5/Trim62/Trim5/Trim12c/Znfx…
GO:0002705	GO:0002705	positive regulation of leukocyte mediated immunity	175	0.619031	2.15272	1e-10	1.75595e-08	1.633e-08	3077	tags=42%, list=14%, signal=37%	Itgb2l/Klrc1/Xcl1/Klrk1/Klrc3/Klre1/Klri2/Gimap3/Clnk/H2-Q2/H2-M5/Sh2d1b2/Cd226/H2-M11/Klrc2/Cd160/Slc22a13/Tbx21/H2-M2/Il18r1/Klri1/Ifng/Azgp1/Slamf6/Sh2d1b1/Sh2d1a/Tnfsf4/Rsad2/H2-M9/Klrd1/Cd55/Cd177/Fcgr1/Stap1/Il2/Lta/H2-M10.4/Rasgrp1/Fcer2a/Cd28/Cadm1/Scimp/Lag3/Il12b/Tnf/Dpp4/Rigi/Ptprc/H2-T24/Hpx/H2-T10/H2-M10.1/B2m/P2rx7/Klrb1c/H2-T22/Dennd1b/H2-K1/Il18/Sash3/Cd1d2/Malt1/Fcgr3/Gm11127/Pnp…
GO:0045088	GO:0045088	regulation of innate immune response	238	0.596894	2.15075	1e-10	1.75595e-08	1.633e-08	3003	tags=40%, list=14%, signal=35%	Klrc1/Xcl1/Klrk1/Usp29/Klrc3/Klre1/Klri2/Gimap3/Klrb1b/Clnk/Slamf8/Trim30d/Ifi208/Gbp5/Cd96/Sh2d1b2/Cd226/Igf2/Klrc2/Cd160/Igtp/Tlr9/Irgm1/Klri1/Cd74/Ifi214/Slamf6/Sh2d1b1/Oas1d/Sh2d1a/Zbp1/Trim30a/Pparg/Klrd1/Serpinb9f/Serpinb1a/Oas1h/Serpinb9b/Oas3/Ifi209/Tap1/Tlr8/Rasgrp1/Ifi207/Oas1g/Clec7a/Cadm1/Serpinb9g/Mndal/Stat2/Lag3/Oas1a/Serpinb9/Dhx58/Aim2/Parp14/Il12b/Parp9/Irf7/Ceacam1/Cfh/Ifi206/D…
GO:0002706	GO:0002706	regulation of lymphocyte mediated immunity	218	0.599319	2.14427	1e-10	1.75595e-08	1.633e-08	3077	tags=41%, list=14%, signal=36%	Klrc1/Xcl1/Klrk1/Klrc3/Klre1/Klri2/Gimap3/Klrb1b/Clnk/Il4i1/H2-Q2/H2-M5/Cd96/Sh2d1b2/Cd226/H2-M11/Igf2/Klrc2/Cd160/Slc22a13/Tbx21/H2-M2/Il18r1/Klri1/Ifng/Azgp1/Slamf6/Sh2d1b1/Sh2d1a/Il7r/Tnfsf4/Rsad2/H2-M9/Klrd1/Cd55/Serpinb9f/Ifnb1/Serpinb9b/Fcgr1/Il2/Lta/H2-M10.4/Tap1/Cr2/Rasgrp1/Fcer2a/Cd28/Cadm1/Serpinb9g/Fut7/Lag3/Serpinb9/Cd46/Il12b/Tnf/Ceacam1/Dpp4/Ptprc/H2-T24/Klrb1f/Hpx/H2-T10/H2-M10.1/B…
GO:0002764	GO:0002764	immune response-regulating signaling pathway	391	0.552203	2.07135	1e-10	1.75595e-08	1.633e-08	3718	tags=38%, list=17%, signal=32%	Klrc1/Cd8a/Klrk1/Klrc3/Klre1/Klri2/Ubash3a/Themis/Lax1/Ms4a1/Ltf/Cd226/Gfi1/Klrc2/Cd160/Igtp/Tlr9/Irgm1/Klri1/Tlr11/Ifng/Slc46a2/Nepn/Cd300ld3/Sh2d1b1/Oas1d/Sh2d1a/Skint6/Ms4a2/Rsad2/Trim30a/Cd247/Fcho1/Igll1/Tespa1/Cd79b/Tril/Tlr12/Klrd1/Ctla4/Btn2a2/Card11/Zap70/Oas1h/Ifih1/Oas3/Cd180/Itk/Stap1/Tlr3/Bcl2a1d/Klhl6/Tlr8/Tlr7/Btnl10/Oas1g/Cd86/Cd19/Clec2i/Btn1a1/Clec7a/Gcsam/Fpr2/Cd28/Scimp/Blk/Bp…
GO:0002449	GO:0002449	lymphocyte mediated immunity	338	0.557925	2.07005	1e-10	1.75595e-08	1.633e-08	3077	tags=37%, list=14%, signal=32%	Klrc1/Cd8a/Xcl1/Klrk1/Klrc3/Klre1/Klri2/Gimap3/Nkg7/Klrb1b/Clnk/Il4i1/H2-Q2/H2-M5/Cd96/H2-Aa/Sh2d1b2/H2-DMb1/Cd226/H2-M11/Igf2/Klrc2/Cd160/H2-Ea/Slc22a13/Tbx21/H2-M2/Il18r1/Klri1/Cd74/Ifng/Azgp1/Gzmb/Cd70/Slamf6/Sh2d1b1/H2-DMb2/Sh2d1a/Prf1/Il7r/Tnfsf4/Rsad2/H2-Eb1/Gapt/H2-M9/Igll1/Klrd1/Cd55/Fgl2/Serpinb9f/Ifnb1/Serpinb9b/H2-Ab1/H2-DMa/Fcgr1/Il2/Lta/H2-M10.4/Tap1/Cr2/Rasgrp1/Cd19/Fcer2a/Cd28/Cadm…
GO:0042742	GO:0042742	defense response to bacterium	350	0.553978	2.0585	1e-10	1.75595e-08	1.633e-08	2821	tags=29%, list=13%, signal=26%	Prg2/Elane/Gbp11/Mpo/Epx/Ctsg/Ear6/Gbp10/Klrk1/Iigp1/Gbp6/Gbp4/Slamf8/Gbp8/Ltf/Fgb/Camp/Gbp3/Cd160/Igtp/Irgm2/Tlr9/Irgm1/Gbp7/Gbp2b/Leap2/Ifng/Jchain/Ear1/Gbp2/Oas1d/Il7r/Wfdc3/Gbp9/Rnase6/Igll1/Rag2/Trf/Bpi/Ifnb1/Wfdc13/Oas1h/Pgc/Chga/Cd4/Oas3/Fcgr1/Lta/Krt6a/Oas1g/Stab2/Naip5/Pglyrp1/Defb7/Oas2/Mpeg1/Slamf9/Rnase10/Nlrp6/Oas1a/Serpinb9/Wfdc9/Defb34/Il22ra1/Gsdma3/Il12b/Tnf/Tnfsf8/Cd36/Naip2/Cas…
GO:0002253	GO:0002253	activation of immune response	312	0.55948	2.05763	1e-10	1.75595e-08	1.633e-08	3250	tags=34%, list=15%, signal=30%	Klrc1/Cd8a/Fcnb/C7/Klrk1/Klrc3/Klre1/Klri2/Ubash3a/Themis/Trim30d/Lax1/Ifi208/Ms4a1/Cd5l/Cd226/Klrc2/Cd160/Tlr9/Klri1/Ifng/Ifi214/Sh2d1a/Skint6/Zbp1/Trim30a/Cd247/Fcho1/Igll1/Tespa1/Cd79b/Klrd1/Ctla4/Cd55/Btn2a2/Card11/Zap70/Cd59b/Itk/C6/Stap1/Ifi209/Bcl2a1d/Klhl6/Cr2/Btnl10/Ifi207/Cd19/Clec2i/Btn1a1/Clec7a/Gcsam/Fpr2/Cd28/Blk/Pvrig/Blnk/Mndal/Themis3/Cd46/Aim2/Cd38/C9/Btnl2/Cd3e/Bmx/Cfh/Ifi206/I…
GO:0002703	GO:0002703	regulation of leukocyte mediated immunity	289	0.560579	2.05198	1e-10	1.75595e-08	1.633e-08	3077	tags=38%, list=14%, signal=33%	Itgb2l/Klrc1/Xcl1/Klrk1/Klrc3/Klre1/Klri2/Gimap3/Klrb1b/Clnk/Il4i1/H2-Q2/H2-M5/Cd96/Sh2d1b2/Cd226/H2-M11/Igf2/Klrc2/Cd160/Slc22a13/Tbx21/Tlr9/H2-M2/Il18r1/Klri1/Ifng/Azgp1/Gata1/Slamf6/Sh2d1b1/Sh2d1a/Ms4a2/Il7r/Tnfsf4/Rsad2/H2-M9/Klrd1/Cd55/Serpinb9f/Ifnb1/Cd177/Serpinb9b/Fcgr1/Stap1/Il2/Lta/H2-M10.4/Tlr3/Tap1/Cr2/Rasgrp1/Fcer2a/Cd28/Cadm1/Scimp/Dnase1l3/Blk/Serpinb9g/Fut7/Lag3/Serpinb9/Cd46/Il12…
GO:0002443	GO:0002443	leukocyte mediated immunity	456	0.535549	2.03253	1e-10	1.75595e-08	1.633e-08	3103	tags=35%, list=14%, signal=31%	Itgb2l/Elane/Klrc1/Ctsg/Cd8a/Xcl1/Klrk1/Klrc3/Klre1/Klri2/Gimap3/Nkg7/Klrb1b/Clnk/Il4i1/H2-Q2/H2-M5/Cd96/H2-Aa/Sh2d1b2/H2-DMb1/Cd226/H2-M11/Igf2/Mrgpra6/Klrc2/Cd160/H2-Ea/Slc22a13/Tbx21/Tlr9/H2-M2/Il18r1/Klri1/Cd74/Ifng/Azgp1/Gzmb/Cd70/Gata1/Slamf6/Sh2d1b1/H2-DMb2/Sh2d1a/Ms4a2/Prf1/Il7r/Tnfsf4/Rsad2/H2-Eb1/Gapt/H2-M9/Igll1/Klrd1/Cd55/Fgl2/Serpinb9f/Ifnb1/Cd177/Chga/Lat/Serpinb9b/H2-Ab1/H2-DMa/Fcg…
GO:0002768	GO:0002768	immune response-regulating cell surface receptor signaling pathway	226	0.56603	2.03009	1e-10	1.75595e-08	1.633e-08	3718	tags=38%, list=17%, signal=32%	Klrc1/Cd8a/Klrk1/Klrc3/Klre1/Klri2/Ubash3a/Themis/Lax1/Ms4a1/Cd226/Klrc2/Cd160/Klri1/Ifng/Sh2d1b1/Sh2d1a/Skint6/Ms4a2/Cd247/Fcho1/Igll1/Tespa1/Cd79b/Klrd1/Ctla4/Btn2a2/Card11/Zap70/Itk/Stap1/Bcl2a1d/Klhl6/Btnl10/Cd19/Clec2i/Btn1a1/Clec7a/Gcsam/Fpr2/Cd28/Blk/Pvrig/Blnk/Themis3/Cd38/Btnl2/Cd3e/Bmx/Btk/Btla/Ptprc/C3ar1/Mef2c/Fcrl5/Clec4n/Plscr2/Oscar/Skint7/Dennd1b/Nfatc2/Laptm5/Malt1/Ptpn22/Themis2…
GO:0002429	GO:0002429	immune response-activating cell surface receptor signaling pathway	215	0.570786	2.02875	1e-10	1.75595e-08	1.633e-08	3718	tags=38%, list=17%, signal=32%	Klrc1/Cd8a/Klrk1/Klrc3/Klre1/Klri2/Ubash3a/Themis/Lax1/Ms4a1/Cd226/Klrc2/Cd160/Klri1/Ifng/Sh2d1a/Skint6/Cd247/Fcho1/Igll1/Tespa1/Cd79b/Klrd1/Ctla4/Btn2a2/Card11/Zap70/Itk/Stap1/Bcl2a1d/Klhl6/Btnl10/Cd19/Clec2i/Btn1a1/Clec7a/Gcsam/Fpr2/Cd28/Blk/Pvrig/Blnk/Themis3/Cd38/Btnl2/Cd3e/Bmx/Btk/Ptprc/C3ar1/Mef2c/Fcrl5/Clec4n/Plscr2/Skint7/Dennd1b/Nfatc2/Laptm5/Malt1/Ptpn22/Themis2/Lcp2/Ffar2/Usp9x/Lyn/Cd2…
GO:0002757	GO:0002757	immune response-activating signal transduction	216	0.569184	2.02781	1e-10	1.75595e-08	1.633e-08	3718	tags=38%, list=17%, signal=32%	Klrc1/Cd8a/Klrk1/Klrc3/Klre1/Klri2/Ubash3a/Themis/Lax1/Ms4a1/Cd226/Klrc2/Cd160/Klri1/Ifng/Sh2d1a/Skint6/Cd247/Fcho1/Igll1/Tespa1/Cd79b/Klrd1/Ctla4/Btn2a2/Card11/Zap70/Itk/Stap1/Bcl2a1d/Klhl6/Btnl10/Cd19/Clec2i/Btn1a1/Clec7a/Gcsam/Fpr2/Cd28/Blk/Pvrig/Blnk/Themis3/Cd38/Btnl2/Cd3e/Bmx/Btk/Ptprc/C3ar1/Mef2c/Fcrl5/Clec4n/Plscr2/Skint7/Dennd1b/Nfatc2/Laptm5/Malt1/Ptpn22/Themis2/Lcp2/Ffar2/Usp9x/Lyn/Cd2…
GO:0002250	GO:0002250	adaptive immune response	472	0.528179	2.01799	1e-10	1.75595e-08	1.633e-08	3070	tags=32%, list=14%, signal=28%	Cd8a/Xcl1/Klrk1/Gimap3/Slamf7/Themis/Cd3d/Il4i1/H2-Q2/Lax1/H2-M5/H2-Aa/Sh2d1b2/Fgb/H2-DMb1/Cd226/Rag1/H2-M11/Cd8b1/Cd160/H2-Ea/Cd7/Slc22a13/Tbx21/Prkcq/H2-M2/Il18r1/Cd74/Ifng/Azgp1/Gzmb/Jchain/Cd70/Slamf6/Sh2d1b1/H2-DMb2/Cd3g/Sh2d1a/Prf1/Il7r/Pdcd1/Tnfsf4/Rsad2/H2-Eb1/Gapt/Cd247/H2-M9/Igll1/Cd79b/Serpina3g/Klrd1/Ctla4/Cd55/Fgl2/Alox15/Zap70/Ifnb1/Ifnz/Cd4/Lat/Serpinb9b/Tnfsf13b/H2-Ab1/Itk/H2-DMa/…
GO:0140546	GO:0140546	defense response to symbiont	287	0.545998	1.99879	1e-10	1.75595e-08	1.633e-08	3368	tags=35%, list=16%, signal=30%	Cxcl9/Cd8a/Usp29/Gbp4/Trim30d/Tspan32/Cxcl10/Ifi44l/Ifit3/Mx1/Tlr9/Gbp7/Gbp2b/Ifit1/Ifng/Pla2g10/Stat1/Oas1d/Ncr1/Zbp1/Prf1/Ifitm6/Rsad2/Trim30a/Oasl2/Fgl2/Rtp4/Ifnb1/Oas1h/Ifih1/Slfn8/Oas3/Ifit2/Mx2/Apobec1/Tlr3/Ifna13/Tlr8/Tlr7/Ifi207/Oprk1/Oas1g/Cd86/Ifit3b/Oas2/Ddx60/Stat2/Nlrp6/Oas1a/Oasl1/Itgax/Dhx58/Aim2/Il12b/Dtx3l/Parp9/Irf7/Ifit1bl1/Ifi206/Casp1/Ifi204/Rigi/Ptprc/Trim34a/Isg15/Ticam2/Oa…
GO:0051607	GO:0051607	defense response to virus	286	0.546274	1.99572	1e-10	1.75595e-08	1.633e-08	3368	tags=35%, list=16%, signal=30%	Cxcl9/Cd8a/Usp29/Gbp4/Trim30d/Tspan32/Cxcl10/Ifi44l/Ifit3/Mx1/Tlr9/Gbp7/Gbp2b/Ifit1/Ifng/Pla2g10/Stat1/Oas1d/Ncr1/Zbp1/Prf1/Ifitm6/Rsad2/Trim30a/Oasl2/Fgl2/Rtp4/Ifnb1/Oas1h/Ifih1/Slfn8/Oas3/Ifit2/Mx2/Apobec1/Tlr3/Ifna13/Tlr8/Tlr7/Ifi207/Oprk1/Oas1g/Cd86/Ifit3b/Oas2/Ddx60/Stat2/Nlrp6/Oas1a/Oasl1/Itgax/Dhx58/Aim2/Il12b/Dtx3l/Parp9/Irf7/Ifit1bl1/Ifi206/Casp1/Ifi204/Rigi/Ptprc/Trim34a/Isg15/Ticam2/Oa…
GO:0002831	GO:0002831	regulation of response to biotic stimulus	368	0.528769	1.96914	1e-10	1.75595e-08	1.633e-08	3302	tags=35%, list=15%, signal=30%	Klrc1/Xcl1/Klrk1/Usp29/Klrc3/Klre1/Klri2/Gimap3/Gbp4/Klrb1b/Clnk/Slamf8/Il4i1/Trim30d/Ifi208/Tspan32/Gbp5/Cd96/Ltf/Sh2d1b2/Cd226/Igf2/Klrc2/Cd160/Igtp/Slc22a13/Tlr9/Irgm1/Klri1/Cd74/Ifng/Stat1/Ifi214/Slamf6/Sh2d1b1/Oas1d/Sh2d1a/Zbp1/Trim30a/Pparg/Klrd1/Cd55/Fgl2/Serpinb9f/Serpinb1a/Oas1h/Pgc/Serpinb9b/Oas3/Cd180/Ifi209/Tap1/Tlr8/Rasgrp1/Ifi207/Oas1g/Clec7a/Cadm1/Scimp/Ddx60/Serpinb9g/Ly86/Mndal/S…
GO:0002699	GO:0002699	positive regulation of immune effector process	307	0.531097	1.95271	1e-10	1.75595e-08	1.633e-08	3229	tags=37%, list=15%, signal=32%	Itgb2l/Klrc1/Xcl1/Klrk1/Klrc3/Klre1/Klri2/Gimap3/Clnk/H2-Q2/H2-M5/Sh2d1b2/H2-DMb1/Cd226/H2-M11/Klrc2/Cd160/Slc22a13/Tbx21/Tlr9/H2-M2/Il18r1/Klri1/Cd74/Ifng/Azgp1/Gata1/Slamf6/Sh2d1b1/H2-DMb2/Sh2d1a/Ms4a2/Tnfsf4/Rsad2/H2-M9/Klrd1/Cd55/Cd177/Pgc/C6/Fcgr1/Stap1/Il2/Lta/H2-M10.4/Tlr3/Rasgrp1/Tlr7/Ffar3/Cd86/Fcer2a/Cd28/Cadm1/Scimp/Blk/Ddx60/Lag3/Cd46/Dhx58/Il12b/Tnf/Cd36/Dpp4/Casp1/Rigi/Ptprc/Myb/H2-…
GO:0051251	GO:0051251	positive regulation of lymphocyte activation	327	0.526373	1.95044	1e-10	1.75595e-08	1.633e-08	3770	tags=34%, list=18%, signal=28%	Tox/Klrc1/Xcl1/Klrc3/Gimap3/Il4i1/Vnn1/H2-Aa/H2-DMb1/Rag1/Igf2/Klrc2/Cd160/H2-Ea/Tbx21/Prkcq/Tlr9/Cd74/Igfbp2/Ifng/H2-DMb2/Fgf10/Il12rb2/Il7r/Tnfsf4/H2-Eb1/Fcho1/Igll1/Tespa1/Icos/Cd55/Btn2a2/Card11/Zap70/Epo/Cd4/Tnfsf13b/H2-Ab1/Cd59b/H2-DMa/Il2/Gm5150/Il36b/Rasgrp1/Cd86/Cd6/Clec7a/Cd28/Sirpb1b/Cd5/Cd83/Cd46/Sirpb1c/Ihh/Wnt3a/Sirpb1a/Il12b/Cd38/Btnl2/Cd3e/Il7/Dpp4/Tnfsf11/Il2rg/Ptprc/Myb/Cd27/Mef…
GO:0002696	GO:0002696	positive regulation of leukocyte activation	390	0.51993	1.94932	1e-10	1.75595e-08	1.633e-08	3107	tags=29%, list=15%, signal=25%	Itgb2l/Tox/Klrc1/Xcl1/Klrk1/Klrc3/Gimap3/Il4i1/Vnn1/H2-Aa/H2-DMb1/Cd226/Rag1/Igf2/Klrc2/Cd160/H2-Ea/Tbx21/Prkcq/Tlr9/Timd2/Cd74/Igfbp2/Ifng/Gata1/H2-DMb2/Fgf10/Il12rb2/Ms4a2/Il7r/Tnfsf4/H2-Eb1/Ttbk1/Fcho1/Igll1/Tespa1/Mmp8/Icos/Cd55/Btn2a2/Card11/Zap70/Cd177/Epo/Cd4/Tnfsf13b/H2-Ab1/Cd59b/H2-DMa/Stap1/Il2/Gm5150/Il36b/Il16/Rasgrp1/Cd86/Cd6/Clec7a/Cd28/Ctsc/Sirpb1b/Cd5/Cd83/Cd46/Sirpb1c/Ihh/Havcr1/…
GO:0002697	GO:0002697	regulation of immune effector process	446	0.510689	1.93898	1e-10	1.75595e-08	1.633e-08	3241	tags=35%, list=15%, signal=31%	Itgb2l/Prg2/Vpreb3/Klrc1/Epx/Xcl1/Klrk1/Klrc3/Klre1/Klri2/Gimap3/Klrb1b/Clnk/Slamf8/Il4i1/H2-Q2/Cd5l/H2-M5/Cd96/Sh2d1b2/H2-DMb1/Cd226/H2-M11/Igf2/Klrc2/Cd160/Slc22a13/Tbx21/Tlr9/H2-M2/Il18r1/Klri1/Cd74/Ifng/Azgp1/Nepn/Gata1/Slamf6/Sh2d1b1/H2-DMb2/Sh2d1a/Ms4a2/Il7r/Tnfsf4/Rsad2/H2-M9/Tril/Klrd1/Cd55/Fgl2/Serpinb9f/Ifnb1/Cd177/Pgc/Serpinb9b/Cd59b/C6/Fcgr1/Stap1/Il2/Lta/H2-M10.4/Tlr3/Tap1/Cr2/Rasgrp…
GO:0009615	GO:0009615	response to virus	343	0.520044	1.92804	1e-10	1.75595e-08	1.633e-08	3046	tags=32%, list=14%, signal=28%	Tgtp1/Cxcl9/Cd8a/Usp29/Gbp4/Trim30d/Tspan32/Cxcl10/Ifi44l/Ifit3/Mx1/Igtp/Tlr9/Irgm1/Gbp7/Gbp2b/Ifit1/Ifng/Pla2g10/Stat1/Oas1d/Ncr1/Zbp1/Prf1/Ifitm6/Tnfsf4/Rsad2/Trim30a/Oasl2/Fgl2/Rtp4/Ifnb1/Oas1h/Flt3/Ifih1/Slfn8/Oas3/Ifit2/Pou2af1/Mx2/Apobec1/Tlr3/Ifna13/Tlr8/Tlr7/Ifi207/Oprk1/Oas1g/Cd86/Ifit3b/Oas2/Ddx60/Stat2/Nlrp6/Oas1a/Oasl1/Itgax/Dhx58/Aim2/Itgb8/Il12b/Dtx3l/Parp9/Tnf/Irf7/Ifit1bl1/Ifi206/…
GO:0022409	GO:0022409	positive regulation of cell-cell adhesion	321	0.52074	1.92644	1e-10	1.75595e-08	1.633e-08	3543	tags=34%, list=17%, signal=29%	Elane/Ctsg/Xcl1/Gimap3/Il4i1/Vnn1/H2-Aa/Fgb/H2-DMb1/Rag1/Igf2/Cd160/H2-Ea/Prkcq/Cd74/Igfbp2/Ifng/H2-DMb2/Il12rb2/Il7r/Tnfsf4/H2-Eb1/Fcho1/Tespa1/Icos/Cd55/Btn2a2/Alox15/Card11/Zap70/Epo/Cd4/Tnfsf13b/H2-Ab1/Cd59b/H2-DMa/Il2/Gm5150/Ceacam2/Mmrn1/Il36b/Rasgrp1/Cd86/Cd6/Cd28/Sirpb1b/Rnase10/Cd5/Itga4/Fut7/Sox2/Cd83/Cd46/Ccr5/Sirpb1c/Ihh/Wnt3a/Sirpb1a/Il12b/Ptpru/Tnf/Btnl2/Cd3e/Ceacam1/Il7/Dpp4/Alox5/…
GO:0050867	GO:0050867	positive regulation of cell activation	411	0.505945	1.90683	1e-10	1.75595e-08	1.633e-08	3107	tags=28%, list=15%, signal=25%	Itgb2l/Tox/Klrc1/Xcl1/Klrk1/Klrc3/Gimap3/Il4i1/Vnn1/H2-Aa/H2-DMb1/Cd226/Rag1/Capn3/Igf2/Klrc2/Cd160/H2-Ea/Tbx21/Prkcq/Tlr9/Timd2/Cd74/Igfbp2/Ifng/Gata1/H2-DMb2/Lilra5/Fgf10/Il12rb2/Ms4a2/Il7r/Tnfsf4/H2-Eb1/Ttbk1/Fcho1/Igll1/Tespa1/Mmp8/Icos/Cd55/Btn2a2/Card11/Zap70/Cd177/Epo/Cd4/Tnfsf13b/H2-Ab1/Cd59b/H2-DMa/Stap1/Il2/Gm5150/Il36b/Il16/Rasgrp1/Cd86/Cd6/Clec7a/Cd28/Ctsc/Sirpb1b/Cd5/Cd83/Cd46/Sirpb1…
GO:0007159	GO:0007159	leukocyte cell-cell adhesion	408	0.504535	1.89869	1e-10	1.75595e-08	1.633e-08	3543	tags=34%, list=17%, signal=29%	Itgb2l/Elane/Ctsg/Xcl1/Gimap3/Il4i1/Vnn1/Lax1/Tspan32/Ido1/H2-Aa/H2-DMb1/Rag1/Igf2/Cd160/H2-Ea/Tbx21/Prkcq/Ppara/Cd74/Igfbp2/Ifng/H2-DMb2/Il12rb2/Il7r/Tnfsf4/H2-Eb1/Fcho1/Pla2g2d/Rag2/Tespa1/Icos/Ctla4/Cd55/Btn2a2/Fgl2/Card11/Zap70/Ifnb1/Cd177/Epo/Cd4/Tnfsf13b/H2-Ab1/Cd59b/H2-DMa/Il2/Gm5150/Il36b/Olr1/Rasgrp1/Cd86/Cd6/Slfn1/Btn1a1/Cd28/Dtx1/Sirpb1b/Cd5/Gnrh1/Itga4/Fut7/Lag3/Cd83/Cd46/Sirpb1c/Ihh/…
GO:0050863	GO:0050863	regulation of T cell activation	374	0.507533	1.89121	1e-10	1.75595e-08	1.633e-08	3302	tags=31%, list=15%, signal=27%	Tox/Ctsg/Xcl1/Gimap3/Il4i1/Vnn1/Lax1/Duxbl1/Tspan32/Ido1/H2-Aa/H2-DMb1/Rag1/Igf2/Cd160/H2-Ea/Tbx21/Prkcq/Cd74/Igfbp2/Ifng/Slc46a2/H2-DMb2/Il12rb2/Il7r/Tnfsf4/H2-Eb1/Fcho1/Pla2g2d/Rag2/Tespa1/Icos/Ctla4/Cd55/Btn2a2/Fgl2/Card11/Zap70/Ifnb1/Epo/Cd4/Lat/Tnfsf13b/H2-Ab1/Cd59b/H2-DMa/Il2/Gm5150/Il36b/Rasgrp1/Cd86/Cd6/Clec2i/Slfn1/Btn1a1/Cd28/Dtx1/Sirpb1b/Cd5/Gnrh1/Lag3/Cd83/Cd46/Sirpb1c/Ihh/Ripor2/Sirp…
GO:1903131	GO:1903131	mononuclear cell differentiation	498	0.487757	1.86856	1e-10	1.75595e-08	1.633e-08	3707	tags=32%, list=17%, signal=27%	Tox/Cd8a/Ccr9/Gimap3/Themis/Cd3d/Prtn3/Slamf8/Il4i1/Vnn1/Ikzf3/Duxbl1/Ms4a1/Batf2/H2-Aa/Rag1/Tbx21/Tshr/Tlr9/Il18r1/Cd74/Ifng/Slc46a2/Bcl11b/Gata1/Slamf6/Cd3g/Il7r/Tnfsf4/Rsad2/Ubd/Pla2g2d/Rag2/Pparg/Tespa1/Cd79b/Ctla4/Scart2/Btn2a2/Fgl2/Csf2/Card11/Zap70/Ifnb1/Flt3/Ifnz/Cd4/Dock10/Tnfsf13b/H2-Ab1/Pou2af1/Itk/H2-DMa/Ikzf1/Dcstamp/Il2/Il36b/Ifna13/Bcl2a1d/Cr2/Rasgrp1/Pax1/Ifi207/Cd19/Cd28/Dtx1/Pgl…
GO:1903037	GO:1903037	regulation of leukocyte cell-cell adhesion	368	0.499788	1.86121	1e-10	1.75595e-08	1.633e-08	3543	tags=34%, list=17%, signal=29%	Elane/Ctsg/Xcl1/Gimap3/Il4i1/Vnn1/Lax1/Tspan32/Ido1/H2-Aa/H2-DMb1/Rag1/Igf2/Cd160/H2-Ea/Tbx21/Prkcq/Ppara/Cd74/Igfbp2/Ifng/H2-DMb2/Il12rb2/Il7r/Tnfsf4/H2-Eb1/Fcho1/Pla2g2d/Rag2/Tespa1/Icos/Ctla4/Cd55/Btn2a2/Fgl2/Card11/Zap70/Ifnb1/Epo/Cd4/Tnfsf13b/H2-Ab1/Cd59b/H2-DMa/Il2/Gm5150/Il36b/Rasgrp1/Cd86/Cd6/Slfn1/Btn1a1/Cd28/Dtx1/Sirpb1b/Cd5/Gnrh1/Itga4/Fut7/Lag3/Cd83/Cd46/Sirpb1c/Ihh/Ripor2/Sirpb1a/Il1…
GO:0030098	GO:0030098	lymphocyte differentiation	451	0.475946	1.80511	1e-10	1.75595e-08	1.633e-08	3707	tags=31%, list=17%, signal=26%	Tox/Cd8a/Ccr9/Gimap3/Themis/Cd3d/Slamf8/Il4i1/Vnn1/Ikzf3/Duxbl1/Ms4a1/H2-Aa/Rag1/Tbx21/Tshr/Tlr9/Il18r1/Cd74/Ifng/Slc46a2/Bcl11b/Slamf6/Cd3g/Il7r/Tnfsf4/Rsad2/Pla2g2d/Rag2/Tespa1/Cd79b/Ctla4/Scart2/Btn2a2/Fgl2/Card11/Zap70/Ifnb1/Flt3/Ifnz/Cd4/Dock10/Tnfsf13b/H2-Ab1/Pou2af1/Itk/H2-DMa/Ikzf1/Il2/Il36b/Ifna13/Bcl2a1d/Cr2/Rasgrp1/Pax1/Cd19/Cd28/Dtx1/Pglyrp1/Fut7/Lag3/Cd83/Cd46/Cdh17/Ihh/Il12b/Cd3e/Tn…
GO:0002683	GO:0002683	negative regulation of immune system process	463	0.467276	1.77763	1e-10	1.75595e-08	1.633e-08	3279	tags=32%, list=15%, signal=28%	Prg2/Vpreb3/Epx/Ctsg/Klre1/Gimap3/Ubash3a/Klrb1b/Clnk/Slamf8/Il4i1/Lax1/Tspan32/Ido1/Cd96/H2-Aa/Sh2d1b2/Igf2/Cd160/Tbx21/Apod/Cd74/Ifng/Sh2d1b1/Oas1d/Sh2d1a/Cst7/Il7r/Pdcd1/Tnfsf4/Cnr1/Pla2g2d/Rag2/Pparg/Klrd1/Ctla4/Cd55/Btn2a2/Fgl2/Alox15/Serpinb9f/Bpi/Ifnb1/Oas1h/Flt3/Serpinb9b/Oas3/Cd59b/Stap1/Il2/Tap1/Cr2/Ifi207/Oas1g/Cd86/Siglecg/Clec2i/Slfn1/Btn1a1/Gcsam/Dtx1/Pglyrp1/Blk/Pvrig/Serpinb9g/Ban…
GO:0031341	GO:0031341	regulation of cell killing	141	0.638632	2.16047	1.4303e-10	2.44543e-08	2.27421e-08	3107	tags=52%, list=15%, signal=45%	Klrc1/Klrk1/Klrc3/Klre1/Klri2/Gimap3/Klrb1b/H2-Q2/Cd5l/H2-M5/Sh2d1b2/Cd226/H2-M11/Igf2/Klrc2/Cd160/Slc22a13/H2-M2/Klri1/Ifng/Azgp1/Slamf6/Sh2d1b1/Sh2d1a/Prf1/Il7r/H2-M9/Klrd1/Cd55/Serpinb9f/Serpinb9b/Cd59b/Stap1/H2-M10.4/Tap1/Rasgrp1/Fcer2a/Clec7a/Cadm1/Dnase1l3/Serpinb9g/Lag3/Serpinb9/Il12b/Cx3cr1/Ceacam1/Cfh/Dnase1/Ptprc/H2-T24/Klrb1f/H2-T10/H2-M10.1/B2m/Serpinb9d/P2rx7/Havcr2/Klrb1c/H2-T22/Ser…
GO:0032103	GO:0032103	positive regulation of response to external stimulus	451	0.468692	1.7776	1.99217e-10	3.31875e-08	3.08639e-08	2924	tags=29%, list=14%, signal=26%	Mstn/Klrc1/Xcl1/Dscam/Klrk1/Usp29/Klrc3/Klre1/Klri2/Gimap3/Nkg7/Clnk/Trim30d/Ifi208/Ido1/Cxcl10/Casr/Gbp5/Ptger3/Sh2d1b2/Cd226/Thbs4/Ntrk3/Klrc2/Cd160/Igtp/Tlr9/Irgm1/Klri1/Cd74/Ifng/Ifi214/Slamf6/Sh2d1b1/Lilra5/Fgf10/Sh2d1a/Zbp1/Tnfsf4/Trim30a/Ttbk1/Cnr1/Mmp8/Klrd1/Pgc/Scg2/Cd180/Fcgr1/Stap1/Lta/Tlr3/Ifi209/Tlr8/Il16/Rasgrp1/Lpl/Ffar3/Ifi207/Ctss/Clec7a/Cd28/Cadm1/Scimp/Ctsc/Ddx60/Cxcr3/Ly86/Mnd…
GO:1903039	GO:1903039	positive regulation of leukocyte cell-cell adhesion	269	0.540468	1.96888	2.30386e-10	3.74205e-08	3.48005e-08	3543	tags=35%, list=17%, signal=30%	Elane/Xcl1/Gimap3/Il4i1/Vnn1/H2-Aa/H2-DMb1/Rag1/Igf2/Cd160/H2-Ea/Prkcq/Cd74/Igfbp2/Ifng/H2-DMb2/Il12rb2/Il7r/Tnfsf4/H2-Eb1/Fcho1/Tespa1/Icos/Cd55/Btn2a2/Card11/Zap70/Epo/Cd4/Tnfsf13b/H2-Ab1/Cd59b/H2-DMa/Il2/Gm5150/Il36b/Rasgrp1/Cd86/Cd6/Cd28/Sirpb1b/Cd5/Itga4/Fut7/Cd83/Cd46/Sirpb1c/Ihh/Sirpb1a/Il12b/Tnf/Btnl2/Cd3e/Il7/Dpp4/Alox5/Tnfsf11/Il2rg/Ptprc/Myb/Cd27/B2m/Il2ra/Havcr2/Ccr2/Itgal/Rasal3/Kitl…
GO:0050870	GO:0050870	positive regulation of T cell activation	243	0.55357	1.99564	3.24136e-10	5.13636e-08	4.77674e-08	3543	tags=36%, list=17%, signal=31%	Xcl1/Gimap3/Il4i1/Vnn1/H2-Aa/H2-DMb1/Rag1/Igf2/Cd160/H2-Ea/Prkcq/Cd74/Igfbp2/Ifng/H2-DMb2/Il12rb2/Il7r/Tnfsf4/H2-Eb1/Fcho1/Tespa1/Icos/Cd55/Btn2a2/Card11/Zap70/Epo/Cd4/Tnfsf13b/H2-Ab1/Cd59b/H2-DMa/Il2/Gm5150/Il36b/Rasgrp1/Cd86/Cd6/Cd28/Sirpb1b/Cd5/Cd83/Cd46/Sirpb1c/Ihh/Sirpb1a/Il12b/Btnl2/Cd3e/Il7/Dpp4/Tnfsf11/Il2rg/Ptprc/Myb/Cd27/B2m/Il2ra/Havcr2/Ccr2/Itgal/Rasal3/Kitl/Ppp3ca/Il18/Sash3/H2-Ob/Cd…
GO:0030101	GO:0030101	natural killer cell activation	110	0.67004	2.19052	3.65706e-10	5.65712e-08	5.26103e-08	3658	tags=44%, list=17%, signal=36%	Itgb2l/Tox/Klrc1/Klrk1/Klrc3/Klre1/Slamf7/Nkg7/Clnk/Sh2d1b2/Klrc2/Cd160/Il18r1/Slamf6/Il12rb2/Il2rb/Klrd1/Ifnb1/Ifnz/Ikzf1/Ifna13/Rasgrp1/Pglyrp1/Cd2/Il12b/Ptprc/Prdm1/Pglyrp2/Mertk/Havcr2/Klrb1c/Il15ra/Rab27a/Il18/Ptpn22/Lgals9/Pglyrp4/Irf1/Prdx1/Cd244a/Sp3/Il12rb1/Elf4/Itgb2/Lyst/Id2/Gm13272/Ifna4
GO:0032943	GO:0032943	mononuclear cell proliferation	347	0.491195	1.82297	4.09485e-10	6.18703e-08	5.75383e-08	4031	tags=39%, list=19%, signal=32%	Xcl1/Il4i1/Ikzf3/Tspan32/Ido1/H2-Aa/H2-DMb1/Igf2/Prkcq/Tlr9/Sh2d2a/Cd74/Igfbp2/Ifng/Cd70/Slamf6/H2-DMb2/Fgf10/Vpreb1/Il12rb2/Il7r/Tnfsf4/Gapt/Pla2g2d/Rag2/Ctla4/Cd55/Btn2a2/Card11/Zap70/Ifnb1/Flt3/Epo/Ifnz/Cd4/Cd180/Tnfsf13b/Cd59b/Il2/Ifna13/Cr2/Rasgrp1/Cd86/Siglecg/Cd19/Cd6/Clec2i/Slfn1/Btn1a1/Cd28/Blk/Gnrh1/Cd46/Ihh/Ripor2/Wnt3a/Il12b/Cd38/Btnl2/Cd3e/Satb1/Ceacam1/Il7/Dock2/Btk/Btla/Ptprc/Cd27/…
GO:0070661	GO:0070661	leukocyte proliferation	380	0.481569	1.79782	1.0434e-09	1.54067e-07	1.4328e-07	4031	tags=38%, list=19%, signal=31%	Xcl1/Il4i1/Ikzf3/Tspan32/Ido1/H2-Aa/H2-DMb1/Igf2/Prkcq/Tlr9/Sh2d2a/Stat4/Cd74/Igfbp2/Ifng/Cd70/Slamf6/H2-DMb2/Fgf10/Vpreb1/Il12rb2/Il7r/Tnfsf4/Gapt/Pla2g2d/Rag2/Ctla4/Cd55/Btn2a2/Csf2/Card11/Zap70/Ifnb1/Flt3/Epo/Ifnz/Cd4/Cd180/Tnfsf13b/Cd59b/Il2/Ifna13/Cr2/Rasgrp1/Cd86/Siglecg/Cd19/Cd6/Clec2i/Slfn1/Btn1a1/Cd28/Blk/Gnrh1/Cd46/Ihh/Ripor2/Wnt3a/Il12b/Cd38/Btnl2/Cd3e/Satb1/Ceacam1/Il7/Dock2/Tnfsf11/B…
GO:0031343	GO:0031343	positive regulation of cell killing	97	0.679145	2.19317	1.12366e-09	1.59009e-07	1.47876e-07	3077	tags=54%, list=14%, signal=46%	Klrc1/Klrk1/Klrc3/Klre1/Klri2/Gimap3/H2-Q2/Cd5l/H2-M5/Sh2d1b2/Cd226/H2-M11/Klrc2/Cd160/Slc22a13/H2-M2/Klri1/Ifng/Azgp1/Slamf6/Sh2d1b1/Sh2d1a/Prf1/H2-M9/Klrd1/Stap1/H2-M10.4/Rasgrp1/Fcer2a/Clec7a/Cadm1/Lag3/Il12b/Ptprc/H2-T24/H2-T10/H2-M10.1/B2m/P2rx7/Klrb1c/H2-T22/H2-K1/Cd1d2/Gm11127/Pnp/Mr1/Stx7/H2-Q7/Itgam/Hspa8/H2-T23/Vav1
GO:0046651	GO:0046651	lymphocyte proliferation	340	0.492043	1.82613	1.12581e-09	1.59009e-07	1.47876e-07	3770	tags=37%, list=18%, signal=31%	Xcl1/Il4i1/Ikzf3/Tspan32/Ido1/H2-Aa/H2-DMb1/Igf2/Prkcq/Tlr9/Sh2d2a/Cd74/Igfbp2/Ifng/Cd70/Slamf6/H2-DMb2/Fgf10/Vpreb1/Il12rb2/Il7r/Tnfsf4/Gapt/Pla2g2d/Rag2/Ctla4/Cd55/Btn2a2/Card11/Zap70/Ifnb1/Flt3/Epo/Ifnz/Cd4/Cd180/Tnfsf13b/Cd59b/Il2/Ifna13/Cr2/Rasgrp1/Cd86/Siglecg/Cd19/Cd6/Clec2i/Slfn1/Btn1a1/Cd28/Blk/Gnrh1/Cd46/Ihh/Ripor2/Wnt3a/Il12b/Cd38/Btnl2/Cd3e/Satb1/Ceacam1/Il7/Dock2/Btk/Btla/Ptprc/Cd27/…
GO:0050830	GO:0050830	defense response to Gram-positive bacterium	155	0.602164	2.04871	2.01595e-09	2.78673e-07	2.59162e-07	2821	tags=29%, list=13%, signal=25%	Gbp11/Ctsg/Ear6/Gbp10/Klrk1/Gbp6/Gbp4/Gbp8/Ltf/Camp/Gbp3/Gbp7/Gbp2b/Ifng/Ear1/Gbp2/Il7r/Gbp9/Rnase6/Chga/Lta/Krt6a/Stab2/Pglyrp1/Mpeg1/Rnase10/Nlrp6/Defb34/Tnf/Tnfsf8/Cd36/Pglyrp2/B2m/P2rx7/Ncf1/Havcr2/Lyz2/Il18/Rnase1/Myo1f/Tnfrsf14/Mr1/Pycard/Pglyrp4/Hck
GO:0002227	GO:0002227	innate immune response in mucosa	50	0.79263	2.29507	2.0606e-09	2.78911e-07	2.59382e-07	1281	tags=10%, list=6%, signal=9%	Ear6/Ltf/Camp/Ear1/Bpifb1
GO:0002460	GO:0002460	adaptive immune response based on somatic recombination of immune receptors built from immunoglobulin superfamily domains	342	0.49093	1.81976	2.14961e-09	2.85021e-07	2.65065e-07	3046	tags=31%, list=14%, signal=27%	Cd8a/Xcl1/Gimap3/Il4i1/H2-Q2/H2-M5/H2-Aa/H2-DMb1/Cd226/H2-M11/H2-Ea/Slc22a13/Tbx21/Prkcq/H2-M2/Il18r1/Cd74/Ifng/Azgp1/Gzmb/Cd70/Slamf6/H2-DMb2/Prf1/Il7r/Tnfsf4/Rsad2/H2-Eb1/Gapt/H2-M9/Igll1/Klrd1/Cd55/Fgl2/Ifnb1/Cd4/Serpinb9b/Tnfsf13b/H2-Ab1/H2-DMa/Il18bp/Fcgr1/Il2/Lta/H2-M10.4/Klhl6/Cr2/Cd19/Fcer2a/Cd28/Ctsc/Fut7/Serpinb9/Cd46/Il12b/C9/Tnf/Irf7/Cfh/Dpp4/Btk/Ptprc/H2-T24/Hpx/C3ar1/Sema4a/H2-T10/M…
GO:0001910	GO:0001910	regulation of leukocyte mediated cytotoxicity	120	0.635433	2.11782	4.52115e-09	5.87478e-07	5.46345e-07	3077	tags=53%, list=14%, signal=46%	Klrc1/Klrk1/Klrc3/Klre1/Klri2/Gimap3/Klrb1b/H2-Q2/H2-M5/Sh2d1b2/Cd226/H2-M11/Igf2/Klrc2/Cd160/Slc22a13/H2-M2/Klri1/Azgp1/Slamf6/Sh2d1b1/Sh2d1a/Il7r/H2-M9/Klrd1/Serpinb9f/Serpinb9b/Stap1/H2-M10.4/Tap1/Rasgrp1/Cadm1/Dnase1l3/Serpinb9g/Lag3/Serpinb9/Il12b/Cx3cr1/Ceacam1/Dnase1/Ptprc/H2-T24/Klrb1f/H2-T10/H2-M10.1/B2m/Serpinb9d/P2rx7/Havcr2/Klrb1c/H2-T22/Serpinb9c/H2-K1/Cd1d2/Gm11127/Lgals9/Pnp/Mr1/St…
GO:0022407	GO:0022407	regulation of cell-cell adhesion	494	0.437258	1.6755	1.04079e-08	1.32589e-06	1.23305e-06	3543	tags=30%, list=17%, signal=26%	Elane/Ctsg/Xcl1/Gimap3/Il4i1/Vnn1/Lax1/Tspan32/Ido1/Ptger3/H2-Aa/Fgb/H2-DMb1/Adamts18/Rag1/Igf2/Cd160/H2-Ea/Tbx21/Prkcq/Ppara/Cd74/Igfbp2/Ifng/H2-DMb2/Il12rb2/Il7r/Tnfsf4/H2-Eb1/Fcho1/Pla2g2d/Rag2/Tespa1/Icos/Ctla4/Cd55/Btn2a2/Fgl2/Alox15/Card11/Zap70/Ifnb1/Epo/Cd4/Tnfsf13b/H2-Ab1/Cd59b/H2-DMa/Il2/Gm5150/Ceacam2/Mmrn1/Il36b/Rasgrp1/Cd86/Cd6/Slfn1/Btn1a1/Nexmif/Cd28/Dtx1/Blk/Sirpb1b/Rnase10/Cd5/Gn…
GO:0030217	GO:0030217	T cell differentiation	319	0.482426	1.78087	1.3043e-08	1.62963e-06	1.51553e-06	3299	tags=29%, list=15%, signal=24%	Tox/Cd8a/Ccr9/Gimap3/Themis/Cd3d/Il4i1/Vnn1/Duxbl1/H2-Aa/Rag1/Tbx21/Il18r1/Cd74/Ifng/Slc46a2/Bcl11b/Slamf6/Cd3g/Il7r/Tnfsf4/Rsad2/Pla2g2d/Rag2/Tespa1/Ctla4/Scart2/Btn2a2/Fgl2/Card11/Zap70/Ifnb1/Flt3/Cd4/Itk/H2-DMa/Ikzf1/Il2/Il36b/Bcl2a1d/Rasgrp1/Pax1/Cd28/Dtx1/Fut7/Lag3/Cd83/Cd46/Ihh/Il12b/Cd3e/Tnfsf8/Satb1/Il7/Dock2/Il2rg/Ptprc/Myb/Prdm1/Lepr/Sema4a/Cd27/Gpr18/B2m/Il2ra/Zeb1/Prex1/Ccr2/Nfatc3/At…
GO:0002819	GO:0002819	regulation of adaptive immune response	226	0.524732	1.88197	1.35817e-08	1.66492e-06	1.54835e-06	3046	tags=33%, list=14%, signal=29%	Xcl1/Gimap3/Il4i1/H2-Q2/H2-M5/Cd226/H2-M11/Cd160/Slc22a13/Tbx21/Prkcq/H2-M2/Il18r1/Cd74/Ifng/Azgp1/Il7r/Tnfsf4/Rsad2/H2-M9/Klrd1/Cd55/Alox15/Ifnb1/Cd4/Tnfsf13b/H2-Ab1/H2-DMa/Fcgr1/Il2/Lta/H2-M10.4/Cd48/Cr2/Fcer2a/Cd28/Fut7/Cd46/Il12b/Tnf/Irf7/Dpp4/Ptprc/H2-T24/Hpx/H2-T10/Mef2c/H2-M10.1/B2m/Clec4n/P2rx7/Havcr2/H2-T22/Ccr2/Dennd1b/H2-K1/Il18/Sash3/Cd1d2/Malt1/Fcgr3/Gm11127/Tnfrsf14/Thoc1/Pnp/Il4/Mr…
GO:0002717	GO:0002717	positive regulation of natural killer cell mediated immunity	36	0.814576	2.22773	1.50308e-08	1.80843e-06	1.68181e-06	1726	tags=58%, list=8%, signal=54%	Klrc1/Klrk1/Klrc3/Klre1/Klri2/Gimap3/Clnk/Sh2d1b2/Cd226/Klrc2/Cd160/Klri1/Slamf6/Sh2d1b1/Sh2d1a/Klrd1/Rasgrp1/Cadm1/Lag3/Il12b/Dpp4
GO:0001912	GO:0001912	positive regulation of leukocyte mediated cytotoxicity	86	0.672881	2.15006	1.5488e-08	1.82956e-06	1.70146e-06	3077	tags=55%, list=14%, signal=47%	Klrc1/Klrk1/Klrc3/Klre1/Klri2/Gimap3/H2-Q2/H2-M5/Sh2d1b2/Cd226/H2-M11/Klrc2/Cd160/Slc22a13/H2-M2/Klri1/Azgp1/Slamf6/Sh2d1b1/Sh2d1a/H2-M9/Klrd1/Stap1/H2-M10.4/Rasgrp1/Cadm1/Lag3/Il12b/Ptprc/H2-T24/H2-T10/H2-M10.1/B2m/P2rx7/Klrb1c/H2-T22/H2-K1/Cd1d2/Gm11127/Pnp/Mr1/Stx7/H2-Q7/Itgam/Hspa8/H2-T23/Vav1
GO:0031349	GO:0031349	positive regulation of defense response	297	0.489542	1.79626	2.18653e-08	2.53677e-06	2.35915e-06	2924	tags=32%, list=14%, signal=28%	Klrc1/Xcl1/Klrk1/Usp29/Klrc3/Klre1/Klri2/Gimap3/Nkg7/Clnk/Trim30d/Ifi208/Ido1/Gbp5/Ptger3/Sh2d1b2/Cd226/Klrc2/Cd160/Igtp/Tlr9/Irgm1/Klri1/Cd74/Ifng/Ifi214/Slamf6/Sh2d1b1/Lilra5/Sh2d1a/Zbp1/Tnfsf4/Trim30a/Ttbk1/Cnr1/Mmp8/Klrd1/Pgc/Fcgr1/Stap1/Lta/Tlr3/Ifi209/Tlr8/Il16/Rasgrp1/Lpl/Ffar3/Ifi207/Ctss/Clec7a/Cd28/Cadm1/Ctsc/Ucn/Mndal/Lag3/Nlrp6/Ccr5/Aim2/Il12b/Parp9/Tnf/Irf7/Ifi206/Dpp4/Casp1/Pik3cg/T…
GO:0002218	GO:0002218	activation of innate immune response	59	0.733362	2.19175	3.18029e-08	3.62497e-06	3.37116e-06	2902	tags=51%, list=14%, signal=44%	Klrc1/Klrk1/Klrc3/Klre1/Klri2/Trim30d/Ifi208/Klrc2/Tlr9/Klri1/Ifi214/Zbp1/Trim30a/Klrd1/Ifi209/Ifi207/Clec7a/Mndal/Aim2/Ifi206/Ifi204/Ifi203/Clec4n/Trim12a/Trim5/Trim12c/Znfx1/Ffar2/Pycard/Ifi211
GO:0050777	GO:0050777	negative regulation of immune response	193	0.54357	1.92166	3.51947e-08	3.94241e-06	3.66638e-06	3279	tags=38%, list=15%, signal=33%	Klre1/Klrb1b/Slamf8/Il4i1/Cd96/Sh2d1b2/Igf2/Cd160/Tbx21/Sh2d1b1/Oas1d/Il7r/Pdcd1/Tnfsf4/Pparg/Klrd1/Cd55/Fgl2/Alox15/Serpinb9f/Ifnb1/Oas1h/Serpinb9b/Oas3/Cd59b/Il2/Tap1/Cr2/Ifi207/Oas1g/Pglyrp1/Serpinb9g/Stat2/Nlrp6/Oas1a/Serpinb9/Cd46/Dhx58/Parp14/Il12b/Ceacam1/Ifi206/Ifi204/Nlrc5/Ptprc/Pglyrp2/Isg15/Serpinb9d/Nmi/Otop1/Havcr2/Cd84/Trim21/Ccr2/Serpinb9c/Samhd1/Adcyap1/Ccr1/Lgals9/Tnfrsf14/Thoc1/…
GO:0002715	GO:0002715	regulation of natural killer cell mediated immunity	63	0.712339	2.14613	3.60764e-08	3.97269e-06	3.69453e-06	2288	tags=56%, list=11%, signal=50%	Klrc1/Klrk1/Klrc3/Klre1/Klri2/Gimap3/Klrb1b/Clnk/Cd96/Sh2d1b2/Cd226/Igf2/Klrc2/Cd160/Klri1/Slamf6/Sh2d1b1/Sh2d1a/Klrd1/Serpinb9f/Serpinb9b/Tap1/Rasgrp1/Cadm1/Serpinb9g/Lag3/Serpinb9/Il12b/Ceacam1/Dpp4/Klrb1f/Serpinb9d/Havcr2/Klrb1c/Serpinb9c
GO:0042113	GO:0042113	B cell activation	297	0.484751	1.77868	4.01252e-08	4.34489e-06	4.04067e-06	3707	tags=32%, list=17%, signal=27%	Slamf8/Il4i1/Ikzf3/Lax1/Ms4a1/Rag1/Tbx21/Tshr/Tlr9/Cd74/Ifng/Cd70/Vpreb1/Il7r/Tnfsf4/Gapt/Igll1/Rag2/Cd79b/Ctla4/Card11/Ifnb1/Flt3/Ifnz/Dock10/Cd180/Tnfsf13b/H2-Ab1/Pou2af1/Ikzf1/Il2/Ifna13/Cr2/Rasgrp1/Cd86/Siglecg/Cd19/Cd28/Blk/Blnk/Bank1/Cdh17/Wnt3a/Cd38/Il7/Dock11/Dpp4/Btk/Il2rg/Btla/Ptprc/Myb/Cd27/Mef2c/Il9r/Tbc1d10c/Atm/Hdac9/Nfatc2/Laptm5/Hhex/Sash3/Malt1/Atp11c/Thoc1/Pnp/Il4/Themis2/Lyn/Cd…
GO:0034341	GO:0034341	response to interferon-gamma	137	0.590697	1.9849	4.71716e-08	5.02416e-06	4.67239e-06	2188	tags=30%, list=10%, signal=27%	Tgtp1/Gbp11/Xcl1/Gbp10/Gbp6/Gbp4/Gbp8/Gbp5/H2-Aa/Gbp3/Igtp/Irgm2/Irgm1/Gbp7/Gbp2b/Kynu/Cd74/Ifng/Stat1/Gbp2/Ifitm6/H2-Eb1/Ciita/Ubd/Gbp9/Pparg/H2-Ab1/Ccl20/Sp100/Parp14/Il12b/Parp9/Casp1/Nlrc5/Hpx/Nmi/Otop1/Ccl6/Dapk1/Bst2/Trim21
GO:0002456	GO:0002456	T cell mediated immunity	144	0.576804	1.95047	5.54107e-08	5.80651e-06	5.39996e-06	3527	tags=44%, list=16%, signal=37%	Cd8a/Xcl1/Il4i1/H2-Q2/H2-M5/H2-M11/Slc22a13/Tbx21/H2-M2/Il18r1/Azgp1/Gzmb/Cd70/Prf1/Il7r/Tnfsf4/Rsad2/H2-M9/Klrd1/Cd55/Ifnb1/Serpinb9b/H2-M10.4/Ctsc/Fut7/Serpinb9/Cd46/Il12b/Dpp4/Ptprc/H2-T24/H2-T10/H2-M10.1/B2m/P2rx7/H2-T22/Ccr2/Dennd1b/Rab27a/H2-K1/Il18/Sash3/Aire/Cd1d2/Malt1/Gm11127/Pnp/Il4/Mr1/Unc93b1/Stx7/H2-Q7/Hspa8/H2-T23/Myo1g/Foxp3/Ahr/Rftn1/Hprt/Ager/Nckap1l/H2-D1/Lyst
GO:0002385	GO:0002385	mucosal immune response	63	0.704708	2.12314	7.68705e-08	7.92742e-06	7.37238e-06	1281	tags=14%, list=6%, signal=13%	Ear6/Xcl1/Ltf/Camp/Cd160/Ear1/Ffar3/Gp2/Bpifb1
GO:0002440	GO:0002440	production of molecular mediator of immune response	282	0.485189	1.76912	8.39383e-08	8.52105e-06	7.92444e-06	2897	tags=28%, list=14%, signal=25%	Prg2/Elane/Vpreb3/Epx/Xcl1/Gimap3/Clnk/Lax1/Cd96/H2-Aa/H2-DMb1/Cd226/Cd160/H2-Ea/Tbx21/Tlr9/Il18r1/Cd74/Ifng/Nepn/H2-DMb2/Vpreb1/Il7r/Tnfsf4/Rsad2/H2-Eb1/Gapt/Tril/Cd55/Fgl2/Card11/Ifnb1/Pgc/Tnfsf13b/H2-Ab1/H2-DMa/Il2/Tlr3/Rasgrp1/Tlr7/Ffar3/Cd86/Siglecg/Cd28/Scimp/Slamf9/Il12b/Tnf/Cd36/Casp1/Btk/Rigi/Ptprc/Hpx/Cd27/B2m/P2rx7/Angpt1/Bst2/Ccr2/Klk5/Atm/Samhd1/Dennd1b/Laptm5/Il18/Sash3/H2-Ob/Malt1/…
GO:0070665	GO:0070665	positive regulation of leukocyte proliferation	166	0.557083	1.92231	1.05868e-07	1.05819e-05	9.84099e-06	4021	tags=42%, list=19%, signal=34%	Xcl1/H2-DMb1/Igf2/Prkcq/Tlr9/Cd74/Igfbp2/Ifng/H2-DMb2/Fgf10/Il12rb2/Tnfsf4/Cd55/Csf2/Card11/Zap70/Epo/Cd4/Tnfsf13b/Cd59b/Il2/Cd86/Cd6/Cd28/Cd46/Wnt3a/Il12b/Cd38/Btnl2/Cd3e/Il7/Ptprc/Mef2c/Il2ra/Havcr2/Ccr2/Itgal/Rac2/Rasal3/Nfatc2/Kitl/Ppp3ca/Il18/Sash3/Ptpn22/Pnp/Il4/Pycard/Lyn/Aif1/Anxa1/Foxp3/Cd59a/Kit/Cd244a/Bmi1/Il12rb1/Ager/Nckap1l/Cd274/Bst1/Peli1/Pdcd1lg2/Il23r/Csf1r/Gsk3b/Il15/Cd1d1/Csf2…
GO:0042832	GO:0042832	defense response to protozoan	39	0.788834	2.19854	1.20304e-07	1.18426e-05	1.10134e-05	773	tags=44%, list=4%, signal=42%	Gbp11/Gbp10/Iigp1/Gbp6/Nkg7/Gbp4/Gbp8/Tspan32/Batf2/Gbp3/Irgm2/Gbp7/Gbp2b/Ifng/Gbp2/Gbp9/Tlr12
GO:0019882	GO:0019882	antigen processing and presentation	123	0.587642	1.96073	1.23434e-07	1.19695e-05	1.11314e-05	3697	tags=50%, list=17%, signal=41%	H2-Q2/H2-M5/H2-Aa/H2-DMb1/H2-M11/H2-Ea/H2-M2/Cd74/Ifng/Azgp1/Rab3c/H2-DMb2/Fcgr4/H2-Eb1/H2-M9/Fgl2/Flt3/H2-Ab1/Marchf1/H2-DMa/Clec4b1/Fcgr1/H2-M10.4/Tap1/Ctse/Ctss/Psmb9/Erap1/H2-T24/Rab3b/Wdfy4/H2-T10/H2-M10.1/B2m/H2-T22/Clec4a3/Clec4b2/Rab32/Rab27a/H2-K1/Clec4a1/Clec4a2/H2-Ob/Ide/Cd1d2/Fcgr3/Gm11127/Mr1/Unc93b1/Pycard/H2-Q7/Atg5/H2-T23/Pdia3/Psme1/Rftn1/Rab8b/H2-D1/Arl8b/Tapbpl/H2-Q6
GO:0002821	GO:0002821	positive regulation of adaptive immune response	151	0.569409	1.93915	1.4265e-07	1.34318e-05	1.24914e-05	3046	tags=38%, list=14%, signal=33%	Xcl1/Gimap3/H2-Q2/H2-M5/Cd226/H2-M11/Slc22a13/Tbx21/Prkcq/H2-M2/Il18r1/Cd74/Ifng/Azgp1/Tnfsf4/Rsad2/H2-M9/Cd55/Cd4/Tnfsf13b/H2-Ab1/H2-DMa/Fcgr1/Il2/Lta/H2-M10.4/Fcer2a/Cd28/Il12b/Tnf/Ptprc/H2-T24/Hpx/H2-T10/H2-M10.1/B2m/Clec4n/P2rx7/H2-T22/Ccr2/Dennd1b/H2-K1/Il18/Sash3/Cd1d2/Malt1/Fcgr3/Gm11127/Pnp/Il4/Mr1/Stx7/Pycard/H2-Q7/Hspa8/H2-T23/Foxp3
GO:0002824	GO:0002824	positive regulation of adaptive immune response based on somatic recombination of immune receptors built from immunoglobulin superfamily domains	144	0.568853	1.92358	1.42242e-07	1.34318e-05	1.24914e-05	3046	tags=38%, list=14%, signal=33%	Xcl1/Gimap3/H2-Q2/H2-M5/Cd226/H2-M11/Slc22a13/Tbx21/Prkcq/H2-M2/Il18r1/Ifng/Azgp1/Tnfsf4/Rsad2/H2-M9/Cd55/Cd4/Tnfsf13b/H2-Ab1/H2-DMa/Fcgr1/Il2/Lta/H2-M10.4/Fcer2a/Cd28/Il12b/Tnf/Ptprc/H2-T24/Hpx/H2-T10/H2-M10.1/B2m/Clec4n/P2rx7/H2-T22/Ccr2/Dennd1b/H2-K1/Il18/Sash3/Cd1d2/Malt1/Fcgr3/Gm11127/Pnp/Il4/Mr1/Stx7/H2-Q7/Hspa8/H2-T23/Foxp3
GO:0050671	GO:0050671	positive regulation of lymphocyte proliferation	147	0.567761	1.92541	1.46653e-07	1.3452e-05	1.25101e-05	3770	tags=41%, list=18%, signal=34%	Xcl1/H2-DMb1/Igf2/Prkcq/Tlr9/Cd74/Igfbp2/Ifng/H2-DMb2/Fgf10/Il12rb2/Tnfsf4/Cd55/Card11/Zap70/Epo/Cd4/Tnfsf13b/Cd59b/Il2/Cd86/Cd6/Cd28/Cd46/Wnt3a/Il12b/Cd38/Btnl2/Cd3e/Il7/Ptprc/Mef2c/Il2ra/Havcr2/Ccr2/Itgal/Rasal3/Nfatc2/Kitl/Ppp3ca/Il18/Sash3/Ptpn22/Pnp/Il4/Pycard/Aif1/Anxa1/Foxp3/Cd59a/Cd244a/Bmi1/Il12rb1/Ager/Nckap1l/Cd274/Bst1/Peli1/Pdcd1lg2/Il23r
GO:0032946	GO:0032946	positive regulation of mononuclear cell proliferation	150	0.563916	1.91675	1.47005e-07	1.3452e-05	1.25101e-05	3770	tags=40%, list=18%, signal=33%	Xcl1/H2-DMb1/Igf2/Prkcq/Tlr9/Cd74/Igfbp2/Ifng/H2-DMb2/Fgf10/Il12rb2/Tnfsf4/Cd55/Card11/Zap70/Epo/Cd4/Tnfsf13b/Cd59b/Il2/Cd86/Cd6/Cd28/Cd46/Wnt3a/Il12b/Cd38/Btnl2/Cd3e/Il7/Ptprc/Mef2c/Il2ra/Havcr2/Ccr2/Itgal/Rasal3/Nfatc2/Kitl/Ppp3ca/Il18/Sash3/Ptpn22/Pnp/Il4/Pycard/Aif1/Anxa1/Foxp3/Cd59a/Cd244a/Bmi1/Il12rb1/Ager/Nckap1l/Cd274/Bst1/Peli1/Pdcd1lg2/Il23r
GO:0045954	GO:0045954	positive regulation of natural killer cell mediated cytotoxicity	34	0.812183	2.1813	1.85181e-07	1.671e-05	1.554e-05	1599	tags=56%, list=7%, signal=52%	Klrc1/Klrk1/Klrc3/Klre1/Klri2/Gimap3/Sh2d1b2/Cd226/Klrc2/Cd160/Klri1/Slamf6/Sh2d1b1/Sh2d1a/Klrd1/Rasgrp1/Cadm1/Lag3/Il12b
GO:0002228	GO:0002228	natural killer cell mediated immunity	81	0.663614	2.08885	2.64841e-07	2.35708e-05	2.19205e-05	2527	tags=49%, list=12%, signal=44%	Klrc1/Klrk1/Klrc3/Klre1/Klri2/Gimap3/Nkg7/Klrb1b/Clnk/Cd96/Sh2d1b2/Cd226/Igf2/Klrc2/Cd160/Klri1/Slamf6/Sh2d1b1/Sh2d1a/Klrd1/Serpinb9f/Serpinb9b/Tap1/Rasgrp1/Cadm1/Cd2/Serpinb9g/Lag3/Serpinb9/Il12b/Ceacam1/Dpp4/Klrb1f/H60b/Serpinb9d/Havcr2/Klrb1c/Serpinb9c/Rab27a/Il18
GO:0001562	GO:0001562	response to protozoan	42	0.766797	2.1686	2.76234e-07	2.42526e-05	2.25545e-05	773	tags=40%, list=4%, signal=39%	Gbp11/Gbp10/Iigp1/Gbp6/Nkg7/Gbp4/Gbp8/Tspan32/Batf2/Gbp3/Irgm2/Gbp7/Gbp2b/Ifng/Gbp2/Gbp9/Tlr12
GO:0002822	GO:0002822	regulation of adaptive immune response based on somatic recombination of immune receptors built from immunoglobulin superfamily domains	210	0.510753	1.81403	2.97313e-07	2.57552e-05	2.39519e-05	3046	tags=32%, list=14%, signal=28%	Xcl1/Gimap3/Il4i1/H2-Q2/H2-M5/Cd226/H2-M11/Slc22a13/Tbx21/Prkcq/H2-M2/Il18r1/Ifng/Azgp1/Il7r/Tnfsf4/Rsad2/H2-M9/Klrd1/Cd55/Ifnb1/Cd4/Tnfsf13b/H2-Ab1/H2-DMa/Fcgr1/Il2/Lta/H2-M10.4/Cr2/Fcer2a/Cd28/Fut7/Cd46/Il12b/Tnf/Dpp4/Ptprc/H2-T24/Hpx/H2-T10/Mef2c/H2-M10.1/B2m/Clec4n/P2rx7/Havcr2/H2-T22/Ccr2/Dennd1b/H2-K1/Il18/Sash3/Cd1d2/Malt1/Fcgr3/Gm11127/Thoc1/Pnp/Il4/Mr1/Stx7/H2-Q7/Anxa1/Hspa8/Irf1/H2-T23/…
GO:0050851	GO:0050851	antigen receptor-mediated signaling pathway	173	0.537638	1.86445	3.77383e-07	3.22612e-05	3.00024e-05	4470	tags=43%, list=21%, signal=34%	Cd8a/Ubash3a/Themis/Lax1/Ms4a1/Cd226/Cd160/Ifng/Sh2d1a/Skint6/Cd247/Fcho1/Igll1/Tespa1/Cd79b/Ctla4/Btn2a2/Card11/Zap70/Itk/Stap1/Bcl2a1d/Klhl6/Btnl10/Cd19/Clec2i/Btn1a1/Gcsam/Cd28/Blk/Pvrig/Blnk/Themis3/Cd38/Btnl2/Cd3e/Bmx/Btk/Ptprc/Mef2c/Fcrl5/Skint7/Dennd1b/Nfatc2/Laptm5/Malt1/Ptpn22/Themis2/Lcp2/Usp9x/Lyn/Cd22/Btnl9/Usp46/Foxp3/Prkcb/Plcl2/Rftn1/Nckap1l/Nras/Tnfrsf21/Cyld/Pde4b/Ptprj/Lpxn/Fyb/…
GO:0071222	GO:0071222	cellular response to lipopolysaccharide	215	0.502589	1.78636	4.32156e-07	3.64639e-05	3.39108e-05	3734	tags=33%, list=17%, signal=27%	Cxcl9/Cxcl11/Ctsg/Gbp10/Klrk1/Gbp6/Trim30d/Cxcl10/Ltf/Gfi1/Igtp/Irgm1/Ifng/Stat1/Gata1/Gbp2/Cmpk2/Fcgr4/Tnfsf4/Trim30a/Cd55/Bpi/Shpk/Cd180/Stap1/Il36b/Cr2/Cd86/Cd6/Scimp/Ly86/Il12b/Cx3cr1/Tnf/Bmp6/Cd36/Cfh/Casp1/Nr1h4/Mef2c/Il36a/Cxcl13/Abca1/B2m/Zfp709/Trim12a/Havcr2/Cd84/Plscr2/Plscr4/Trim5/Trim12c/Il18/Malt1/Ptpn22/Pycard/Lyn/Cxcl16/Prkce/Cdc73/Ankrd1/Ly96/Irf8/Xbp1/Cd274/Tut4/Sash1/Spon2/Pde4…
GO:0032944	GO:0032944	regulation of mononuclear cell proliferation	255	0.480545	1.74461	5.22379e-07	4.35115e-05	4.0465e-05	4003	tags=40%, list=19%, signal=33%	Xcl1/Il4i1/Ikzf3/Tspan32/Ido1/H2-Aa/H2-DMb1/Igf2/Prkcq/Tlr9/Cd74/Igfbp2/Ifng/H2-DMb2/Fgf10/Il12rb2/Tnfsf4/Pla2g2d/Ctla4/Cd55/Btn2a2/Card11/Zap70/Epo/Cd4/Tnfsf13b/Cd59b/Il2/Cd86/Siglecg/Cd6/Clec2i/Slfn1/Btn1a1/Cd28/Blk/Gnrh1/Cd46/Ihh/Ripor2/Wnt3a/Il12b/Cd38/Btnl2/Cd3e/Ceacam1/Il7/Btk/Btla/Ptprc/Mef2c/Il2ra/Havcr2/Zc3h12d/Ccr2/Atm/Itgal/Rac2/Rasal3/Nfatc2/Laptm5/Kitl/Ppp3ca/Il18/Sash3/Ptpn22/Lgals9…
GO:0042098	GO:0042098	T cell proliferation	236	0.489696	1.76369	6.25425e-07	5.14353e-05	4.7834e-05	4077	tags=40%, list=19%, signal=33%	Xcl1/Il4i1/Tspan32/Ido1/H2-Aa/H2-DMb1/Igf2/Prkcq/Sh2d2a/Igfbp2/Ifng/H2-DMb2/Il12rb2/Tnfsf4/Pla2g2d/Ctla4/Cd55/Btn2a2/Card11/Zap70/Epo/Cd4/Tnfsf13b/Cd59b/Il2/Rasgrp1/Cd86/Cd6/Clec2i/Slfn1/Btn1a1/Cd28/Gnrh1/Cd46/Ihh/Ripor2/Il12b/Btnl2/Cd3e/Satb1/Ceacam1/Dock2/Btla/Ptprc/P2rx7/Il2ra/Havcr2/Zc3h12d/Ccr2/Itgal/Rac2/Rasal3/Laptm5/Kitl/Ppp3ca/Il18/Sash3/Malt1/Ptpn22/Lgals9/Tnfrsf14/Pnp/Il4/Gpnmb/Pycard/…
GO:0030183	GO:0030183	B cell differentiation	163	0.532387	1.83329	6.76206e-07	5.49164e-05	5.10713e-05	4103	tags=37%, list=19%, signal=30%	Slamf8/Il4i1/Ikzf3/Ms4a1/Rag1/Tshr/Tlr9/Rag2/Cd79b/Card11/Ifnb1/Flt3/Ifnz/Dock10/Tnfsf13b/H2-Ab1/Pou2af1/Ikzf1/Il2/Ifna13/Cr2/Cd19/Cdh17/Il7/Dock11/Dpp4/Btk/Il2rg/Ptprc/Myb/Cd27/Il9r/Atm/Hdac9/Laptm5/Hhex/Malt1/Atp11c/Pnp/Pik3r1/Ahr/Plcl2/Kit/Dnajb9/Sp3/Irf8/Nckap1l/Fnip1/Xbp1/Inpp5d/Id2/Enpp1/Gm13272/Ifna4/Cyld/Spib/Ptprj/Ezh2/Dcaf1/Itm2a/Nfatc1
GO:0042269	GO:0042269	regulation of natural killer cell mediated cytotoxicity	60	0.696653	2.09375	7.35768e-07	5.86575e-05	5.45505e-05	2288	tags=53%, list=11%, signal=48%	Klrc1/Klrk1/Klrc3/Klre1/Klri2/Gimap3/Klrb1b/Sh2d1b2/Cd226/Igf2/Klrc2/Cd160/Klri1/Slamf6/Sh2d1b1/Sh2d1a/Klrd1/Serpinb9f/Serpinb9b/Tap1/Rasgrp1/Cadm1/Serpinb9g/Lag3/Serpinb9/Il12b/Ceacam1/Klrb1f/Serpinb9d/Havcr2/Klrb1c/Serpinb9c
GO:0070663	GO:0070663	regulation of leukocyte proliferation	277	0.472688	1.72401	7.40328e-07	5.86575e-05	5.45505e-05	4208	tags=41%, list=20%, signal=33%	Xcl1/Il4i1/Ikzf3/Tspan32/Ido1/H2-Aa/H2-DMb1/Igf2/Prkcq/Tlr9/Cd74/Igfbp2/Ifng/H2-DMb2/Fgf10/Il12rb2/Tnfsf4/Pla2g2d/Ctla4/Cd55/Btn2a2/Csf2/Card11/Zap70/Epo/Cd4/Tnfsf13b/Cd59b/Il2/Cd86/Siglecg/Cd6/Clec2i/Slfn1/Btn1a1/Cd28/Blk/Gnrh1/Cd46/Ihh/Ripor2/Wnt3a/Il12b/Cd38/Btnl2/Cd3e/Ceacam1/Il7/Btk/Btla/Ptprc/Mef2c/Il2ra/Havcr2/Zc3h12d/Ccr2/Atm/Itgal/Rac2/Rasal3/Nfatc2/Laptm5/Kitl/Hhex/Ppp3ca/Il18/Sash3/Ptp…
GO:0002274	GO:0002274	myeloid leukocyte activation	262	0.477669	1.73333	7.53762e-07	5.90023e-05	5.48712e-05	3229	tags=32%, list=15%, signal=27%	Itgb2l/Ctsg/Klrk1/Gimap3/Clnk/Tspan32/Batf2/Cd226/Camp/Mrgpra6/Timd2/Ifng/Pla2g10/Gata1/Fcgr4/Ms4a2/Cst7/Ttbk1/Cnr1/Ubd/Pparg/Mmp8/Csf2/Bpi/Shpk/Ifnb1/Cd177/Chga/Lat/Dcstamp/Stap1/Tlr3/Mrgprb3/Cd48/Il16/Rasgrp1/Dnase1l3/Ctsc/Blk/Itgb8/Havcr1/Cx3cr1/Tnf/Prg3/Dock2/Casp1/Ptgdr/Dnase1/Milr1/Tlr1/Trpv1/Pirb/Nmi/Havcr2/Cd33/Cd84/Plscr2/Scnn1b/Ccr2/Atm/Rac2/Pilrb1/Il18/Myo1f/Fcgr3/Lgals9/Il4/Lcp2/Pycar…
GO:0002251	GO:0002251	organ or tissue specific immune response	67	0.678511	2.07248	7.9346e-07	6.13703e-05	5.70734e-05	1712	tags=15%, list=8%, signal=14%	Ear6/Xcl1/Ltf/Camp/Cd160/Ear1/Ffar3/Gp2/Bpifb1/Cfh
GO:0042102	GO:0042102	positive regulation of T cell proliferation	110	0.602793	1.97068	8.70176e-07	6.65122e-05	6.18553e-05	4003	tags=47%, list=19%, signal=39%	Xcl1/H2-DMb1/Igf2/Prkcq/Igfbp2/Ifng/H2-DMb2/Il12rb2/Tnfsf4/Cd55/Card11/Zap70/Epo/Cd4/Tnfsf13b/Cd59b/Il2/Cd86/Cd6/Cd28/Cd46/Il12b/Btnl2/Cd3e/Ptprc/Il2ra/Havcr2/Ccr2/Itgal/Rasal3/Kitl/Ppp3ca/Il18/Sash3/Ptpn22/Pnp/Il4/Pycard/Aif1/Anxa1/Foxp3/Cd59a/Cd244a/Bmi1/Il12rb1/Ager/Nckap1l/Cd274/Pdcd1lg2/Il23r/Il15/Cd1d1
GO:0048525	GO:0048525	negative regulation of viral process	101	0.602045	1.94737	9.2601e-07	6.99568e-05	6.50587e-05	2970	tags=37%, list=14%, signal=32%	Trim30d/Ltf/Cd74/Stat1/Oas1d/Ifitm6/Rsad2/Trim30a/Ciita/Oasl2/Ly6e/Ifnb1/Oas1h/Ifih1/Oas3/Ifi207/Oas1g/Sp100/Oas2/Oas1a/Oasl1/Tnf/Ifi206/Ifi204/Isg15/Oas1b/Trim12a/Bst2/Trim21/Trim62/Trim5/Trim12c/Eif2ak2/Znfx1/Zc3hav1/Trim25/Fam111a
GO:0042267	GO:0042267	natural killer cell mediated cytotoxicity	78	0.64728	2.02244	1.01164e-06	7.55476e-05	7.0258e-05	2527	tags=47%, list=12%, signal=42%	Klrc1/Klrk1/Klrc3/Klre1/Klri2/Gimap3/Nkg7/Klrb1b/Sh2d1b2/Cd226/Igf2/Klrc2/Cd160/Klri1/Slamf6/Sh2d1b1/Sh2d1a/Klrd1/Serpinb9f/Serpinb9b/Tap1/Rasgrp1/Cadm1/Cd2/Serpinb9g/Lag3/Serpinb9/Il12b/Ceacam1/Klrb1f/H60b/Serpinb9d/Havcr2/Klrb1c/Serpinb9c/Rab27a/Il18
GO:0042129	GO:0042129	regulation of T cell proliferation	195	0.510813	1.80065	1.61792e-06	0.00011945	0.000111087	4003	tags=42%, list=19%, signal=35%	Xcl1/Il4i1/Tspan32/Ido1/H2-Aa/H2-DMb1/Igf2/Prkcq/Igfbp2/Ifng/H2-DMb2/Il12rb2/Tnfsf4/Pla2g2d/Ctla4/Cd55/Btn2a2/Card11/Zap70/Epo/Cd4/Tnfsf13b/Cd59b/Il2/Cd86/Cd6/Clec2i/Slfn1/Btn1a1/Cd28/Gnrh1/Cd46/Ihh/Ripor2/Il12b/Btnl2/Cd3e/Ceacam1/Btla/Ptprc/Il2ra/Havcr2/Zc3h12d/Ccr2/Itgal/Rac2/Rasal3/Laptm5/Kitl/Ppp3ca/Il18/Sash3/Ptpn22/Lgals9/Tnfrsf14/Pnp/Il4/Gpnmb/Pycard/Aif1/Glmn/Anxa1/Irf1/Foxp3/Cd59a/Cd244a…
GO:0050670	GO:0050670	regulation of lymphocyte proliferation	250	0.481564	1.74005	1.68118e-06	0.000122726	0.000114134	4003	tags=41%, list=19%, signal=34%	Xcl1/Il4i1/Ikzf3/Tspan32/Ido1/H2-Aa/H2-DMb1/Igf2/Prkcq/Tlr9/Cd74/Igfbp2/Ifng/H2-DMb2/Fgf10/Il12rb2/Tnfsf4/Pla2g2d/Ctla4/Cd55/Btn2a2/Card11/Zap70/Epo/Cd4/Tnfsf13b/Cd59b/Il2/Cd86/Siglecg/Cd6/Clec2i/Slfn1/Btn1a1/Cd28/Blk/Gnrh1/Cd46/Ihh/Ripor2/Wnt3a/Il12b/Cd38/Btnl2/Cd3e/Ceacam1/Il7/Btk/Btla/Ptprc/Mef2c/Il2ra/Havcr2/Zc3h12d/Ccr2/Atm/Itgal/Rac2/Rasal3/Nfatc2/Laptm5/Kitl/Ppp3ca/Il18/Sash3/Ptpn22/Lgals9…
GO:0071219	GO:0071219	cellular response to molecule of bacterial origin	225	0.484669	1.73737	1.90927e-06	0.000137828	0.000128178	3734	tags=32%, list=17%, signal=27%	Cxcl9/Cxcl11/Ctsg/Gbp10/Klrk1/Gbp6/Trim30d/Cxcl10/Ltf/Gfi1/Igtp/Irgm1/Ifng/Stat1/Gata1/Gbp2/Cmpk2/Fcgr4/Tnfsf4/Trim30a/Cd55/Bpi/Shpk/Cd180/Stap1/Il36b/Cr2/Cd86/Cd6/Scimp/Ly86/Il12b/Cx3cr1/Tnf/Bmp6/Cd36/Cfh/Casp1/Nr1h4/Tlr1/Mef2c/Il36a/Cxcl13/Abca1/B2m/Zfp709/Trim12a/Havcr2/Cd84/Plscr2/Plscr4/Trim5/Trim12c/Il18/Malt1/Ptpn22/Pycard/Lyn/Tlr6/Cxcl16/Prkce/Cdc73/Ankrd1/Ly96/Irf8/Xbp1/Cd274/Tut4/Sash1/…
GO:0048002	GO:0048002	antigen processing and presentation of peptide antigen	76	0.636933	1.98357	2.19839e-06	0.000155249	0.000144379	3061	tags=54%, list=14%, signal=46%	H2-Q2/H2-M5/H2-Aa/H2-DMb1/H2-M11/H2-Ea/H2-M2/Cd74/Azgp1/H2-DMb2/H2-Eb1/H2-M9/H2-Ab1/Marchf1/H2-DMa/Clec4b1/Fcgr1/H2-M10.4/Tap1/Ctse/Ctss/Erap1/H2-T24/H2-T10/H2-M10.1/B2m/H2-T22/Clec4a3/H2-K1/Clec4a1/Clec4a2/H2-Ob/Ide/Fcgr3/Gm11127/Mr1/Unc93b1/Pycard/H2-Q7/H2-T23/Pdia3
GO:0003012	GO:0003012	muscle system process	429	0.412844	1.56072	2.19103e-06	0.000155249	0.000144379	2800	tags=25%, list=13%, signal=22%	Adrb1/Pln/Mstn/Mlip/Mymk/Chrnd/Scn2b/Kcna1/Myoz2/Myh13/Csrp3/Cacnb2/Ptger3/Scn4a/Mybpc1/Ppara/Atp2a1/Npy2r/Cmya5/Nmu/Oxt/Atp8a2/Atp1a2/Prkag3/Lmod3/Cacng1/Sln/Cacna1h/Tmod2/Htr7/Myl1/Oxtr/Myh3/Pparg/Scn1a/Myog/Actn3/Mybpc3/Actn2/Cacna1s/Mybpc2/Myom1/Myl4/Ryr1/Tnni1/Chga/Myocd/Myh4/Tbx2/Lmod2/Actc1/Nos1/Ryr3/Adra1a/Scn3b/Mylpf/Akap6/Ucn/Klf15/Myoz1/Htr1d/Chrna1/Calca/Kcnn2/Cd38/Ptgs1/Gatm/Rgs2/Cav…
GO:0002698	GO:0002698	negative regulation of immune effector process	139	0.547436	1.84625	2.25393e-06	0.00015746	0.000146435	3241	tags=37%, list=15%, signal=32%	Prg2/Vpreb3/Epx/Klre1/Klrb1b/Slamf8/Il4i1/Cd96/Sh2d1b2/Igf2/Tbx21/Sh2d1b1/Il7r/Tnfsf4/Klrd1/Cd55/Fgl2/Serpinb9f/Ifnb1/Serpinb9b/Cd59b/Il2/Tap1/Cr2/Siglecg/Pglyrp1/Serpinb9g/Serpinb9/Cd46/Cx3cr1/Tnf/Ceacam1/Ptprc/Pglyrp2/Serpinb9d/Angpt1/Havcr2/Cd84/Bst2/Ccr2/Serpinb9c/Lgals9/Thoc1/Il4/Pglyrp4/Cd22/Anxa1/Irf1/Foxp3/Cd59a/Ahr/Zfp35
GO:0045824	GO:0045824	negative regulation of innate immune response	85	0.620952	1.9817	2.37815e-06	0.000164371	0.000152862	2964	tags=47%, list=14%, signal=41%	Klre1/Klrb1b/Slamf8/Cd96/Sh2d1b2/Igf2/Sh2d1b1/Oas1d/Pparg/Klrd1/Serpinb9f/Oas1h/Serpinb9b/Oas3/Tap1/Ifi207/Oas1g/Serpinb9g/Stat2/Oas1a/Serpinb9/Dhx58/Parp14/Ceacam1/Ifi206/Ifi204/Nlrc5/Isg15/Serpinb9d/Nmi/Otop1/Havcr2/Trim21/Serpinb9c/Samhd1/Ccr1/Lgals9/Trafd1/Atg5/Ythdf3
GO:0002221	GO:0002221	pattern recognition receptor signaling pathway	181	0.518212	1.8099	2.49063e-06	0.000170333	0.000158407	4058	tags=40%, list=19%, signal=33%	Ltf/Gfi1/Igtp/Tlr9/Irgm1/Tlr11/Slc46a2/Nepn/Cd300ld3/Oas1d/Rsad2/Trim30a/Tril/Tlr12/Oas1h/Ifih1/Oas3/Cd180/Tlr3/Tlr8/Tlr7/Oas1g/Cd86/Clec7a/Scimp/Bpifb1/Ddx60/Slc15a2/Nlrp6/Oas1a/Oasl1/Dhx58/Aim2/Tifa/Irf7/Cd36/Casp1/Nr1h4/Rigi/Tlr1/Nmi/Havcr2/Tlr13/Epg5/Zc3hav1/Nlrp1b/Ptpn22/Lgals9/Ffar2/Unc93b1/Pycard/Tlr5/Lyn/Tlr6/Irf1/Prkce/Rab11fip2/Rps6ka3/Rab7b/Rftn1/Ly96/Pik3ap1/Erbin/Lacc1/Esr1/Tlr2/Peli…
GO:0045619	GO:0045619	regulation of lymphocyte differentiation	217	0.491198	1.75347	2.76e-06	0.000186789	0.00017371	3046	tags=27%, list=14%, signal=23%	Tox/Gimap3/Slamf8/Il4i1/Vnn1/Ikzf3/Duxbl1/H2-Aa/Rag1/Tbx21/Tlr9/Cd74/Ifng/Slc46a2/Il7r/Tnfsf4/Rag2/Tespa1/Ctla4/Btn2a2/Fgl2/Card11/Zap70/Ifnb1/Flt3/H2-DMa/Il2/Il36b/Rasgrp1/Cd28/Dtx1/Pglyrp1/Lag3/Cd83/Cd46/Ihh/Il7/Il2rg/Ptprc/Myb/Prdm1/Pglyrp2/Cd27/Il2ra/Zeb1/Ccr2/Il15ra/Il18/Sash3/Malt1/Atp11c/Lgals9/Pnp/Il4/Pglyrp4/Anxa1/Irf1/Foxp3
GO:0002709	GO:0002709	regulation of T cell mediated immunity	107	0.586658	1.92386	2.80787e-06	0.00018807	0.000174902	3464	tags=45%, list=16%, signal=38%	Xcl1/Il4i1/H2-Q2/H2-M5/H2-M11/Slc22a13/Tbx21/H2-M2/Il18r1/Azgp1/Il7r/Tnfsf4/Rsad2/H2-M9/Klrd1/Cd55/Ifnb1/H2-M10.4/Fut7/Il12b/Dpp4/Ptprc/H2-T24/H2-T10/H2-M10.1/B2m/P2rx7/H2-T22/Ccr2/Dennd1b/H2-K1/Il18/Sash3/Cd1d2/Malt1/Gm11127/Pnp/Il4/Mr1/Stx7/H2-Q7/Hspa8/H2-T23/Foxp3/Ahr/Ager/Nckap1l/H2-D1
GO:0002366	GO:0002366	leukocyte activation involved in immune response	318	0.442279	1.63269	2.96407e-06	0.000196506	0.000182747	3244	tags=26%, list=15%, signal=22%	Itgb2l/Klrc1/Klrc3/Nkg7/Clnk/H2-DMb1/Mrgpra6/Klrc2/Cd160/Tbx21/Il18r1/Cd74/Ifng/Gata1/Slamf6/Sh2d1b1/H2-DMb2/Ms4a2/Tnfsf4/Gapt/Rag2/Fgl2/Ifnb1/Cd177/Ifnz/Chga/Dock10/Lat/Cd180/Pou2af1/Il2/Mrgprb3/Ifna13/Rasgrp1/Cd19/Cd28/Pglyrp1/Dnase1l3/Blk/Cd46/Cdh17/Il12b/Dock2/Dock11/Ptgdr/Dnase1/Ptprc/Myb/Milr1/Sema4a/Pglyrp2/Nmi/Havcr2/Cd84/Scnn1b/Ccr2/Itgal/Rac2/Rab27a/Atp7a/Il18/Malt1/Myo1f/Lgals9/Thoc1/I…
GO:0071216	GO:0071216	cellular response to biotic stimulus	251	0.469864	1.6969	3.47323e-06	0.000227935	0.000211976	3734	tags=30%, list=17%, signal=25%	Cxcl9/Cxcl11/Ctsg/Gbp10/Klrk1/Gbp6/Trim30d/Cxcl10/Ltf/Gfi1/Igtp/Irgm1/Ifng/Stat1/Gata1/Gbp2/Cmpk2/Fcgr4/Tnfsf4/Trim30a/Cd55/Bpi/Shpk/Cd180/Stap1/Il2/Il36b/Cr2/Cd86/Cd6/Clec7a/Scimp/Ly86/Il12b/Cx3cr1/Tnf/Bmp6/Cd36/Cfh/Casp1/Nr1h4/Tlr1/Mef2c/Il36a/Cxcl13/Abca1/B2m/Zfp709/Trim12a/Havcr2/Cd84/Plscr2/Plscr4/Trim5/Trim12c/Il18/Malt1/Txnip/Ptpn22/Pycard/Lyn/Tlr6/Cxcl16/Prkce/Cdc73/Ankrd1/Ly96/Irf8/Xbp1/…
GO:0001913	GO:0001913	T cell mediated cytotoxicity	68	0.640585	1.95953	4.25961e-06	0.000276747	0.00025737	3464	tags=54%, list=16%, signal=46%	H2-Q2/H2-M5/H2-M11/Slc22a13/H2-M2/Azgp1/Gzmb/Prf1/Il7r/H2-M9/Klrd1/Serpinb9b/H2-M10.4/Ctsc/Serpinb9/Il12b/Ptprc/H2-T24/H2-T10/H2-M10.1/B2m/P2rx7/H2-T22/Rab27a/H2-K1/Cd1d2/Gm11127/Pnp/Mr1/Stx7/H2-Q7/Hspa8/H2-T23/Hprt/Ager/Nckap1l/H2-D1
GO:0002263	GO:0002263	cell activation involved in immune response	322	0.439694	1.62502	4.30362e-06	0.000276838	0.000257454	3244	tags=25%, list=15%, signal=22%	Itgb2l/Klrc1/Klrc3/Nkg7/Clnk/H2-DMb1/Mrgpra6/Klrc2/Cd160/Tbx21/Il18r1/Cd74/Ifng/Gata1/Slamf6/Sh2d1b1/H2-DMb2/Ms4a2/Tnfsf4/Gapt/Rag2/Fgl2/Ifnb1/Cd177/Ifnz/Chga/Dock10/Lat/Cd180/Pou2af1/Il2/Mrgprb3/Ifna13/Rasgrp1/Cd19/Cd28/Pglyrp1/Dnase1l3/Blk/Cd46/Cdh17/Il12b/Dock2/Dock11/Ptgdr/Dnase1/Ptprc/Myb/Milr1/Sema4a/Pglyrp2/Nmi/Havcr2/Cd84/Scnn1b/Ccr2/Itgal/Rac2/Rab27a/Atp7a/Il18/Malt1/Myo1f/Lgals9/Thoc1/I…
GO:0050829	GO:0050829	defense response to Gram-negative bacterium	114	0.569489	1.87777	6.0569e-06	0.000385801	0.000358789	2811	tags=24%, list=13%, signal=21%	Elane/Ctsg/Iigp1/Ltf/Camp/Cd160/Igtp/Tlr9/Irgm1/Rnase6/Bpi/Chga/Cd4/Naip5/Mpeg1/Defb34/Il22ra1/Il12b/Casp1/Rpl30/B2m/F2/Lyz2/Trem3/Tnfrsf14/Mr1/Pycard
GO:0032496	GO:0032496	response to lipopolysaccharide	294	0.441625	1.61674	7.23076e-06	0.000456099	0.000424165	3770	tags=31%, list=18%, signal=26%	Elane/Cxcl9/Cxcl11/Ctsg/Gbp10/Klrk1/Gbp6/Trim30d/Ido1/Cxcl10/Cd96/Ptger3/Ltf/Gfi1/Igtp/Irgm1/Ifng/Stat1/Gata1/Gbp2/Cmpk2/Il12rb2/Fcgr4/Tnfsf4/Trim30a/Cnr1/Cd55/Bpi/Shpk/Cd180/Stap1/Il36b/Cr2/Nos1/Cd86/Cd6/Scimp/Ly86/Havcr1/Il12b/Cx3cr1/Tnf/Bmp6/Cd36/Cfh/Casp1/Nr1h4/Ptgfr/Mef2c/Il36a/Cxcl13/Abca1/B2m/Zfp709/P2rx7/Trim12a/Havcr2/Cd84/Plscr2/Plscr4/Trim5/Trim12c/Il18/Eif2ak2/Malt1/Ptpn22/Lgals9/Ptge…
GO:0046631	GO:0046631	alpha-beta T cell activation	187	0.499654	1.75557	7.96782e-06	0.000497759	0.000462908	3452	tags=36%, list=16%, signal=31%	Tox/Xcl1/Gimap3/Nkg7/Cd160/Tbx21/Prkcq/Il18r1/Ifng/Bcl11b/Slamf6/Il12rb2/Tnfsf4/Rsad2/Pla2g2d/Cd55/Card11/Zap70/H2-Ab1/Itk/Clec4b1/Il2/Pax1/Cd28/Fut7/Cd83/Ihh/Il12b/Cd3e/Tnfsf8/Satb1/Dock2/Il2rg/Btla/Ptprc/Myb/Prdm1/Sema4a/Wdfy4/Gpr18/Il2ra/Ccr2/Clec4a3/Rasal3/Atp7a/Clec4a1/Clec4a2/Il18/Sash3/Cd1d2/Malt1/Ptpn22/Lgals9/Tnfrsf14/Pnp/Il4/Ptger4/Anxa1/Irf1/Atf2/Foxp3/Cd244a/Zfp35/Il12rb1/Elf4/Arg2/Ag…
GO:0002832	GO:0002832	negative regulation of response to biotic stimulus	117	0.559143	1.86157	8.68503e-06	0.000537397	0.00049977	4425	tags=50%, list=21%, signal=40%	Klre1/Klrb1b/Slamf8/Il4i1/Cd96/Ltf/Sh2d1b2/Igf2/Sh2d1b1/Oas1d/Pparg/Klrd1/Fgl2/Serpinb9f/Oas1h/Serpinb9b/Oas3/Tap1/Ifi207/Oas1g/Serpinb9g/Stat2/Oas1a/Serpinb9/Dhx58/Parp14/Ceacam1/Ifi206/Ifi204/Nlrc5/Isg15/Serpinb9d/Nmi/Otop1/Havcr2/Trim21/Serpinb9c/Samhd1/Ccr1/Lgals9/Trafd1/Atg5/Ythdf3/Foxp3/Ahr/Cnot7/Arg2/Adar/Pten/Irak3/Itch/Usp15/Vsig4/Arrb2/Riok3/Mmp12/Nlrc3/Tspan6
GO:0032814	GO:0032814	regulation of natural killer cell activation	53	0.689267	2.00578	8.9782e-06	0.000550296	0.000511766	3302	tags=45%, list=15%, signal=38%	Tox/Klrc1/Klrc3/Slamf7/Clnk/Sh2d1b2/Klrc2/Cd160/Il12rb2/Klrd1/Rasgrp1/Pglyrp1/Il12b/Prdm1/Pglyrp2/Havcr2/Il15ra/Il18/Ptpn22/Lgals9/Pglyrp4/Irf1/Cd244a/Il12rb1
GO:0046635	GO:0046635	positive regulation of alpha-beta T cell activation	77	0.620422	1.93519	9.60678e-06	0.00058332	0.000542478	3452	tags=43%, list=16%, signal=36%	Xcl1/Gimap3/Cd160/Prkcq/Ifng/Il12rb2/Tnfsf4/Cd55/Card11/Zap70/H2-Ab1/Cd28/Cd83/Ihh/Il12b/Cd3e/Il2rg/Ptprc/Myb/Ccr2/Rasal3/Il18/Sash3/Cd1d2/Malt1/Ptpn22/Pnp/Anxa1/Irf1/Foxp3/Cd244a/Il12rb1/Nckap1l
GO:0042100	GO:0042100	B cell proliferation	118	0.555662	1.85152	1.34316e-05	0.000808011	0.000751437	3696	tags=40%, list=17%, signal=33%	Ikzf3/Tlr9/Cd74/Cd70/Vpreb1/Il7r/Gapt/Rag2/Ctla4/Card11/Ifnb1/Ifnz/Cd180/Tnfsf13b/Il2/Ifna13/Cr2/Rasgrp1/Siglecg/Cd19/Blk/Wnt3a/Cd38/Il7/Btk/Btla/Ptprc/Cd27/Mef2c/Il9r/Atm/Nfatc2/Sash3/Il4/Lyn/Cd22/Tnfrsf13b/Ahr/Plcl2/Bmi1/Nckap1l/Inpp5d/Bst1/Tnfrsf21/Gm13272/Ifna4/Peli1
GO:0071346	GO:0071346	cellular response to interferon-gamma	110	0.571103	1.86707	1.36232e-05	0.00081202	0.000755165	3512	tags=35%, list=16%, signal=30%	Gbp11/Xcl1/Gbp10/Gbp6/Gbp4/Gbp8/Gbp5/Gbp3/Igtp/Irgm1/Gbp7/Gbp2b/Ifng/Stat1/Gbp2/Gbp9/Pparg/H2-Ab1/Ccl20/Parp14/Il12b/Parp9/Casp1/Nlrc5/Hpx/Nmi/Otop1/Ccl6/Dapk1/Actr3/Ccl9/H2-Q7/Cdc42/Irf1/Rab7b/Evl/Il12rb1/Irf8/Ccl25
GO:0002711	GO:0002711	positive regulation of T cell mediated immunity	79	0.608806	1.89864	1.46579e-05	0.00086547	0.000804873	3046	tags=47%, list=14%, signal=40%	Xcl1/H2-Q2/H2-M5/H2-M11/Slc22a13/Tbx21/H2-M2/Il18r1/Azgp1/Tnfsf4/Rsad2/H2-M9/Cd55/H2-M10.4/Il12b/Ptprc/H2-T24/H2-T10/H2-M10.1/B2m/P2rx7/H2-T22/Dennd1b/H2-K1/Il18/Sash3/Cd1d2/Malt1/Gm11127/Pnp/Il4/Mr1/Stx7/H2-Q7/Hspa8/H2-T23/Foxp3
GO:0006936	GO:0006936	muscle contraction	316	0.431785	1.59355	1.47864e-05	0.00086547	0.000804873	2800	tags=28%, list=13%, signal=24%	Adrb1/Pln/Chrnd/Scn2b/Kcna1/Myh13/Csrp3/Cacnb2/Ptger3/Scn4a/Mybpc1/Atp2a1/Npy2r/Nmu/Oxt/Atp8a2/Atp1a2/Lmod3/Cacng1/Cacna1h/Tmod2/Htr7/Myl1/Oxtr/Myh3/Scn1a/Actn3/Mybpc3/Actn2/Cacna1s/Mybpc2/Myom1/Myl4/Ryr1/Tnni1/Chga/Myocd/Myh4/Tbx2/Lmod2/Actc1/Nos1/Ryr3/Adra1a/Scn3b/Mylpf/Akap6/Ucn/Htr1d/Chrna1/Calca/Kcnn2/Cd38/Ptgs1/Rgs2/Cav3/Myom2/Slc8a1/Myh14/Tmod4/Tnnt1/Ttn/Mylk2/Clcn1/Myh1/Trpv1/Drd1/Rnf207/…
GO:0002223	GO:0002223	stimulatory C-type lectin receptor signaling pathway	12	0.916463	1.9582	1.5469e-05	0.0008816	0.000819874	778	tags=67%, list=4%, signal=64%	Klrc1/Klrk1/Klrc3/Klre1/Klri2/Klrc2/Klri1/Klrd1
GO:1990840	GO:1990840	response to lectin	12	0.916463	1.9582	1.5469e-05	0.0008816	0.000819874	778	tags=67%, list=4%, signal=64%	Klrc1/Klrk1/Klrc3/Klre1/Klri2/Klrc2/Klri1/Klrd1
GO:1990858	GO:1990858	cellular response to lectin	12	0.916463	1.9582	1.5469e-05	0.0008816	0.000819874	778	tags=67%, list=4%, signal=64%	Klrc1/Klrk1/Klrc3/Klre1/Klri2/Klrc2/Klri1/Klrd1
GO:0002707	GO:0002707	negative regulation of lymphocyte mediated immunity	64	0.644436	1.94798	1.63029e-05	0.000921041	0.000856554	2704	tags=41%, list=13%, signal=36%	Klre1/Klrb1b/Il4i1/Cd96/Sh2d1b2/Igf2/Tbx21/Sh2d1b1/Il7r/Klrd1/Cd55/Serpinb9f/Ifnb1/Serpinb9b/Tap1/Cr2/Serpinb9g/Serpinb9/Cd46/Ceacam1/Ptprc/Serpinb9d/Havcr2/Serpinb9c/Lgals9/Thoc1
GO:0002704	GO:0002704	negative regulation of leukocyte mediated immunity	77	0.61124	1.90655	1.75664e-05	0.000983868	0.000914981	2704	tags=39%, list=13%, signal=34%	Klre1/Klrb1b/Il4i1/Cd96/Sh2d1b2/Igf2/Tbx21/Sh2d1b1/Il7r/Klrd1/Cd55/Serpinb9f/Ifnb1/Serpinb9b/Tap1/Cr2/Serpinb9g/Serpinb9/Cd46/Cx3cr1/Ceacam1/Ptprc/Serpinb9d/Havcr2/Cd84/Bst2/Ccr2/Serpinb9c/Lgals9/Thoc1
GO:0001818	GO:0001818	negative regulation of cytokine production	295	0.435105	1.59529	2.04788e-05	0.00113718	0.00105756	3169	tags=29%, list=15%, signal=25%	Prg2/Elane/Epx/Gimap3/Gbp4/Cidea/Ido1/Cd96/Serpinb1c/Tbx21/Apod/Tlr9/Ppara/Ifng/Pla2g10/Homer2/Sh2d1b1/Lilra5/Oas1d/Tnfsf4/Trim30a/Serpinb1b/Pparg/Mmp8/Btn2a2/Serpinb1a/Bpi/Ifnb1/Oas1h/Flt3/Oas3/Clec4b1/Tlr8/Mc1r/Oas1g/Ffar4/Btn1a1/Pglyrp1/Bank1/Lag3/Nlrp6/Oas1a/Cd83/Dhx58/Prg4/Il12b/Cx3cr1/Tnf/Ceacam1/Nr1h4/Btk/Ptprc/Abcd2/Pglyrp2/Mertk/Gpr18/Nmi/Angpt1/Havcr2/Cd33/Cd84/Bst2/Clec4a3/Ndrg2/Hdac9/…
GO:0002285	GO:0002285	lymphocyte activation involved in immune response	216	0.459929	1.63857	2.33246e-05	0.00127345	0.00118428	3658	tags=27%, list=17%, signal=23%	Klrc1/Klrc3/Nkg7/H2-DMb1/Klrc2/Cd160/Tbx21/Il18r1/Cd74/Ifng/Slamf6/H2-DMb2/Tnfsf4/Gapt/Rag2/Fgl2/Ifnb1/Ifnz/Dock10/Cd180/Pou2af1/Il2/Ifna13/Cd19/Cd28/Pglyrp1/Cd46/Cdh17/Il12b/Dock11/Ptprc/Myb/Sema4a/Pglyrp2/Havcr2/Ccr2/Itgal/Rab27a/Atp7a/Il18/Malt1/Lgals9/Thoc1/Il4/Ptger4/Pglyrp4/Anxa1/Irf1/Foxp3/Plcl2/Cd244a/Zfp35/Lcp1/Irf8/Nckap1l/Xbp1/Enpp1/Gm13272/Ifna4
GO:1902105	GO:1902105	regulation of leukocyte differentiation	342	0.424097	1.57203	2.32799e-05	0.00127345	0.00118428	3046	tags=25%, list=14%, signal=22%	Tox/Tesc/Gimap3/Slamf8/Il4i1/Vnn1/Ikzf3/Duxbl1/H2-Aa/Rag1/Tbx21/Tlr9/Cd74/Ifng/Slc46a2/Il7r/Tnfsf4/Rag2/Tespa1/Ctla4/Btn2a2/Fgl2/Gfi1b/Card11/Zap70/Ifnb1/Flt3/Cd4/H2-DMa/Ikzf1/Dcstamp/Il2/Il36b/Rasgrp1/Clec2i/Cd28/Dtx1/Pglyrp1/Lag3/Evi2/Cd83/Cd46/Ihh/Calca/Il12b/Tnf/Clec2g/Ceacam1/Il7/Tnfsf11/Il2rg/Ptprc/Myb/Prdm1/Pglyrp2/Cd27/Car2/Slc9b2/Il2ra/Zeb1/Rb1/Ccr2/Fshr/Ccr1/Il15ra/Pilrb1/Kitl/Ppp3ca/Il…
GO:0045580	GO:0045580	regulation of T cell differentiation	185	0.484678	1.6997	2.37629e-05	0.00128656	0.00119648	2717	tags=25%, list=13%, signal=22%	Tox/Gimap3/Il4i1/Vnn1/Duxbl1/H2-Aa/Rag1/Tbx21/Cd74/Ifng/Slc46a2/Il7r/Tnfsf4/Rag2/Tespa1/Ctla4/Btn2a2/Fgl2/Card11/Zap70/Ifnb1/H2-DMa/Il2/Il36b/Rasgrp1/Cd28/Dtx1/Lag3/Cd83/Cd46/Ihh/Il7/Il2rg/Ptprc/Myb/Prdm1/Cd27/Il2ra/Zeb1/Ccr2/Il18/Sash3/Malt1/Lgals9/Pnp/Il4
GO:0002323	GO:0002323	natural killer cell activation involved in immune response	43	0.701301	1.99238	2.40822e-05	0.00129308	0.00120254	3658	tags=40%, list=17%, signal=33%	Klrc1/Klrc3/Nkg7/Klrc2/Cd160/Ifnb1/Ifnz/Ifna13/Pglyrp1/Il12b/Pglyrp2/Rab27a/Lgals9/Pglyrp4/Cd244a/Gm13272/Ifna4
GO:0050866	GO:0050866	negative regulation of cell activation	223	0.454533	1.62248	2.48986e-05	0.00132595	0.00123311	3609	tags=35%, list=17%, signal=29%	Ctsg/Gimap3/Clnk/Il4i1/Lax1/Tspan32/Ido1/Ptger3/H2-Aa/Adamts18/Tbx21/Cd74/Cst7/Tnfsf4/Cnr1/Pla2g2d/Rag2/Pparg/Ctla4/Btn2a2/Fgl2/Bpi/Ifnb1/Flt3/Il2/Cd86/Slfn1/Btn1a1/Dtx1/Pglyrp1/Blk/Bank1/Gnrh1/Lag3/Ihh/Ripor2/Ceacam1/Btk/Btla/Milr1/Pglyrp2/Mertk/Fgg/Il2ra/Pag1/Havcr2/Cd84/Zc3h12d/Ccr2/Tbc1d10c/Atm/Laptm5/Ptpn22/Lgals9/Tnfrsf14/Thoc1/Il4/Gpnmb/Pglyrp4/Lyn/Glmn/Anxa1/Rassf5/Serpine2/Irf1/Foxp3/Gp5…
GO:0035710	GO:0035710	CD4-positive, alpha-beta T cell activation	122	0.531558	1.77309	2.55596e-05	0.00135009	0.00125556	3543	tags=36%, list=17%, signal=30%	Tox/Xcl1/Gimap3/Nkg7/Cd160/Tbx21/Prkcq/Il18r1/Ifng/Slamf6/Tnfsf4/Rsad2/Pla2g2d/Cd55/Card11/Il2/Pax1/Cd28/Fut7/Cd83/Il12b/Cd3e/Satb1/Il2rg/Myb/Sema4a/Il2ra/Ccr2/Atp7a/Il18/Sash3/Malt1/Lgals9/Tnfrsf14/Il4/Ptger4/Anxa1/Irf1/Foxp3/Zfp35/Arg2/Ager/Nckap1l/Cd274
GO:0031342	GO:0031342	negative regulation of cell killing	36	0.720513	1.97048	2.67568e-05	0.00139653	0.00129875	2717	tags=58%, list=13%, signal=51%	Klre1/Klrb1b/Sh2d1b2/Igf2/Sh2d1b1/Il7r/Klrd1/Serpinb9f/Serpinb9b/Cd59b/Tap1/Serpinb9g/Serpinb9/Cx3cr1/Ceacam1/Ptprc/Serpinb9d/Havcr2/Serpinb9c/Lgals9/Il4
GO:1902107	GO:1902107	positive regulation of leukocyte differentiation	207	0.469584	1.66273	2.70837e-05	0.00139653	0.00129875	3046	tags=27%, list=14%, signal=23%	Tox/Tesc/Gimap3/Il4i1/Vnn1/H2-Aa/Rag1/Cd74/Ifng/Il7r/Tnfsf4/Tespa1/Btn2a2/Gfi1b/Zap70/Cd4/H2-DMa/Ikzf1/Dcstamp/Il2/Il36b/Rasgrp1/Evi2/Cd83/Cd46/Ihh/Calca/Il12b/Tnf/Il7/Tnfsf11/Il2rg/Ptprc/Myb/Cd27/Car2/Slc9b2/Il2ra/Rb1/Ccr2/Ccr1/Il15ra/Kitl/Ppp3ca/Il18/Sash3/Malt1/Gpr68/Atp11c/Lgals9/Pnp/Il4/Itgam/Anxa1/Irf1/Foxp3
GO:1903708	GO:1903708	positive regulation of hemopoiesis	207	0.469584	1.66273	2.70837e-05	0.00139653	0.00129875	3046	tags=27%, list=14%, signal=23%	Tox/Tesc/Gimap3/Il4i1/Vnn1/H2-Aa/Rag1/Cd74/Ifng/Il7r/Tnfsf4/Tespa1/Btn2a2/Gfi1b/Zap70/Cd4/H2-DMa/Ikzf1/Dcstamp/Il2/Il36b/Rasgrp1/Evi2/Cd83/Cd46/Ihh/Calca/Il12b/Tnf/Il7/Tnfsf11/Il2rg/Ptprc/Myb/Cd27/Car2/Slc9b2/Il2ra/Rb1/Ccr2/Ccr1/Il15ra/Kitl/Ppp3ca/Il18/Sash3/Malt1/Gpr68/Atp11c/Lgals9/Pnp/Il4/Itgam/Anxa1/Irf1/Foxp3
GO:0002718	GO:0002718	regulation of cytokine production involved in immune response	124	0.543666	1.81865	2.87504e-05	0.0014708	0.00136782	3214	tags=37%, list=15%, signal=32%	Prg2/Epx/Xcl1/Gimap3/Clnk/Cd96/Cd226/Cd160/Tbx21/Tlr9/Il18r1/Cd74/Ifng/Nepn/Tnfsf4/Rsad2/Tril/Cd55/Ifnb1/Tlr3/Tlr7/Ffar3/Scimp/Tnf/Cd36/Casp1/Rigi/B2m/P2rx7/Angpt1/Bst2/Ccr2/Dennd1b/Laptm5/Il18/Sash3/Malt1/Tnfrsf14/Il4/Ffar2/Pycard/Atg5/Panx1/Foxp3/Casp4/Kit
GO:0001911	GO:0001911	negative regulation of leukocyte mediated cytotoxicity	31	0.754649	2.00313	3.23402e-05	0.00164152	0.00152659	2288	tags=58%, list=11%, signal=52%	Klre1/Klrb1b/Sh2d1b2/Igf2/Sh2d1b1/Il7r/Klrd1/Serpinb9f/Serpinb9b/Tap1/Serpinb9g/Serpinb9/Cx3cr1/Ceacam1/Ptprc/Serpinb9d/Havcr2/Serpinb9c
GO:0002224	GO:0002224	toll-like receptor signaling pathway	123	0.521639	1.7405	3.62991e-05	0.00182818	0.00170018	3696	tags=38%, list=17%, signal=32%	Ltf/Gfi1/Tlr9/Tlr11/Nepn/Cd300ld3/Oas1d/Rsad2/Trim30a/Tril/Tlr12/Oas1h/Cd180/Tlr3/Tlr8/Tlr7/Oas1g/Cd86/Scimp/Bpifb1/Nlrp6/Oas1a/Irf7/Cd36/Nr1h4/Tlr1/Nmi/Havcr2/Tlr13/Epg5/Ptpn22/Lgals9/Unc93b1/Tlr5/Lyn/Tlr6/Irf1/Prkce/Rab11fip2/Rps6ka3/Rab7b/Rftn1/Ly96/Pik3ap1/Esr1/Tlr2/Peli1
GO:0045071	GO:0045071	negative regulation of viral genome replication	58	0.645102	1.92261	3.71748e-05	0.00185788	0.0017278	2614	tags=40%, list=12%, signal=35%	Ltf/Oas1d/Ifitm6/Rsad2/Oasl2/Ifnb1/Oas1h/Ifih1/Oas3/Ifi207/Oas1g/Oas2/Oas1a/Oasl1/Tnf/Ifi206/Ifi204/Isg15/Oas1b/Bst2/Eif2ak2/Znfx1/Zc3hav1
GO:0097530	GO:0097530	granulocyte migration	162	0.490793	1.68886	3.76735e-05	0.00186843	0.00173761	4200	tags=38%, list=20%, signal=31%	Itgb2l/Mstn/Cxcl9/Cxcl11/Epx/Xcl1/Prtn3/Slamf8/Cxcl10/Ptger3/Thbs4/Cd74/Ifng/Cd177/Scg2/Ccr3/Ccl20/Dpep1/Gp2/Fut7/Ripor2/Jaml/Dpp4/C3ar1/Cxcl13/Ccl6/Prex1/Rac2/Hrh1/Dapk2/Myo1f/Trem3/Ccl9/Fcgr3/Mospd2/Il4/Dnm1l/Ptger4/Itgam/Anxa1/Sell/Vav1/Spp1/Cxadr/Itgb2/Nckap1l/Ccl25/Lyst/Bst1/Tlr2/Il1r1/Pde4b/Edn3/Csf1r/Ptprj/Camk1d/Ppia/S100a8/Ccl12/Slit2/Mapk1
GO:0032613	GO:0032613	interleukin-10 production	63	0.623982	1.87993	3.99747e-05	0.00196754	0.00182978	3770	tags=43%, list=18%, signal=35%	Prg2/Epx/Ido1/Tlr9/Lilra5/Tnfsf4/Mmp8/Cd28/Cd83/Cd46/Il12b/Isg15/Cd84/Sash3/Lgals9/Il4/Ptger4/Pycard/Foxp3/Hgf/Trib2/Ager/Cd274/Tnfrsf21/Tlr2/Pdcd1lg2/Il23r
GO:0045582	GO:0045582	positive regulation of T cell differentiation	123	0.519267	1.73259	4.31586e-05	0.00210603	0.00195857	3046	tags=28%, list=14%, signal=25%	Gimap3/Il4i1/Vnn1/H2-Aa/Rag1/Cd74/Ifng/Il7r/Tnfsf4/Tespa1/Btn2a2/Zap70/H2-DMa/Il2/Il36b/Rasgrp1/Cd83/Cd46/Ihh/Il7/Il2rg/Ptprc/Myb/Cd27/Il2ra/Ccr2/Il18/Sash3/Malt1/Lgals9/Pnp/Il4/Anxa1/Irf1/Foxp3
GO:0002700	GO:0002700	regulation of production of molecular mediator of immune response	202	0.463914	1.64016	4.34366e-05	0.00210603	0.00195857	3282	tags=30%, list=15%, signal=26%	Prg2/Vpreb3/Epx/Xcl1/Gimap3/Clnk/Cd96/Cd226/Cd160/Tbx21/Tlr9/Il18r1/Cd74/Ifng/Nepn/Tnfsf4/Rsad2/Tril/Cd55/Ifnb1/Pgc/Il2/Tlr3/Tlr7/Ffar3/Cd86/Siglecg/Cd28/Scimp/Tnf/Cd36/Casp1/Rigi/Ptprc/Hpx/Cd27/B2m/P2rx7/Angpt1/Bst2/Ccr2/Klk5/Dennd1b/Laptm5/Il18/Sash3/Malt1/Ptpn22/Tnfrsf14/Thoc1/Il4/Ffar2/Pycard/Cd22/Atg5/Panx1/Foxp3/Casp4/Kit/Cd244a/Dnajb9
GO:0045066	GO:0045066	regulatory T cell differentiation	42	0.69711	1.97151	4.582e-05	0.00220513	0.00205073	1799	tags=33%, list=8%, signal=31%	Tox/Gimap3/Il4i1/Ifng/Tnfsf4/Pla2g2d/Ctla4/Btn2a2/Il2/Cd28/Fut7/Lag3/Cd46/Il2rg
GO:0030239	GO:0030239	myofibril assembly	71	0.598057	1.84479	4.98144e-05	0.00236237	0.00219696	1920	tags=34%, list=9%, signal=31%	Myoz2/Csrp3/Klhl41/Capn3/Xirp1/Lmod3/Tmod2/Mybpc3/Actn2/Acta1/Lmod2/Ldb3/Actc1/Neb/Ankrd23/Cavin4/Myoz1/Mylk3/Cav3/Myom2/Tmod4/Tnnt1/Ttn/Mef2c
GO:0055002	GO:0055002	striated muscle cell development	71	0.598057	1.84479	4.98144e-05	0.00236237	0.00219696	1920	tags=34%, list=9%, signal=31%	Myoz2/Csrp3/Klhl41/Capn3/Xirp1/Lmod3/Tmod2/Mybpc3/Actn2/Acta1/Lmod2/Ldb3/Actc1/Neb/Ankrd23/Cavin4/Myoz1/Mylk3/Cav3/Myom2/Tmod4/Tnnt1/Ttn/Mef2c
GO:0002367	GO:0002367	cytokine production involved in immune response	146	0.512179	1.73281	5.06353e-05	0.00238389	0.00221698	3214	tags=35%, list=15%, signal=30%	Prg2/Epx/Xcl1/Gimap3/Clnk/Cd96/Cd226/Cd160/Tbx21/Tlr9/Il18r1/Cd74/Ifng/Nepn/Tnfsf4/Rsad2/Tril/Cd55/Ifnb1/Tlr3/Rasgrp1/Tlr7/Ffar3/Scimp/Slamf9/Il12b/Tnf/Cd36/Casp1/Rigi/B2m/P2rx7/Angpt1/Bst2/Ccr2/Dennd1b/Laptm5/Il18/Sash3/Malt1/Trem3/Tnfrsf14/Il4/Mr1/Ffar2/Pycard/Atg5/Panx1/Foxp3/Casp4/Kit
GO:0002024	GO:0002024	diet induced thermogenesis	16	0.856819	1.9523	5.65374e-05	0.00262374	0.00244003	2215	tags=56%, list=10%, signal=50%	Adrb1/Ucp1/Sctr/Adrb3/Clic5/Pparg/Bmp8b/Trpv1/Sorl1
GO:0032653	GO:0032653	regulation of interleukin-10 production	61	0.626511	1.88299	5.65374e-05	0.00262374	0.00244003	3770	tags=44%, list=18%, signal=37%	Prg2/Epx/Ido1/Tlr9/Lilra5/Tnfsf4/Mmp8/Cd28/Cd83/Cd46/Il12b/Isg15/Cd84/Sash3/Lgals9/Il4/Ptger4/Pycard/Foxp3/Hgf/Trib2/Ager/Cd274/Tnfrsf21/Tlr2/Pdcd1lg2/Il23r
GO:0002720	GO:0002720	positive regulation of cytokine production involved in immune response	83	0.585203	1.84711	6.27572e-05	0.00289173	0.00268926	3717	tags=45%, list=17%, signal=37%	Xcl1/Gimap3/Clnk/Cd226/Cd160/Tbx21/Il18r1/Cd74/Ifng/Tnfsf4/Rsad2/Cd55/Tlr3/Tlr7/Ffar3/Scimp/Cd36/Casp1/Rigi/B2m/P2rx7/Dennd1b/Laptm5/Il18/Sash3/Malt1/Tnfrsf14/Il4/Ffar2/Pycard/Panx1/Casp4/Kit/Lacc1/Tlr2/Spon2/Il1r1
GO:0045621	GO:0045621	positive regulation of lymphocyte differentiation	138	0.510304	1.71633	6.34129e-05	0.00290136	0.00269822	3046	tags=28%, list=14%, signal=24%	Tox/Gimap3/Il4i1/Vnn1/H2-Aa/Rag1/Cd74/Ifng/Il7r/Tnfsf4/Tespa1/Btn2a2/Zap70/H2-DMa/Il2/Il36b/Rasgrp1/Cd83/Cd46/Ihh/Il7/Il2rg/Ptprc/Myb/Cd27/Il2ra/Ccr2/Il15ra/Il18/Sash3/Malt1/Atp11c/Lgals9/Pnp/Il4/Anxa1/Irf1/Foxp3
GO:0019724	GO:0019724	B cell mediated immunity	152	0.491626	1.67216	6.40576e-05	0.00291036	0.00270659	2126	tags=25%, list=10%, signal=23%	Xcl1/Gimap3/H2-Aa/H2-DMb1/Cd226/H2-Ea/Tbx21/Cd74/Ifng/Cd70/H2-DMb2/Tnfsf4/H2-Eb1/Gapt/Igll1/Cd55/Fgl2/H2-Ab1/H2-DMa/Fcgr1/Il2/Lta/Cr2/Cd19/Fcer2a/Cd28/Cd46/C9/Tnf/Irf7/Cfh/Btk/Ptprc/Hpx/Pirb/B2m/Il9r/C4b
GO:0032609	GO:0032609	interferon-gamma production	133	0.517179	1.73698	6.83301e-05	0.00308292	0.00286707	3770	tags=41%, list=18%, signal=34%	Klrk1/Klre1/Gimap3/Cd96/Cd226/Cd160/Tlr9/Il18r1/Slamf6/Sh2d1b1/Il12rb2/Tnfsf4/Flt3/Itk/Il2/Lta/Tlr3/Tlr8/Rasgrp1/Tlr7/Pglyrp1/Cd2/Nlrp6/Il12b/Tnf/Cd3e/Nr1h4/Pglyrp2/Cd27/Isg15/Ticam2/Havcr2/Ccr2/Isl1/Laptm5/Il18/Sash3/Ptpn22/Lgals9/Pycard/Pglyrp4/Foxp3/Avpr2/Cd244a/Il12rb1/Irf8/Nras/Cd274/Enpp1/Azi2/Il1r1/Pde4b/Pdcd1lg2/Il23r
GO:0002695	GO:0002695	negative regulation of leukocyte activation	201	0.458816	1.62596	7.25886e-05	0.00325247	0.00302475	3734	tags=36%, list=17%, signal=30%	Ctsg/Gimap3/Clnk/Il4i1/Lax1/Tspan32/Ido1/H2-Aa/Tbx21/Cd74/Cst7/Tnfsf4/Cnr1/Pla2g2d/Rag2/Pparg/Ctla4/Btn2a2/Fgl2/Bpi/Ifnb1/Flt3/Il2/Cd86/Slfn1/Btn1a1/Dtx1/Pglyrp1/Blk/Bank1/Gnrh1/Lag3/Ihh/Ripor2/Ceacam1/Btk/Btla/Milr1/Pglyrp2/Mertk/Il2ra/Pag1/Havcr2/Cd84/Zc3h12d/Ccr2/Tbc1d10c/Atm/Laptm5/Ptpn22/Lgals9/Tnfrsf14/Thoc1/Il4/Gpnmb/Pglyrp4/Lyn/Glmn/Anxa1/Rassf5/Irf1/Foxp3/Tnfrsf13b/Zfp35/Tnfaip8l2/Arg2/N…
GO:0032729	GO:0032729	positive regulation of interferon-gamma production	81	0.586108	1.84488	8.35623e-05	0.00371852	0.00345816	4136	tags=49%, list=19%, signal=40%	Klrk1/Klre1/Cd226/Cd160/Tlr9/Il18r1/Slamf6/Il12rb2/Tnfsf4/Flt3/Il2/Lta/Tlr3/Tlr8/Rasgrp1/Tlr7/Cd2/Il12b/Tnf/Cd3e/Cd27/Isg15/Ticam2/Havcr2/Ccr2/Isl1/Il18/Sash3/Ptpn22/Pycard/Cd244a/Il12rb1/Irf8/Nras/Il1r1/Pde4b/Il23r/Cyrib/Cd1d1/H2-M3
GO:0002716	GO:0002716	negative regulation of natural killer cell mediated immunity	26	0.770788	1.95654	8.6123e-05	0.0038064	0.00353989	2691	tags=65%, list=13%, signal=57%	Klre1/Klrb1b/Cd96/Sh2d1b2/Igf2/Sh2d1b1/Klrd1/Serpinb9f/Serpinb9b/Tap1/Serpinb9g/Serpinb9/Ceacam1/Serpinb9d/Havcr2/Serpinb9c/Lgals9
GO:0032649	GO:0032649	regulation of interferon-gamma production	120	0.53083	1.76919	8.84984e-05	0.00388496	0.00361295	3770	tags=42%, list=18%, signal=35%	Klrk1/Klre1/Gimap3/Cd96/Cd226/Cd160/Tlr9/Il18r1/Slamf6/Sh2d1b1/Il12rb2/Tnfsf4/Flt3/Il2/Lta/Tlr3/Tlr8/Rasgrp1/Tlr7/Pglyrp1/Cd2/Nlrp6/Il12b/Tnf/Cd3e/Nr1h4/Pglyrp2/Cd27/Isg15/Ticam2/Havcr2/Ccr2/Isl1/Laptm5/Il18/Sash3/Ptpn22/Lgals9/Pycard/Pglyrp4/Foxp3/Cd244a/Il12rb1/Irf8/Nras/Cd274/Il1r1/Pde4b/Pdcd1lg2/Il23r
GO:2000107	GO:2000107	negative regulation of leukocyte apoptotic process	69	0.596889	1.8377	0.000101787	0.00443834	0.00412759	3389	tags=35%, list=16%, signal=29%	Ido1/Rag1/Prkcq/Cd74/Slc46a2/Bcl11b/Il7r/Pdcd1/Tnfsf4/Bcl2a1a/Il2/Serpinb9/Ccr5/Cd27/Hsh2d/Mertk/Ptcra/Kitl/Fcmr/Il18/Pnp/Dock8/Kifap3/Arg2
GO:0045069	GO:0045069	regulation of viral genome replication	90	0.560374	1.80126	0.00011614	0.00503041	0.0046782	4566	tags=47%, list=21%, signal=37%	Ltf/Ppara/Oas1d/Ifitm6/Rsad2/Oasl2/Ifnb1/Oas1h/Ifih1/Oas3/Ifi207/Oas1g/Oas2/Oas1a/Oasl1/Tnf/Ifi206/Ifi204/Fkbp6/Isg15/Oas1b/Bst2/Eif2ak2/Znfx1/Zc3hav1/Fam111a/Nr5a2/Cnot7/Morc2b/Tasor/Adar/N4bp1/Top2b/Ppia/Mavs/Ddx3x/Resf1/Bcl2/Pkn2/Trim6/Pabpc1/Top2a
GO:0001914	GO:0001914	regulation of T cell mediated cytotoxicity	55	0.632897	1.85784	0.000117631	0.00506126	0.00470689	4136	tags=62%, list=19%, signal=50%	H2-Q2/H2-M5/H2-M11/Slc22a13/H2-M2/Azgp1/Il7r/H2-M9/Klrd1/H2-M10.4/Il12b/Ptprc/H2-T24/H2-T10/H2-M10.1/B2m/P2rx7/H2-T22/H2-K1/Cd1d2/Gm11127/Pnp/Mr1/Stx7/H2-Q7/Hspa8/H2-T23/Ager/Nckap1l/H2-D1/H2-Q6/Cyrib/Cd1d1/H2-M3
GO:0002237	GO:0002237	response to molecule of bacterial origin	315	0.418939	1.54492	0.000134883	0.00576537	0.0053617	3770	tags=30%, list=18%, signal=25%	Elane/Cxcl9/Cxcl11/Ctsg/Gbp10/Klrk1/Gbp6/Trim30d/Ido1/Cxcl10/Cd96/Ptger3/Ltf/Gfi1/Igtp/Tlr9/Irgm1/Ifng/Stat1/Gata1/Gbp2/Cmpk2/Il12rb2/Fcgr4/Tnfsf4/Trim30a/Gpr31b/Cnr1/Cd55/Bpi/Shpk/Cd180/Stap1/Il36b/Cr2/Nos1/Cd86/Cd6/Scimp/Ly86/Havcr1/Il12b/Cx3cr1/Tnf/Bmp6/Cd36/Cfh/Casp1/Nr1h4/Ptgfr/Tlr1/Mef2c/Il36a/Cxcl13/Abca1/B2m/Zfp709/P2rx7/Trim12a/Havcr2/Cd84/Plscr2/Plscr4/Trim5/Trim12c/Il18/Eif2ak2/Malt1/P…
GO:0050852	GO:0050852	T cell receptor signaling pathway	136	0.491937	1.65324	0.000159792	0.00678541	0.00631032	3046	tags=27%, list=14%, signal=23%	Cd8a/Ubash3a/Themis/Cd226/Cd160/Ifng/Sh2d1a/Skint6/Cd247/Fcho1/Tespa1/Ctla4/Btn2a2/Card11/Zap70/Itk/Bcl2a1d/Btnl10/Clec2i/Btn1a1/Cd28/Pvrig/Themis3/Btnl2/Cd3e/Ptprc/Skint7/Dennd1b/Laptm5/Malt1/Ptpn22/Themis2/Lcp2/Usp9x/Btnl9/Usp46/Foxp3
GO:0046641	GO:0046641	positive regulation of alpha-beta T cell proliferation	30	0.728612	1.91882	0.000163436	0.00680669	0.00633011	3302	tags=57%, list=15%, signal=48%	Xcl1/Prkcq/Il12rb2/Tnfsf4/Cd55/Card11/Zap70/Cd28/Il12b/Cd3e/Ptprc/Ccr2/Rasal3/Il18/Ptpn22/Cd244a/Il12rb1
GO:0051250	GO:0051250	negative regulation of lymphocyte activation	170	0.480152	1.66561	0.00016282	0.00680669	0.00633011	3734	tags=39%, list=17%, signal=32%	Ctsg/Gimap3/Clnk/Il4i1/Lax1/Tspan32/Ido1/H2-Aa/Tbx21/Cd74/Tnfsf4/Pla2g2d/Rag2/Ctla4/Btn2a2/Fgl2/Ifnb1/Flt3/Il2/Cd86/Slfn1/Btn1a1/Dtx1/Pglyrp1/Blk/Bank1/Gnrh1/Lag3/Ihh/Ripor2/Ceacam1/Btk/Btla/Pglyrp2/Mertk/Il2ra/Pag1/Havcr2/Zc3h12d/Tbc1d10c/Atm/Laptm5/Ptpn22/Lgals9/Tnfrsf14/Thoc1/Il4/Gpnmb/Pglyrp4/Lyn/Glmn/Anxa1/Rassf5/Irf1/Foxp3/Tnfrsf13b/Zfp35/Tnfaip8l2/Arg2/Nckap1l/Cd274/Inpp5d/Id2/Tnfrsf21/Pel…
GO:0050792	GO:0050792	regulation of viral process	170	0.479756	1.66424	0.00016282	0.00680669	0.00633011	4603	tags=39%, list=21%, signal=31%	Trim30d/Ltf/Ppara/Cd74/Stat1/Oas1d/Tmprss4/Ifitm6/Rsad2/Trim30a/Ciita/Oasl2/Ly6e/Ifnb1/Oas1h/Ifih1/Cd4/Oas3/Ifi207/Oas1g/Trim30c/Sp100/Oas2/Oas1a/Oasl1/Tnf/Trim34b/Ifi206/Ifi204/Trim34a/Fkbp6/Isg15/Oas1b/Trim12a/Bst2/Trim21/Trim62/Trim5/Trim12c/Eif2ak2/Znfx1/Zc3hav1/Trim25/Dynlt1c/Atg5/Fam111a/Nr5a2/Cnot7/Mdfic/Morc2b/Tasor/Tmprss2/Adar/N4bp1/Top2b/Ppia/Mavs/Ddx3x/Resf1/Bcl2/Fmr1/Pkn2/Trim6/Pabpc…
GO:0032602	GO:0032602	chemokine production	117	0.514689	1.71357	0.000169379	0.00696491	0.00647725	3424	tags=35%, list=16%, signal=30%	Elane/Apod/Tlr9/Alox8/Cd74/Ifng/Oas1d/Tnfsf4/Chil3/Oas1h/Oas3/Tlr3/Il16/Lpl/Tlr7/Ffar3/Oas1g/Slamf9/Oas1a/Tnf/Il7/Nr1h4/Ticam2/Havcr2/Cd84/Adcyap1/Il18/Eif2ak2/Aire/Trem3/Lgals9/Il4/Ffar2/Pycard/Aif1/Usp25/Mapk9/Erbin/Arg2/Egr1/Ager
GO:1990266	GO:1990266	neutrophil migration	132	0.501468	1.68211	0.000169261	0.00696491	0.00647725	4185	tags=38%, list=20%, signal=31%	Itgb2l/Cxcl9/Cxcl11/Xcl1/Prtn3/Slamf8/Cxcl10/Ptger3/Thbs4/Cd74/Ifng/Cd177/Ccl20/Dpep1/Gp2/Fut7/Ripor2/Jaml/Dpp4/C3ar1/Cxcl13/Ccl6/Prex1/Rac2/Dapk2/Myo1f/Trem3/Ccl9/Fcgr3/Mospd2/Dnm1l/Ptger4/Itgam/Sell/Vav1/Spp1/Cxadr/Itgb2/Nckap1l/Ccl25/Bst1/Tlr2/Il1r1/Pde4b/Edn3/Camk1d/Ppia/S100a8/Ccl12/Slit2
GO:0016064	GO:0016064	immunoglobulin mediated immune response	149	0.481718	1.63556	0.000175994	0.00719138	0.00668787	2126	tags=24%, list=10%, signal=22%	Xcl1/Gimap3/H2-Aa/H2-DMb1/Cd226/H2-Ea/Tbx21/Cd74/Ifng/H2-DMb2/Tnfsf4/H2-Eb1/Gapt/Igll1/Cd55/Fgl2/H2-Ab1/H2-DMa/Fcgr1/Il2/Lta/Cr2/Cd19/Fcer2a/Cd28/Cd46/C9/Tnf/Irf7/Cfh/Btk/Ptprc/Hpx/B2m/Il9r/C4b
GO:0032728	GO:0032728	positive regulation of interferon-beta production	48	0.642122	1.85524	0.000193936	0.00787503	0.00732365	4315	tags=50%, list=20%, signal=40%	Tlr9/Oas1d/Oas1h/Ifih1/Oas3/Tlr3/Tlr8/Tlr7/Oas1g/Oas2/Oas1a/Dhx58/Irf7/Rigi/Isg15/Zc3hav1/Ptpn22/Irf1/Tlr2/Mavs/Zbtb20/Hsp90aa1/Ddx3x/Riok3
GO:0002418	GO:0002418	immune response to tumor cell	29	0.728933	1.91136	0.000207889	0.00838917	0.00780179	1672	tags=38%, list=8%, signal=35%	Xcl1/Klrk1/Klre1/Nkg7/Il4i1/Cd226/Cd160/Slc22a13/Prf1/Il12b/Ceacam1
GO:0019221	GO:0019221	cytokine-mediated signaling pathway	417	0.377401	1.42357	0.000212173	0.00850918	0.0079134	2549	tags=22%, list=12%, signal=20%	Cxcl9/Cxcl11/Xcl1/Iigp1/Usp29/Cxcl10/Gfi1/Igtp/Irgm1/Il18r1/Stat4/Cd74/Ifng/Stat1/Cd70/Lilra5/Oas1d/Il12rb2/Il2rb/Zbp1/Il7r/Ifitm6/Pparg/Oasl2/Csf2/Ifnb1/Oas1h/Flt3/Epo/Ifnz/Cd4/Oas3/Tnfsf13b/Card14/Stap1/Il36b/Ifna13/Il16/Oas1g/Ccl20/Naip5/Oas2/Stat2/Nlrp6/Oas1a/Oasl1/Aim2/Il22ra1/Parp14/Il12b/Cx3cr1/Parp9/Tnf/Pira2/Irf7/Ceacam1/Eda2r/Il7/Naip2/Casp1/Nr1h4/Tnfsf11/Il2rg/Nlrc5/Ptprc/Hpx/Lepr/Naip…
GO:0006941	GO:0006941	striated muscle contraction	172	0.461354	1.60186	0.00021379	0.00852144	0.00792481	3610	tags=33%, list=17%, signal=28%	Adrb1/Pln/Chrnd/Scn2b/Csrp3/Cacnb2/Scn4a/Atp2a1/Atp8a2/Atp1a2/Lmod3/Cacna1h/Myl1/Myh3/Scn1a/Actn3/Mybpc3/Cacna1s/Myl4/Tnni1/Chga/Actc1/Nos1/Ryr3/Adra1a/Scn3b/Akap6/Ucn/Chrna1/Kcnn2/Rgs2/Cav3/Slc8a1/Myh14/Tnnt1/Ttn/Mylk2/Rnf207/Dmd/Pgam2/Dsc2/Kcne2/Jsrp1/Tmem38b/Rcsd1/Cacna1d/Fgf13/Synm/Casq2/Atp1a3/Calm1/Atp1b1/Arg2/Ehd3/Gpd1l/Tnnt3/Kbtbd13
GO:0045953	GO:0045953	negative regulation of natural killer cell mediated cytotoxicity	25	0.761189	1.90894	0.000227471	0.00901146	0.00838051	2691	tags=64%, list=13%, signal=56%	Klre1/Klrb1b/Sh2d1b2/Igf2/Sh2d1b1/Klrd1/Serpinb9f/Serpinb9b/Tap1/Serpinb9g/Serpinb9/Ceacam1/Serpinb9d/Havcr2/Serpinb9c/Lgals9
GO:1903900	GO:1903900	regulation of viral life cycle	146	0.489951	1.65761	0.000235647	0.00927876	0.0086291	4603	tags=42%, list=21%, signal=33%	Trim30d/Ltf/Ppara/Cd74/Oas1d/Tmprss4/Ifitm6/Rsad2/Trim30a/Ciita/Oasl2/Ly6e/Ifnb1/Oas1h/Ifih1/Cd4/Oas3/Ifi207/Oas1g/Trim30c/Oas2/Oas1a/Oasl1/Tnf/Trim34b/Ifi206/Ifi204/Trim34a/Fkbp6/Isg15/Oas1b/Trim12a/Bst2/Trim21/Trim62/Trim5/Trim12c/Eif2ak2/Znfx1/Zc3hav1/Trim25/Fam111a/Nr5a2/Cnot7/Morc2b/Tasor/Tmprss2/Adar/N4bp1/Top2b/Ppia/Mavs/Ddx3x/Resf1/Bcl2/Fmr1/Pkn2/Trim6/Pabpc1/Top2a/Tsg101
GO:0035930	GO:0035930	corticosteroid hormone secretion	23	-0.768585	-1.87577	0.000242231	0.00939738	0.00873941	2847	tags=57%, list=13%, signal=49%	Kcnq1/Selenom/Nrg1/Ren1/Tac1/Agtr1a/Crhr1/C1qtnf1/Ghrl/Agtr2/Gal/Pomc/Agt
GO:0045058	GO:0045058	T cell selection	57	0.612428	1.8185	0.000242998	0.00939738	0.00873941	1808	tags=28%, list=8%, signal=26%	Tox/Themis/Cd3d/Tbx21/Cd74/Bcl11b/Slamf6/Cd3g/Card11/Zap70/Cd4/H2-DMa/Cd28/Cd3e/Dock2/Ptprc
GO:0006959	GO:0006959	humoral immune response	271	0.41499	1.51101	0.000240278	0.00939738	0.00873941	2329	tags=20%, list=11%, signal=18%	Elane/Cxcl9/Cxcl11/Ctsg/Fcnb/C7/Gimap3/Cxcl10/Cd5l/Ltf/Fgb/Camp/Leap2/Ifng/Jchain/Sh2d1a/Wfdc3/Rnase6/Igll1/Trf/Cd55/Kng2/Bpi/Ifnb1/Wfdc13/Ifnz/Pgc/Cd59b/H2-DMa/C6/Lta/Ifna13/Krt6a/Cr2/Kng1/Ccl20/Fcer2a/Pglyrp1/Cd46/Wfdc9/C9/Tnf/Cfh/Alox5/Rpl30/Ptprc/Hpx/Mef2c/Cxcl13/B2m/C4b/Ccr2/Klk5/F2
GO:2000342	GO:2000342	negative regulation of chemokine (C-X-C motif) ligand 2 production	10	0.90081	1.84294	0.000261693	0.0100605	0.00935608	1442	tags=50%, list=7%, signal=47%	Oas1d/Oas1h/Oas3/Oas1g/Oas1a
GO:0060700	GO:0060700	regulation of ribonuclease activity	15	0.837652	1.87443	0.000268517	0.0102621	0.00954357	2056	tags=60%, list=10%, signal=54%	Oas1d/Oasl2/Oas1h/Oas3/Oas1g/Oas2/Oas1a/Oasl1/Oas1b
GO:0002758	GO:0002758	innate immune response-activating signal transduction	19	0.792989	1.88223	0.000283099	0.0107561	0.010003	1210	tags=47%, list=6%, signal=45%	Klrc1/Klrk1/Klrc3/Klre1/Klri2/Klrc2/Klri1/Klrd1/Clec7a
GO:0002377	GO:0002377	immunoglobulin production	143	0.486364	1.64347	0.000294467	0.011123	0.0103442	2717	tags=25%, list=13%, signal=22%	Vpreb3/Xcl1/Lax1/H2-Aa/H2-DMb1/H2-Ea/Tbx21/Tlr9/Ifng/H2-DMb2/Vpreb1/Il7r/Tnfsf4/H2-Eb1/Gapt/Fgl2/Card11/Tnfsf13b/H2-Ab1/H2-DMa/Il2/Cd86/Siglecg/Cd28/Tnf/Btk/Ptprc/Hpx/Cd27/B2m/Atm/Samhd1/Sash3/H2-Ob/Thoc1/Il4
GO:0046634	GO:0046634	regulation of alpha-beta T cell activation	117	0.502794	1.67397	0.000312641	0.0117412	0.0109191	3543	tags=38%, list=17%, signal=32%	Xcl1/Gimap3/Cd160/Tbx21/Prkcq/Ifng/Il12rb2/Tnfsf4/Cd55/Card11/Zap70/H2-Ab1/Il2/Cd28/Cd83/Ihh/Il12b/Cd3e/Il2rg/Btla/Ptprc/Myb/Prdm1/Il2ra/Ccr2/Rasal3/Il18/Sash3/Cd1d2/Malt1/Ptpn22/Lgals9/Tnfrsf14/Pnp/Il4/Anxa1/Irf1/Foxp3/Cd244a/Zfp35/Il12rb1/Arg2/Ager/Nckap1l/Cd274
GO:0071887	GO:0071887	leukocyte apoptotic process	132	0.492927	1.65346	0.000321162	0.0119919	0.0111523	4429	tags=41%, list=21%, signal=33%	Ido1/Fasl/Rag1/Prkcq/Cd74/Ifng/Slc46a2/Bcl11b/Cd3g/Il7r/Pdcd1/Tnfsf4/Bcl2a1a/Il2/Blk/Serpinb9/Ccr5/Cd27/Mef2c/Birc7/Hsh2d/Siglec1/Mertk/P2rx7/Il2ra/Ptcra/Slc7a11/Kitl/Fcmr/Il18/Pnp/Lyn/Itgam/Anxa1/Pik3cd/Dock8/Casp8/Kifap3/Arg2/Fnip1/Tcp1/Cd274/Tnfrsf21/Nf1/Pten/Pik3cb/Gimap8/Hif1a/Crkl/Foxp1/Rapgef2/Sirt1/Rps6/Bcl2
GO:0050864	GO:0050864	regulation of B cell activation	142	0.490507	1.65537	0.000327292	0.0121509	0.0113002	3696	tags=37%, list=17%, signal=31%	Slamf8/Il4i1/Ikzf3/Tbx21/Tlr9/Cd74/Ifng/Tnfsf4/Igll1/Ctla4/Card11/Flt3/Tnfsf13b/Il2/Siglecg/Cd19/Cd28/Blk/Bank1/Wnt3a/Cd38/Il7/Btk/Il2rg/Btla/Ptprc/Cd27/Mef2c/Tbc1d10c/Atm/Nfatc2/Laptm5/Sash3/Atp11c/Thoc1/Pnp/Il4/Themis2/Lyn/Cd22/Foxp3/Tnfrsf13b/Ahr/Bmi1/Nckap1l/Xbp1/Inpp5d/Id2/Bst1/Tnfrsf21/Cyld/Peli1
GO:0002347	GO:0002347	response to tumor cell	45	0.649142	1.8576	0.000355778	0.0131335	0.0122139	3693	tags=49%, list=17%, signal=41%	Xcl1/Klrk1/Klre1/Nkg7/Il4i1/Cd226/Cd160/Slc22a13/Prf1/Il12b/Ceacam1/Havcr2/Dapk1/Abi3/Laptm5/Txnip/Mr1/Ahr/Calm1/Rbms3/Cd274/Gsdme
GO:2000846	GO:2000846	regulation of corticosteroid hormone secretion	20	-0.781681	-1.85009	0.000384042	0.0140175	0.0130361	2477	tags=55%, list=12%, signal=49%	Nrg1/Ren1/Tac1/Agtr1a/Crhr1/C1qtnf1/Ghrl/Agtr2/Gal/Pomc/Agt
GO:1903038	GO:1903038	negative regulation of leukocyte cell-cell adhesion	147	0.471278	1.59821	0.000383819	0.0140175	0.0130361	4251	tags=39%, list=20%, signal=32%	Ctsg/Gimap3/Il4i1/Lax1/Tspan32/Ido1/H2-Aa/Tbx21/Ppara/Cd74/Tnfsf4/Pla2g2d/Rag2/Ctla4/Btn2a2/Fgl2/Ifnb1/Il2/Cd86/Slfn1/Btn1a1/Dtx1/Gnrh1/Lag3/Ihh/Ripor2/Ceacam1/Btla/Il2ra/Pag1/Havcr2/Zc3h12d/Laptm5/Ptpn22/Lgals9/Tnfrsf14/Il4/Gpnmb/Glmn/Anxa1/Irf1/Foxp3/Zfp35/Tnfaip8l2/Arg2/Nckap1l/Ccl25/Cd274/Tnfrsf21/Peli1/Pdcd1lg2/Marchf7/Pten/Itch/Vsig4/Adtrp/Il20rb/Wnk1
GO:0043368	GO:0043368	positive T cell selection	41	0.659386	1.85683	0.000391379	0.0142055	0.0132109	1808	tags=32%, list=8%, signal=29%	Tox/Themis/Cd3d/Tbx21/Cd74/Bcl11b/Slamf6/Cd3g/Zap70/H2-DMa/Cd3e/Dock2/Ptprc
GO:0002220	GO:0002220	innate immune response activating cell surface receptor signaling pathway	18	0.802373	1.88808	0.000399533	0.0144209	0.0134112	1210	tags=50%, list=6%, signal=47%	Klrc1/Klrk1/Klrc3/Klre1/Klri2/Klrc2/Klri1/Klrd1/Clec7a
GO:0046632	GO:0046632	alpha-beta T cell differentiation	125	0.49641	1.66816	0.000403321	0.0144772	0.0134636	3046	tags=30%, list=14%, signal=26%	Tox/Gimap3/Tbx21/Il18r1/Ifng/Bcl11b/Slamf6/Tnfsf4/Rsad2/Pla2g2d/Zap70/Itk/Il2/Pax1/Fut7/Cd83/Ihh/Il12b/Tnfsf8/Satb1/Il2rg/Myb/Prdm1/Sema4a/Gpr18/Ccr2/Atp7a/Il18/Sash3/Malt1/Pnp/Il4/Ptger4/Anxa1/Irf1/Atf2/Foxp3
GO:0045214	GO:0045214	sarcomere organization	49	0.621417	1.78981	0.000405609	0.0144793	0.0134656	1920	tags=37%, list=9%, signal=34%	Myoz2/Csrp3/Klhl41/Capn3/Xirp1/Mybpc3/Actn2/Lmod2/Ldb3/Neb/Ankrd23/Myoz1/Mylk3/Cav3/Myom2/Tnnt1/Ttn/Mef2c
GO:0030199	GO:0030199	collagen fibril organization	60	-0.582688	-1.73312	0.000420855	0.0149415	0.0138954	5639	tags=72%, list=26%, signal=53%	P4ha1/Comp/Serpinf2/Mmp11/Efemp2/Mkx/Grem1/Lum/P3h1/Plod3/Pxdn/Col3a1/Loxl1/P3h4/Loxl3/Foxc2/Vps33b/Scx/Loxl4/Col1a1/Col1a2/Col5a2/Tnxb/Dpt/Loxl2/Serpinh1/Col2a1/Adamts14/Tgfb2/Adamts7/Fkbp10/Emilin1/Adamts2/Col11a2/Col5a1/Chadl/Aebp1/Col13a1/Zfp469/Optc/Acan/Lmx1b/Sfrp2
GO:0070229	GO:0070229	negative regulation of lymphocyte apoptotic process	47	0.637316	1.82632	0.00042756	0.015097	0.01404	3389	tags=43%, list=16%, signal=36%	Ido1/Rag1/Prkcq/Cd74/Slc46a2/Bcl11b/Il7r/Pdcd1/Tnfsf4/Bcl2a1a/Il2/Serpinb9/Cd27/Hsh2d/Ptcra/Fcmr/Pnp/Dock8/Kifap3/Arg2
GO:0002495	GO:0002495	antigen processing and presentation of peptide antigen via MHC class II	24	0.748034	1.86632	0.000448684	0.0157573	0.014654	2811	tags=62%, list=13%, signal=54%	H2-Aa/H2-DMb1/H2-Ea/Cd74/H2-DMb2/H2-Eb1/H2-Ab1/Marchf1/H2-DMa/Ctse/Ctss/B2m/H2-Ob/Unc93b1/Pycard
GO:0002381	GO:0002381	immunoglobulin production involved in immunoglobulin-mediated immune response	80	0.544596	1.70595	0.000456321	0.0159393	0.0148233	2717	tags=26%, list=13%, signal=23%	Xcl1/H2-Aa/H2-DMb1/H2-Ea/Tbx21/Ifng/H2-DMb2/Tnfsf4/H2-Eb1/Gapt/Fgl2/H2-Ab1/H2-DMa/Il2/Cd28/Btk/Ptprc/B2m/H2-Ob/Thoc1/Il4
GO:0031649	GO:0031649	heat generation	23	0.742414	1.84891	0.00047792	0.0166045	0.0154419	1927	tags=43%, list=9%, signal=40%	Adrb1/Ptger3/Nmu/Adrb3/Cnr1/Ccr5/Tnf/Mup1/Tnfsf11/Trpv1
GO:1903706	GO:1903706	regulation of hemopoiesis	426	0.375875	1.42084	0.000485293	0.016771	0.0155968	3692	tags=26%, list=17%, signal=22%	Tox/Tesc/Gimap3/Slamf8/Il4i1/Vnn1/Ikzf3/Duxbl1/H2-Aa/Rag1/Tbx21/Tlr9/Gpr171/Cd74/Ifng/Slc46a2/Stat1/Gata1/Il7r/Tnfsf4/Rag2/Tespa1/Ctla4/Btn2a2/Fgl2/Gfi1b/Card11/Zap70/Ifnb1/Flt3/Cd4/H2-DMa/Ikzf1/Dcstamp/Il2/Il36b/Rasgrp1/Clec2i/Cd28/Dtx1/Pglyrp1/Lag3/Evi2/Cd83/Cd46/Ihh/Calca/Il12b/Tnf/Clec2g/Ceacam1/Il7/Tnfsf11/Il2rg/Ptprc/Myb/Prdm1/Pglyrp2/Cd27/Mef2c/Car2/Isg15/Slc9b2/B2m/Il2ra/Zeb1/Rb1/Ccr2/Fsh…
GO:0001916	GO:0001916	positive regulation of T cell mediated cytotoxicity	48	0.623731	1.80211	0.000514562	0.0175953	0.0163633	4136	tags=62%, list=19%, signal=51%	H2-Q2/H2-M5/H2-M11/Slc22a13/H2-M2/Azgp1/H2-M9/H2-M10.4/Il12b/Ptprc/H2-T24/H2-T10/H2-M10.1/B2m/P2rx7/H2-T22/H2-K1/Cd1d2/Gm11127/Pnp/Mr1/Stx7/H2-Q7/Hspa8/H2-T23/H2-D1/H2-Q6/Cyrib/Cd1d1/H2-M3
GO:0050854	GO:0050854	regulation of antigen receptor-mediated signaling pathway	65	0.579321	1.75473	0.000512692	0.0175953	0.0163633	4470	tags=48%, list=21%, signal=38%	Ubash3a/Cd226/Cd160/Sh2d1a/Tespa1/Btn2a2/Card11/Stap1/Cd19/Gcsam/Blk/Pvrig/Btnl2/Ptprc/Fcrl5/Laptm5/Malt1/Ptpn22/Usp9x/Lyn/Cd22/Usp46/Prkcb/Plcl2/Cyld/Ptprj/Lpxn/Lck/Foxp1/Elf1/Nfam1
GO:0019079	GO:0019079	viral genome replication	125	0.490838	1.64943	0.000517522	0.0176039	0.0163713	4566	tags=39%, list=21%, signal=31%	Ltf/Ppara/Oas1d/Ifitm6/Rsad2/Oasl2/Ifnb1/Oas1h/Ifih1/Oas3/Ifi207/Oas1g/Oas2/Oas1a/Oasl1/Tnf/Ifi206/Ifi204/Fkbp6/Isg15/Oas1b/Bst2/Ythdc2/Eif2ak2/Znfx1/Zc3hav1/Atg5/Cdc42/Fam111a/Hspa8/Nr5a2/Cnot7/Morc2b/Eea1/Tasor/Adar/N4bp1/Top2b/Ppia/Mavs/Ccl12/Ddx3x/Resf1/Bcl2/Fmr1/Pkn2/Trim6/Pabpc1/Top2a
GO:0019884	GO:0019884	antigen processing and presentation of exogenous antigen	40	0.653088	1.82413	0.000526329	0.0178102	0.0165632	2780	tags=57%, list=13%, signal=50%	H2-Aa/H2-DMb1/H2-Ea/Cd74/H2-DMb2/H2-Eb1/H2-Ab1/H2-DMa/Clec4b1/Fcgr1/Tap1/Ctse/Ctss/B2m/Clec4a3/H2-K1/Clec4a1/Clec4a2/H2-Ob/Cd1d2/Fcgr3/Mr1/Unc93b1
GO:0002834	GO:0002834	regulation of response to tumor cell	30	0.697792	1.83765	0.000549413	0.018495	0.0172001	3693	tags=53%, list=17%, signal=44%	Xcl1/Klrk1/Klre1/Il4i1/Cd226/Cd160/Slc22a13/Il12b/Ceacam1/Havcr2/Dapk1/Mr1/Ahr/Calm1/Cd274/Gsdme
GO:0032642	GO:0032642	regulation of chemokine production	110	0.507756	1.65997	0.000555934	0.0186181	0.0173145	3424	tags=35%, list=16%, signal=29%	Elane/Apod/Tlr9/Alox8/Cd74/Ifng/Oas1d/Tnfsf4/Chil3/Oas1h/Oas3/Tlr3/Il16/Lpl/Tlr7/Ffar3/Oas1g/Oas1a/Tnf/Il7/Nr1h4/Ticam2/Havcr2/Cd84/Adcyap1/Il18/Eif2ak2/Aire/Lgals9/Il4/Ffar2/Pycard/Aif1/Mapk9/Erbin/Arg2/Egr1/Ager
GO:0001776	GO:0001776	leukocyte homeostasis	131	0.477995	1.60777	0.000573745	0.019116	0.0177776	3718	tags=33%, list=17%, signal=27%	Gimap3/Rag1/Cd74/Gpr174/Ifng/Slc46a2/Vpreb1/Il7r/Tnfsf4/Gapt/Bcl2a1a/Flt3/Dock10/Lat/Tnfsf13b/Il2/Cfh/Dock11/Chst3/Mef2c/Mertk/Pirb/P2rx7/Il2ra/Ccr2/Slc7a11/Kitl/Il18/Sash3/Lipa/Lyn/Itgam/Anxa1/Pik3cd/Foxp3/Tnfrsf13b/Skil/Ahr/Pmaip1/Nckap1l/Enpp1/Sos2/Pde4b
GO:0097529	GO:0097529	myeloid leukocyte migration	242	0.416616	1.50094	0.000600198	0.0198953	0.0185024	4200	tags=34%, list=20%, signal=28%	Itgb2l/Mstn/Cxcl9/Cxcl11/Epx/Ctsg/Xcl1/Prtn3/Slamf8/Cxcl10/Ptger3/Thbs4/Cd74/Ifng/Cd177/Chga/Scg2/Stap1/Ccr3/Ccl20/Dpep1/Gp2/Fut7/Ripor2/Calca/Jaml/Cx3cr1/Mtus1/Dpp4/Tnfsf11/C3ar1/Cxcl13/Ptpro/Ccl6/Prex1/Ccr2/Pla2g7/Rac2/Hrh1/Dapk2/Ccr1/Kitl/Myo1f/Trem3/Ccl9/Fcgr3/Mospd2/Il4/Dnm1l/Ptger4/Lyn/P2ry12/Aif1/Itgam/Anxa1/Pik3r1/Sell/Vav1/Spp1/Kit/Cxadr/Itgb2/Ager/Nckap1l/Ccl25/Lyst/Bst1/Enpp1/Tlr2/Il1r…
GO:2000516	GO:2000516	positive regulation of CD4-positive, alpha-beta T cell activation	42	0.651578	1.84274	0.000625443	0.0206269	0.0191827	3046	tags=48%, list=14%, signal=41%	Xcl1/Gimap3/Cd160/Prkcq/Ifng/Tnfsf4/Cd55/Card11/Cd28/Cd83/Cd3e/Il2rg/Myb/Ccr2/Il18/Sash3/Malt1/Anxa1/Irf1/Foxp3
GO:0035455	GO:0035455	response to interferon-alpha	31	0.691224	1.83478	0.000647053	0.0212318	0.0197453	2667	tags=42%, list=12%, signal=37%	Tgtp1/Ifit3/Ifit1/Oas1d/Ifitm6/Oas1h/Ifit2/Oas1g/Oas1a/Ifi204/Bst2/Eif2ak2/Ro60
GO:0002504	GO:0002504	antigen processing and presentation of peptide or polysaccharide antigen via MHC class II	26	0.723375	1.83619	0.000671084	0.0219097	0.0203757	2811	tags=58%, list=13%, signal=50%	H2-Aa/H2-DMb1/H2-Ea/Cd74/H2-DMb2/H2-Eb1/H2-Ab1/Marchf1/H2-DMa/Ctse/Ctss/B2m/H2-Ob/Unc93b1/Pycard
GO:0002478	GO:0002478	antigen processing and presentation of exogenous peptide antigen	33	0.678569	1.82657	0.000713028	0.0231627	0.021541	2780	tags=64%, list=13%, signal=55%	H2-Aa/H2-DMb1/H2-Ea/Cd74/H2-DMb2/H2-Eb1/H2-Ab1/H2-DMa/Clec4b1/Fcgr1/Tap1/Ctse/Ctss/B2m/Clec4a3/H2-K1/Clec4a1/Clec4a2/H2-Ob/Fcgr3/Unc93b1
GO:0046633	GO:0046633	alpha-beta T cell proliferation	56	0.592339	1.7479	0.000720979	0.0233045	0.0216728	3994	tags=55%, list=19%, signal=45%	Xcl1/Prkcq/Il12rb2/Tnfsf4/Cd55/Card11/Zap70/Il2/Cd28/Il12b/Cd3e/Dock2/Btla/Ptprc/Il2ra/Ccr2/Rasal3/Il18/Ptpn22/Lgals9/Tnfrsf14/Irf1/Foxp3/Cd244a/Il12rb1/Elf4/Arg2/Cd274/Il23r/Il15/Itch
GO:2000106	GO:2000106	regulation of leukocyte apoptotic process	108	0.498617	1.62656	0.000726567	0.0233688	0.0217326	4429	tags=44%, list=21%, signal=35%	Ido1/Rag1/Prkcq/Cd74/Slc46a2/Bcl11b/Cd3g/Il7r/Pdcd1/Tnfsf4/Bcl2a1a/Il2/Blk/Serpinb9/Ccr5/Cd27/Mef2c/Birc7/Hsh2d/Siglec1/Mertk/P2rx7/Ptcra/Slc7a11/Kitl/Fcmr/Il18/Pnp/Lyn/Anxa1/Pik3cd/Dock8/Casp8/Kifap3/Arg2/Fnip1/Tcp1/Cd274/Nf1/Pten/Pik3cb/Gimap8/Hif1a/Foxp1/Rapgef2/Sirt1/Bcl2
GO:0050868	GO:0050868	negative regulation of T cell activation	133	0.481387	1.61677	0.000753926	0.0241293	0.0224399	4077	tags=40%, list=19%, signal=32%	Ctsg/Gimap3/Il4i1/Lax1/Tspan32/Ido1/H2-Aa/Tbx21/Cd74/Tnfsf4/Pla2g2d/Rag2/Ctla4/Btn2a2/Fgl2/Ifnb1/Il2/Cd86/Slfn1/Btn1a1/Dtx1/Gnrh1/Lag3/Ihh/Ripor2/Ceacam1/Btla/Il2ra/Pag1/Havcr2/Zc3h12d/Laptm5/Ptpn22/Lgals9/Tnfrsf14/Il4/Gpnmb/Glmn/Anxa1/Irf1/Foxp3/Zfp35/Tnfaip8l2/Arg2/Nckap1l/Cd274/Tnfrsf21/Peli1/Pdcd1lg2/Marchf7/Pten/Itch/Vsig4
GO:0002021	GO:0002021	response to dietary excess	43	0.637227	1.81035	0.000771153	0.0245597	0.0228401	3052	tags=42%, list=14%, signal=36%	Adrb1/Ucp1/Ppargc1a/Sctr/Adrb3/Gdf3/Clic5/Pparg/Pcsk1n/Nmur2/Cfh/Bmp8b/Trpv1/Sorl1/Cckar/Rmi1/Stk39/Tbl1xr1
GO:0032647	GO:0032647	regulation of interferon-alpha production	31	0.685842	1.82049	0.000830612	0.0263243	0.0244812	4852	tags=71%, list=23%, signal=55%	Gbp4/Tlr9/Stat1/Flt3/Ifih1/Tlr3/Tlr8/Tlr7/Irf7/Rigi/Nmi/Havcr2/Zc3hav1/Ptpn22/Chuk/Mavs/Ddx3x/Mmp12/Nlrc3/Dhx36/Dhx9/Tlr4
GO:0032816	GO:0032816	positive regulation of natural killer cell activation	34	0.676613	1.81719	0.000861825	0.0269709	0.0250825	3527	tags=41%, list=16%, signal=34%	Tox/Klrc1/Klrc3/Klrc2/Cd160/Il12rb2/Rasgrp1/Il12b/Il15ra/Il18/Irf1/Cd244a/Il12rb1/Lyst
GO:0050853	GO:0050853	B cell receptor signaling pathway	49	0.603941	1.73947	0.000871771	0.0269709	0.0250825	4470	tags=61%, list=21%, signal=49%	Ms4a1/Igll1/Cd79b/Ctla4/Itk/Stap1/Klhl6/Cd19/Gcsam/Blk/Blnk/Cd38/Bmx/Btk/Ptprc/Mef2c/Fcrl5/Nfatc2/Lyn/Cd22/Prkcb/Plcl2/Rftn1/Nckap1l/Lpxn/Lck/Mapk1/Foxp1/Bcl2/Nfam1
GO:0035929	GO:0035929	steroid hormone secretion	34	-0.656016	-1.7394	0.000859093	0.0269709	0.0250825	2847	tags=41%, list=13%, signal=36%	Kcnq1/Selenom/Nrg1/Ren1/Tac1/Agtr1a/Crhr1/Gdf9/C1qtnf1/Ghrl/Agtr2/Gal/Pomc/Agt
GO:0002702	GO:0002702	positive regulation of production of molecular mediator of immune response	140	0.470233	1.58801	0.000869082	0.0269709	0.0250825	3717	tags=36%, list=17%, signal=30%	Xcl1/Gimap3/Clnk/Cd226/Cd160/Tbx21/Tlr9/Il18r1/Cd74/Ifng/Tnfsf4/Rsad2/Cd55/Pgc/Il2/Tlr3/Tlr7/Ffar3/Cd86/Cd28/Scimp/Cd36/Casp1/Rigi/Ptprc/Hpx/Cd27/B2m/P2rx7/Klk5/Dennd1b/Laptm5/Il18/Sash3/Malt1/Ptpn22/Tnfrsf14/Il4/Ffar2/Pycard/Panx1/Casp4/Kit/Cd244a/Dnajb9/Lacc1/Xbp1/Tlr2/Spon2/Il1r1
GO:0090257	GO:0090257	regulation of muscle system process	258	0.409047	1.48469	0.000865438	0.0269709	0.0250825	3610	tags=28%, list=17%, signal=23%	Adrb1/Pln/Mstn/Mlip/Mymk/Kcna1/Ptger3/Scn4a/Ppara/Atp2a1/Npy2r/Cmya5/Nmu/Oxt/Atp1a2/Prkag3/Cacng1/Sln/Cacna1h/Oxtr/Pparg/Myog/Actn3/Cacna1s/Ryr1/Tnni1/Chga/Myocd/Adra1a/Akap6/Ucn/Calca/Ptgs1/Rgs2/Cav3/Hrc/Slc8a1/Tnnt1/Ttn/Mylk2/Mef2c/Foxo1/Rnf207/Dock4/Dmd/Ncf1/Dsc2/Srl/Kcnma1/Ppp3ca/Sstr2/Tifab/Trim63/Tmem38b/Ptger4/Aif1/Fgf13/Casq2/Kit/Prkg1/Calm1/Zdhhc21/Atp1b1/Arg2/Ehd3/Igfbp5/Mtpn/Rock1/Mef2…
GO:0015986	GO:0015986	proton motive force-driven ATP synthesis	61	-0.559772	-1.6686	0.000881295	0.0271364	0.0252364	6779	tags=59%, list=32%, signal=40%	Sdha/Ndufs2/Ndufs5/Ndufs7/Atp5j/Atp5b/Ndufc1/Ndufb7/Ndufv1/Ndufa6/Atp5j2/Atp5g3/Atp5e/Ndufb4/Atp5g2/Atp5o/Ndufa5/Stoml2/Ndufb8/Ndufb11/Ndufb9/Ndufa1/Atp5d/Ndufa3/Atp5k/Ndufv3/Ndufb3/Ndufc2/Ndufb2/Ndufa8/Antkmt/Ndufa2/Ndufa13/Ndufb6/Ndufa12/Ndufs6
GO:0032607	GO:0032607	interferon-alpha production	34	0.673886	1.80987	0.000966576	0.0294023	0.0273437	4852	tags=65%, list=23%, signal=50%	Gbp4/Tlr9/Stat1/Flt3/Ifih1/Tlr3/Tlr8/Tlr7/Irf7/Rigi/Nmi/Havcr2/Zc3hav1/Ptpn22/Chuk/Mavs/Ddx3x/Mmp12/Nlrc3/Dhx36/Dhx9/Tlr4
GO:0002026	GO:0002026	regulation of the force of heart contraction	31	0.680095	1.80524	0.000968462	0.0294023	0.0273437	1730	tags=32%, list=8%, signal=30%	Adrb1/Pln/Csrp3/Ifng/Atp1a2/Myl4/Chga/Nos1/Adra1a/Slc8a1
GO:0071659	GO:0071659	negative regulation of IP-10 production	10	0.881294	1.80302	0.000963587	0.0294023	0.0273437	1442	tags=50%, list=7%, signal=47%	Oas1d/Oas1h/Oas3/Oas1g/Oas1a
GO:0032722	GO:0032722	positive regulation of chemokine production	83	0.534361	1.68663	0.00100459	0.0303573	0.0282318	3424	tags=40%, list=16%, signal=34%	Tlr9/Alox8/Cd74/Ifng/Oas1d/Tnfsf4/Chil3/Oas1h/Oas3/Tlr3/Il16/Lpl/Tlr7/Ffar3/Oas1g/Oas1a/Tnf/Il7/Ticam2/Havcr2/Cd84/Adcyap1/Il18/Eif2ak2/Aire/Lgals9/Il4/Ffar2/Pycard/Aif1/Mapk9/Egr1/Ager
GO:0002837	GO:0002837	regulation of immune response to tumor cell	26	0.711546	1.80617	0.00104697	0.0314916	0.0292867	2152	tags=38%, list=10%, signal=35%	Xcl1/Klrk1/Klre1/Il4i1/Cd226/Cd160/Slc22a13/Il12b/Ceacam1/Havcr2
GO:1904948	GO:1904948	midbrain dopaminergic neuron differentiation	14	-0.824037	-1.79866	0.00108972	0.0326264	0.030342	1382	tags=36%, list=6%, signal=33%	Wnt5a/Wnt3/Sfrp2/Wnt2/Wnt1
GO:1903557	GO:1903557	positive regulation of tumor necrosis factor superfamily cytokine production	112	0.486145	1.59834	0.00112243	0.0334515	0.0311093	4024	tags=37%, list=19%, signal=30%	Tlr9/Ifng/Lilra5/Oas1d/Mmp8/Oas1h/Ifih1/Oas3/Tlr3/Rasgrp1/Lpl/Oas1g/Clec7a/Oas2/Cd2/Oas1a/Ccr5/Il12b/Cd36/Rigi/Ptprc/Tlr1/Havcr2/Cd84/Ccr2/Isl1/Il18/Sash3/Fcgr3/Lgals9/Pycard/Lrrk2/Cd209b/Pik3r1/Ly96/Ager/Tlr2/Spon2/Ptprj/Tmem106a/Mavs
GO:0002714	GO:0002714	positive regulation of B cell mediated immunity	49	0.595445	1.715	0.00116495	0.0344031	0.0319943	1826	tags=29%, list=9%, signal=26%	Xcl1/Gimap3/Cd226/Tbx21/Ifng/Tnfsf4/Fcgr1/Il2/Lta/Fcer2a/Cd28/Tnf/Ptprc/Hpx
GO:0002891	GO:0002891	positive regulation of immunoglobulin mediated immune response	49	0.595445	1.715	0.00116495	0.0344031	0.0319943	1826	tags=29%, list=9%, signal=26%	Xcl1/Gimap3/Cd226/Tbx21/Ifng/Tnfsf4/Fcgr1/Il2/Lta/Fcer2a/Cd28/Tnf/Ptprc/Hpx
GO:0007389	GO:0007389	pattern specification process	493	-0.352512	-1.34161	0.00121832	0.0358163	0.0333086	3318	tags=24%, list=15%, signal=21%	Osr1/Tbx1/Axin1/Irx3/Rnf220/Meis3/Smad6/Acvr2b/Wnt2b/Sostdc1/Ldb1/Cdk20/Hoxb8/Six3/Odad4/Hey2/Gdnf/Wnt6/Srf/Irx2/Fgfr1/Noto/Gpc3/Celsr2/Pkd1l1/Ddit3/Bmp4/Hey1/Pierce1/Nbl1/Ccdc103/Tbx5/Fkbp8/Msx1/Syngap1/Mks1/Tll1/Heyl/Dll4/Megf8/Pcsk6/Gli2/Tdrd1/T/Egr2/Hoxc11/Anks6/Mdfi/Hoxc6/Efnb1/Bhlhe22/Vax2/Hoxd8/Pax3/Ccdc39/Bmpr1b/Zic2/Dmrta2/Lhx3/Gata5/Gdf11/Nphp3/Sox17/Nrg3/Wnt5a/Cited1/Daam2/Tbx20/Irx1/R…
GO:0035933	GO:0035933	glucocorticoid secretion	15	-0.794671	-1.77181	0.00128815	0.0376986	0.035059	2847	tags=60%, list=13%, signal=52%	Tspo/Kcnq1/Selenom/Nrg1/Tac1/Crhr1/Ghrl/Gal/Pomc
GO:0042119	GO:0042119	neutrophil activation	39	0.64149	1.78788	0.00131105	0.0380263	0.0353638	2912	tags=36%, list=14%, signal=31%	Itgb2l/Ctsg/Camp/Fcgr4/Cd177/Il16/Dnase1l3/Prg3/Dnase1/Scnn1b/Il18/Myo1f/Itgam/Anxa1
GO:0050900	GO:0050900	leukocyte migration	384	0.369543	1.38276	0.00130834	0.0380263	0.0353638	3718	tags=28%, list=17%, signal=24%	Itgb2l/Elane/Mstn/Cxcl9/Cxcl11/Epx/Ctsg/Xcl1/Gpr15/Prtn3/Slamf8/Cxcl10/Ptger3/Thbs4/Tbx21/Apod/Cd74/Ifng/Tnfsf4/Cd177/Chga/Scg2/Stap1/Il16/Ccr3/Ccl20/Gcsam/Dpep1/Cadm1/Gp2/Slamf9/Cxcr3/Itga4/Fut7/Ripor2/Calca/Jaml/Cx3cr1/Tnf/Mtus1/Tnfrsf18/Dpp4/Alox5/Tnfsf11/C3ar1/Cxcl13/Gpr18/Itgb7/Ptpro/Ccl6/Smpd3/Podxl2/Prex1/Ccr2/Itgal/Pla2g7/Rac2/Hrh1/Dapk2/Asb2/Ccr1/Kitl/Aire/Ptn/Myo1f/Trem3/Ccl9/Fcgr3/Ptpn…
GO:0019722	GO:0019722	calcium-mediated signaling	191	0.420775	1.48543	0.00132695	0.0383165	0.0356337	3351	tags=29%, list=16%, signal=25%	Pln/Xcr1/Cd8a/Ccr9/Myoz2/Igtp/Cxcr6/Irgm1/Drd4/Cmya5/Homer2/Avpr1a/Ptgdr2/Actn3/Zap70/Cd4/Lat/Ccr3/Siglecg/Ccl20/Akap6/Cxcr3/Myoz1/Ccr5/Cx3cr1/Tnf/Cd3e/Neurod2/Slc8a1/Slc24a4/Ptgfr/Tnfsf11/Ptprc/Drd1/Dmd/Ccr4/Ccr2/Tbc1d10c/Itgal/Treml1/Ccr1/Nfatc2/Nfatc3/Ppp3ca/Tmem38b/Cacna1d/Cd22/P2ry12/Lrrk2/Nfat5/Nr5a2/Casq2/Adgrb2/Calm1/Chp1/Atp1b1
GO:0030854	GO:0030854	positive regulation of granulocyte differentiation	12	0.836289	1.7869	0.00133779	0.0384584	0.0357657	1447	tags=33%, list=7%, signal=31%	Tesc/Gfi1b/Ikzf1/Evi2
GO:0036230	GO:0036230	granulocyte activation	45	0.621261	1.77782	0.00136206	0.0389836	0.0362541	2912	tags=33%, list=14%, signal=29%	Itgb2l/Ctsg/Camp/Fcgr4/Cd177/Il16/Dnase1l3/Prg3/Dnase1/Scnn1b/Ccr2/Il18/Myo1f/Itgam/Anxa1
GO:0032760	GO:0032760	positive regulation of tumor necrosis factor production	110	0.493538	1.6135	0.00138476	0.0394595	0.0366967	4024	tags=37%, list=19%, signal=30%	Tlr9/Ifng/Lilra5/Oas1d/Mmp8/Oas1h/Ifih1/Oas3/Tlr3/Rasgrp1/Lpl/Oas1g/Clec7a/Oas2/Cd2/Oas1a/Ccr5/Il12b/Cd36/Rigi/Ptprc/Tlr1/Havcr2/Cd84/Ccr2/Isl1/Il18/Sash3/Fcgr3/Lgals9/Pycard/Lrrk2/Cd209b/Pik3r1/Ly96/Ager/Tlr2/Spon2/Ptprj/Tmem106a/Mavs
GO:0032069	GO:0032069	regulation of nuclease activity	27	0.698963	1.79758	0.00140403	0.039834	0.037045	2056	tags=37%, list=10%, signal=34%	Oas1d/Gzma/Oasl2/Oas1h/Oas3/Oas1g/Oas2/Oas1a/Oasl1/Oas1b
GO:0034340	GO:0034340	response to type I interferon	62	0.562436	1.69342	0.00141705	0.0400286	0.037226	2320	tags=27%, list=11%, signal=25%	Usp29/Stat1/Oas1d/Zbp1/Ifitm6/Ifnb1/Oas1h/Oas3/Oas1g/Sp100/Oas2/Stat2/Oas1a/Irf7/Nlrc5/Isg15/Samhd1
GO:0046189	GO:0046189	phenol-containing compound biosynthetic process	53	-0.588274	-1.71465	0.00148459	0.041755	0.0388315	3321	tags=45%, list=16%, signal=38%	Park7/Cyp2d22/Pnmt/Gipc1/Aldh2/Tph2/Mfsd12/Crhr2/Gpr37/Tgfb2/Ddt/Agtr1a/Hdc/Fev/Wnt5a/Cited1/Oca2/Ddc/Slc24a5/Insm1/Tph1/a/Agtr2/Snca
GO:0030431	GO:0030431	sleep	39	0.63755	1.7769	0.00157139	0.0440058	0.0409247	1957	tags=41%, list=9%, signal=37%	Adrb1/Ptger3/Kcna2/Npy2r/Nmu/Oxt/Cacna1i/Oxtr/Csf2/Drd3/Grin2a/Casp1/Ptgdr/Drd1/Uts2r/Mtnr1b
GO:2000831	GO:2000831	regulation of steroid hormone secretion	29	-0.672871	-1.71588	0.00158852	0.0442944	0.0411931	2477	tags=41%, list=12%, signal=37%	Nrg1/Ren1/Tac1/Agtr1a/Crhr1/Gdf9/C1qtnf1/Ghrl/Agtr2/Gal/Pomc/Agt
GO:0003002	GO:0003002	regionalization	389	-0.371811	-1.38802	0.0016235	0.0450765	0.0419204	3318	tags=25%, list=15%, signal=21%	Osr1/Tbx1/Axin1/Irx3/Rnf220/Smad6/Acvr2b/Wnt2b/Sostdc1/Ldb1/Cdk20/Hoxb8/Six3/Hey2/Gdnf/Srf/Irx2/Fgfr1/Noto/Gpc3/Celsr2/Pkd1l1/Ddit3/Bmp4/Hey1/Nbl1/Fkbp8/Msx1/Mks1/Tll1/Heyl/Dll4/Megf8/Pcsk6/Gli2/Tdrd1/T/Egr2/Hoxc11/Mdfi/Hoxc6/Bhlhe22/Vax2/Hoxd8/Pax3/Bmpr1b/Zic2/Dmrta2/Lhx3/Gata5/Gdf11/Sox17/Wnt5a/Tbx20/Irx1/Ror2/Dmrt2/Cplane2/Wnt7a/Tbx3/Otx1/Grem2/Sema3c/Gli1/Wnt3/Zic3/Fgfr4/Celsr1/Nog/Dzip1l/Wnt…
GO:0046640	GO:0046640	regulation of alpha-beta T cell proliferation	51	0.586798	1.69699	0.00163438	0.0451855	0.0420218	3994	tags=55%, list=19%, signal=45%	Xcl1/Prkcq/Il12rb2/Tnfsf4/Cd55/Card11/Zap70/Il2/Cd28/Il12b/Cd3e/Btla/Ptprc/Il2ra/Ccr2/Rasal3/Il18/Ptpn22/Lgals9/Tnfrsf14/Irf1/Foxp3/Cd244a/Il12rb1/Arg2/Cd274/Il23r/Itch
GO:0051481	GO:0051481	negative regulation of cytosolic calcium ion concentration	24	0.715712	1.78568	0.00167825	0.0462015	0.0429667	2128	tags=42%, list=10%, signal=38%	Atp1a2/Kcnk3/Epo/Nos1/Drd3/Calca/Hrc/Slc8a1/Mtnr1b/Smpd3
GO:0043320	GO:0043320	natural killer cell degranulation	12	0.828911	1.77113	0.0017307	0.0472451	0.0439372	310	tags=42%, list=1%, signal=41%	Klrc1/Klrc3/Nkg7/Klrc2/Cd160
GO:0045577	GO:0045577	regulation of B cell differentiation	36	0.629083	1.72044	0.00172608	0.0472451	0.0439372	3689	tags=47%, list=17%, signal=39%	Slamf8/Il4i1/Ikzf3/Tlr9/Card11/Flt3/Il2/Il7/Il2rg/Cd27/Atp11c/Pnp/Nckap1l/Xbp1/Inpp5d/Id2/Cyld
GO:0043367	GO:0043367	CD4-positive, alpha-beta T cell differentiation	90	0.515024	1.65549	0.00180186	0.0489326	0.0455066	3046	tags=31%, list=14%, signal=27%	Tox/Gimap3/Tbx21/Il18r1/Ifng/Slamf6/Tnfsf4/Rsad2/Pla2g2d/Il2/Pax1/Fut7/Cd83/Il12b/Satb1/Il2rg/Myb/Sema4a/Ccr2/Atp7a/Il18/Sash3/Malt1/Il4/Ptger4/Anxa1/Irf1/Foxp3
GO:0048705	GO:0048705	skeletal system morphogenesis	257	-0.397908	-1.42965	0.00180758	0.0489326	0.0455066	3576	tags=28%, list=17%, signal=24%	Sox9/Ppargc1b/Scx/Rarg/Osr1/Col1a1/Tbx1/Axin1/Acvr2b/Hoxb8/Recql4/Hspg2/Tbx4/Tmem119/Pappa2/Bmp4/Pdgfrb/Poc1a/Serpinh1/Prrx2/Hyal2/Msx1/Megf8/Col2a1/Csrnp1/T/Rara/Hoxc11/Tgfb2/Rflna/Twist1/Mdfi/Twist2/Nab2/Hoxd8/Vegfa/Bmpr1b/Thbs3/Dlx5/Rarb/Barx2/Col11a2/Mmp16/Hyal1/Ror2/Wnt7a/Col9a1/Gnas/Col13a1/Fgf18/Col10a1/Nog/Col27a1/Acan/Schip1/Dlx2/Hoxd4/Hoxb3/Hoxd10/Hoxb5/Hoxd9/Alx3/Phospho1/Hoxa11/Hoxc8/…
GO:0097553	GO:0097553	calcium ion transmembrane import into cytosol	185	0.427658	1.49974	0.0018163	0.0489648	0.0455365	2084	tags=23%, list=10%, signal=21%	Adrb1/Pln/Xcr1/Cxcl9/Xcl1/Gimap3/Cxcl10/Fasl/Capn3/Trpm1/Cacna1i/Ms4a2/Trdn/Dhrs7c/Cacna1s/Ryr1/Epo/Cd4/Clec4b1/Nalf1/Ryr3/Adra1a/Cd19/Akap6/Slc24a2/Cacna1e/Cxcr3/Jph3/Ccr5/Grin2b/Calca/Grin2a/Hrc/Slc8a1/Slc24a4/Ptprc/Trpv1/Drd1/Fcrl5/Calcr/Dmd/P2rx7
GO:0019883	GO:0019883	antigen processing and presentation of endogenous antigen	41	0.619	1.7431	0.00182425	0.0489757	0.0455466	3017	tags=51%, list=14%, signal=44%	H2-Q2/H2-M5/H2-M11/H2-M2/Azgp1/H2-M9/H2-M10.4/Tap1/Erap1/H2-T24/H2-T10/H2-M10.1/B2m/H2-T22/H2-K1/Ide/Cd1d2/Gm11127/H2-Q7/Atg5/H2-T23
GO:0002260	GO:0002260	lymphocyte homeostasis	89	0.519263	1.66664	0.00187611	0.0501609	0.0466489	3692	tags=35%, list=17%, signal=29%	Gimap3/Rag1/Cd74/Gpr174/Slc46a2/Vpreb1/Il7r/Tnfsf4/Gapt/Bcl2a1a/Dock10/Lat/Tnfsf13b/Il2/Dock11/Chst3/Mef2c/Pirb/P2rx7/Il2ra/Sash3/Lyn/Pik3cd/Foxp3/Tnfrsf13b/Skil/Ahr/Pmaip1/Nckap1l/Enpp1/Sos2
GO:0045589	GO:0045589	regulation of regulatory T cell differentiation	38	0.641343	1.78047	0.00188753	0.0502594	0.0467404	3046	tags=37%, list=14%, signal=32%	Gimap3/Il4i1/Ifng/Tnfsf4/Ctla4/Btn2a2/Il2/Cd28/Lag3/Cd46/Il2rg/Lgals9/Irf1/Foxp3
GO:0045059	GO:0045059	positive thymic T cell selection	17	0.781294	1.81048	0.00195263	0.0517806	0.0481551	1808	tags=53%, list=8%, signal=49%	Tox/Cd3d/Cd74/Cd3g/Zap70/H2-DMa/Cd3e/Dock2/Ptprc
GO:0060760	GO:0060760	positive regulation of response to cytokine stimulus	61	0.555082	1.66831	0.00206213	0.054462	0.0506488	2026	tags=28%, list=9%, signal=25%	Usp29/Gfi1/Igtp/Irgm1/Cd74/Zbp1/Ifih1/Nlrp6/Parp14/Parp9/Irf7/Il7/Casp1/Nlrc5/Rigi/Hpx/Ticam2
GO:0002712	GO:0002712	regulation of B cell mediated immunity	70	0.537014	1.6535	0.00209997	0.055014	0.0511622	1826	tags=24%, list=9%, signal=22%	Xcl1/Gimap3/Cd226/Tbx21/Ifng/Tnfsf4/Cd55/Fcgr1/Il2/Lta/Cr2/Fcer2a/Cd28/Cd46/Tnf/Ptprc/Hpx
GO:0002889	GO:0002889	regulation of immunoglobulin mediated immune response	70	0.537014	1.6535	0.00209997	0.055014	0.0511622	1826	tags=24%, list=9%, signal=22%	Xcl1/Gimap3/Cd226/Tbx21/Ifng/Tnfsf4/Cd55/Fcgr1/Il2/Lta/Cr2/Fcer2a/Cd28/Cd46/Tnf/Ptprc/Hpx
GO:0060337	GO:0060337	type I interferon signaling pathway	56	0.568494	1.67754	0.00215105	0.0556788	0.0517804	2320	tags=29%, list=11%, signal=26%	Usp29/Stat1/Oas1d/Zbp1/Ifitm6/Ifnb1/Oas1h/Oas3/Oas1g/Oas2/Stat2/Oas1a/Irf7/Nlrc5/Isg15/Samhd1
GO:0071357	GO:0071357	cellular response to type I interferon	56	0.568494	1.67754	0.00215105	0.0556788	0.0517804	2320	tags=29%, list=11%, signal=26%	Usp29/Stat1/Oas1d/Zbp1/Ifitm6/Ifnb1/Oas1h/Oas3/Oas1g/Oas2/Stat2/Oas1a/Irf7/Nlrc5/Isg15/Samhd1
GO:0051146	GO:0051146	striated muscle cell differentiation	326	0.380091	1.40829	0.00214399	0.0556788	0.0517804	2572	tags=22%, list=12%, signal=20%	Adrb1/Mymx/Cxcl9/Mymk/Myoz2/Cxcl10/Csrp3/Klhl41/Capn3/Igf2/Xk/Xirp1/Ppara/Tmem182/Nek5/Adgrb3/Bves/Lmod3/Tmod2/Myog/Actn3/Mybpc3/Actn2/Cacna1s/Ryr1/Acta1/Myocd/Lmod2/Ldb3/Actc1/Myf6/Adra1a/Sox6/Akap6/Neb/Popdc2/Popdc3/Tdgf1/Ankrd23/Cavin4/Myoz1/Myo18b/Ripor2/Wnt3a/Wt1/Mylk3/Klhl40/Ankrd2/Dock2/Rgs2/Cav3/Myom2/Slc8a1/Casp1/Dner/Tmod4/Tnnt1/Ttn/Mylk2/Sort1/Mef2c/Dmd/Rb1/Hdac9/Isl1/Trim72/Mypn/Asb2/…
GO:0071621	GO:0071621	granulocyte chemotaxis	129	0.459495	1.54401	0.00216447	0.0558038	0.0518966	4200	tags=39%, list=20%, signal=31%	Itgb2l/Mstn/Cxcl9/Cxcl11/Xcl1/Cxcl10/Thbs4/Cd74/Ifng/Scg2/Ccr3/Ccl20/Dpep1/Ripor2/Jaml/Dpp4/C3ar1/Cxcl13/Ccl6/Prex1/Rac2/Hrh1/Dapk2/Trem3/Ccl9/Fcgr3/Mospd2/Il4/Dnm1l/Itgam/Anxa1/Sell/Vav1/Spp1/Cxadr/Itgb2/Nckap1l/Ccl25/Lyst/Bst1/Pde4b/Edn3/Csf1r/Ptprj/Camk1d/Ppia/S100a8/Ccl12/Slit2/Mapk1
GO:2000514	GO:2000514	regulation of CD4-positive, alpha-beta T cell activation	76	0.520684	1.62154	0.00225131	0.0575857	0.0535538	3543	tags=41%, list=17%, signal=34%	Xcl1/Gimap3/Cd160/Tbx21/Prkcq/Ifng/Tnfsf4/Cd55/Card11/Il2/Cd28/Cd83/Cd3e/Il2rg/Myb/Il2ra/Ccr2/Il18/Sash3/Malt1/Lgals9/Tnfrsf14/Il4/Anxa1/Irf1/Foxp3/Zfp35/Arg2/Ager/Nckap1l/Cd274
GO:0060759	GO:0060759	regulation of response to cytokine stimulus	146	0.445207	1.50623	0.00224478	0.0575857	0.0535538	2549	tags=27%, list=12%, signal=24%	Usp29/Gfi1/Igtp/Irgm1/Cd74/Oas1d/Zbp1/Pparg/Oas1h/Ifih1/Oas3/Stap1/Oas1g/Naip5/Stat2/Nlrp6/Oas1a/Parp14/Parp9/Irf7/Il7/Naip2/Casp1/Nr1h4/Nlrc5/Rigi/Ptprc/Hpx/Naip1/Birc7/Isg15/Ticam2/Otop1/Angpt1/Samhd1/Naip6/Ccdc3/Laptm5/Vrk2
GO:0060538	GO:0060538	skeletal muscle organ development	200	0.413902	1.46434	0.00228867	0.0583116	0.0542289	4582	tags=38%, list=21%, signal=31%	Mstn/Mymx/Chrnd/Myoz2/Col19a1/Vgll2/Klhl41/Igf2/Xk/Pax5/Bves/Lmod3/Msc/Myog/Actn3/Cacna1s/Ryr1/Acta1/Des/Myocd/Myf6/Mylpf/Popdc2/Popdc3/Pax7/Foxp2/Myoz1/Chrna1/Ripor2/Wnt3a/Wt1/Myt1/Klhl40/Ankrd2/Meox2/Myh14/Dner/Mylk2/Mef2c/Dmd/Rb1/Ankrd33/Hdac9/Asb2/Nfatc3/Ppp3ca/Mbnl1/Mtm1/Kras/Rbfox1/Hivep3/Skil/Myod1/Srpk3/Ankrd1/Naca/Egr1/Nras/Hlf/Cdon/Tll2/Psma6/Nf1/Cfl2/Zbtb18/Foxp1/Cops2/Akirin1/Cntnap2/…
GO:0035457	GO:0035457	cellular response to interferon-alpha	19	0.745362	1.76918	0.00229851	0.0583336	0.0542493	1793	tags=42%, list=8%, signal=39%	Ifit3/Ifit1/Oas1d/Oas1h/Ifit2/Oas1g/Oas1a/Ifi204
GO:0060333	GO:0060333	interferon-gamma-mediated signaling pathway	21	0.742468	1.81228	0.00233714	0.0590832	0.0549464	2123	tags=52%, list=10%, signal=47%	Igtp/Irgm1/Ifng/Stat1/Pparg/Parp14/Parp9/Nlrc5/Hpx/Nmi/Otop1
GO:0019886	GO:0019886	antigen processing and presentation of exogenous peptide antigen via MHC class II	20	0.742469	1.78439	0.00240432	0.0605459	0.0563067	2780	tags=65%, list=13%, signal=57%	H2-Aa/H2-DMb1/H2-Ea/Cd74/H2-DMb2/H2-Eb1/H2-Ab1/H2-DMa/Ctse/Ctss/B2m/H2-Ob/Unc93b1
GO:0043123	GO:0043123	positive regulation of I-kappaB kinase/NF-kappaB signaling	128	0.464142	1.55762	0.00244278	0.0612771	0.0569867	4940	tags=41%, list=23%, signal=31%	Trim30d/Fasl/Ltf/Tlr9/Cd74/Trim30a/Ubd/Card11/Cd4/Tlr3/Trim30c/Tifa/S100a4/Tnf/Trim34b/Eda2r/Ror1/Cd36/Casp1/Tnfsf11/Trim34a/Clec4n/Tnfsf10/Trim12a/Trim21/Trim62/Trim5/Trim12c/Zc3hav1/Trim25/Tlr6/Tnfrsf19/Prkcb/Prkce/Casp8/Sharpin/Chuk/Tab2/Tab3/Peli1/Tmem106a/Trim13/Prkd1/Trim6/Cth/Akap13/Dhx36/Cd40/Ube2n/Dhx15/Tlr4/Map3k7
GO:0044406	GO:0044406	adhesion of symbiont to host	18	0.756496	1.78012	0.00251447	0.0627819	0.0583861	695	tags=39%, list=3%, signal=38%	Gbp6/Ltf/Gbp3/Gbp7/Gbp2b/Gbp2/Gbp9
GO:0014888	GO:0014888	striated muscle adaptation	49	0.574143	1.65365	0.00253176	0.0627819	0.0583861	2517	tags=35%, list=12%, signal=31%	Mlip/Mymk/Myoz2/Cmya5/Pparg/Myog/Actn3/Cacna1s/Tnni1/Klf15/Myoz1/Tnnt1/Mef2c/Foxo1/Asb2/Nfatc3/Ppp3ca
GO:0001959	GO:0001959	regulation of cytokine-mediated signaling pathway	136	0.44744	1.5037	0.00253029	0.0627819	0.0583861	2549	tags=27%, list=12%, signal=24%	Usp29/Gfi1/Igtp/Irgm1/Cd74/Oas1d/Zbp1/Pparg/Oas1h/Oas3/Stap1/Oas1g/Naip5/Stat2/Nlrp6/Oas1a/Parp14/Parp9/Irf7/Il7/Naip2/Casp1/Nr1h4/Nlrc5/Ptprc/Hpx/Naip1/Birc7/Isg15/Ticam2/Otop1/Angpt1/Samhd1/Naip6/Ccdc3/Laptm5/Vrk2
GO:0009954	GO:0009954	proximal/distal pattern formation	37	-0.618629	-1.66369	0.00260924	0.0641108	0.059622	3318	tags=38%, list=15%, signal=32%	Osr1/Irx3/Six3/Irx2/Gli2/Hoxc11/Irx1/Gli1/Dlx2/Hoxd10/Hoxd9/Hoxa11/Hoxb9/Hoxc9
GO:0032731	GO:0032731	positive regulation of interleukin-1 beta production	62	0.548885	1.65262	0.00261872	0.0641108	0.059622	3701	tags=48%, list=17%, signal=40%	Gbp5/Ifng/Lilra5/Tlr8/Lpl/Ifi207/Naip5/Mndal/Ccr5/Aim2/Gsdma3/Tnf/Cd36/Ifi206/Casp1/Ifi204/P2rx7/Isl1/Malt1/Nlrp1b/Pycard/Ifi211/Tlr6/Panx1/Casp4/Casp8/Egr1/Ager/Tlr2/Ifi205
GO:0007369	GO:0007369	gastrulation	183	-0.423389	-1.46857	0.00262482	0.0641108	0.059622	4394	tags=31%, list=21%, signal=25%	Arfrp1/Snai1/Lefty1/Taf10/Pofut2/Vangl2/Foxc2/Apln/Dvl2/Mbp/Kdm6b/Dusp4/Phldb1/Scx/Col12a1/Osr1/Axin1/Acvr2b/Ldb1/Tcf3/Dvl1/Srf/Col5a2/Fgfr1/Zbtb17/Bmp4/Nr4a3/Gata6/Itga5/Megf8/Nat8f2/T/Etv2/Pou5f1/Nphp3/Col5a1/Sox17/Wnt5a/Dusp1/Nat8f1/Apoa1/Wnt3/Zic3/Nog/Elf5/Wnt11/Il10/Sfrp2/Hnf1b/Mixl1/Hoxa11/Tbx19/Cer1/Lhx1/Hand1/Nat8f3/Tgif2
GO:0031348	GO:0031348	negative regulation of defense response	242	0.392811	1.41518	0.00261852	0.0641108	0.059622	3283	tags=29%, list=15%, signal=24%	Klre1/Muc19/Klrb1b/Slamf8/Cd96/Sh2d1b2/Igf2/Ppara/Pla2g10/Sh2d1b1/Oas1d/Cst7/Gpr31b/Pparg/Klrd1/Fgl2/Serpinb9f/Oas1h/Aoah/Serpinb9b/Oas3/Il2/Tap1/Ifi207/Oas1g/Siglecg/Ffar4/Pglyrp1/Serpinb9g/Stat2/Nlrp6/Oas1a/Serpinb9/Dhx58/Parp14/Il12b/Cx3cr1/Ceacam1/Ifi206/Nr1h4/Alox5/Ifi204/Nlrc5/Isg15/Serpinb9d/Il2ra/Nmi/Otop1/Rb1/Havcr2/Trim21/Serpinb9c/Samhd1/Isl1/Adcyap1/Ccr1/Cd200l1/Lgals9/Il4/Ptger4/Traf…
GO:0045061	GO:0045061	thymic T cell selection	28	0.674344	1.75798	0.00266653	0.0646434	0.0601173	1808	tags=39%, list=8%, signal=36%	Tox/Cd3d/Cd74/Cd3g/Card11/Zap70/H2-DMa/Cd28/Cd3e/Dock2/Ptprc
GO:0070228	GO:0070228	regulation of lymphocyte apoptotic process	74	0.518508	1.60304	0.00266248	0.0646434	0.0601173	3543	tags=39%, list=17%, signal=33%	Ido1/Rag1/Prkcq/Cd74/Slc46a2/Bcl11b/Cd3g/Il7r/Pdcd1/Tnfsf4/Bcl2a1a/Il2/Blk/Serpinb9/Cd27/Birc7/Hsh2d/Siglec1/P2rx7/Ptcra/Fcmr/Pnp/Lyn/Dock8/Casp8/Kifap3/Arg2/Fnip1/Cd274
GO:0006937	GO:0006937	regulation of muscle contraction	167	0.426387	1.4729	0.0027774	0.067081	0.0623842	3397	tags=28%, list=16%, signal=24%	Adrb1/Pln/Kcna1/Ptger3/Scn4a/Atp2a1/Npy2r/Nmu/Oxt/Atp1a2/Cacng1/Cacna1h/Oxtr/Actn3/Cacna1s/Ryr1/Tnni1/Chga/Myocd/Adra1a/Akap6/Ucn/Calca/Ptgs1/Rgs2/Cav3/Slc8a1/Tnnt1/Mylk2/Rnf207/Dock4/Dmd/Ncf1/Dsc2/Kcnma1/Sstr2/Tmem38b/Ptger4/Fgf13/Casq2/Kit/Prkg1/Calm1/Zdhhc21/Atp1b1/Arg2/Ehd3
GO:0060993	GO:0060993	kidney morphogenesis	104	-0.469087	-1.51583	0.00279245	0.0671946	0.0624899	3576	tags=36%, list=17%, signal=30%	Sox9/Wnt7b/Osr1/Irx3/Wnt2b/Gdnf/Gcnt3/Wnt6/Wnt4/Irx2/Gpc3/Bmp4/Hey1/Tcf21/Kif26b/Agtr1a/Vegfa/Pgf/Nphp3/Lzts2/Cited1/Irx1/Calb1/Fras1/Nog/Gcnt4/Commd5/Tacstd2/Adamts16/Hnf1b/Hoxa11/Agtr2/Pax8/Lhx1/Ilk/Wnt1/Agt
GO:0019835	GO:0019835	cytolysis	23	0.695612	1.73235	0.0028481	0.0682808	0.0635	2428	tags=52%, list=11%, signal=46%	Gzmb/Prf1/Mmd2/Gzmf/Gzma/Fgl2/Gzmc/Gzmg/C9/Gzmd/Gzme/Lyz2
GO:0032727	GO:0032727	positive regulation of interferon-alpha production	26	0.682987	1.73367	0.0029384	0.0701867	0.0652725	4852	tags=69%, list=23%, signal=54%	Tlr9/Stat1/Flt3/Ifih1/Tlr3/Tlr8/Tlr7/Irf7/Rigi/Zc3hav1/Ptpn22/Chuk/Mavs/Ddx3x/Mmp12/Dhx36/Dhx9/Tlr4
GO:0007519	GO:0007519	skeletal muscle tissue development	188	0.412675	1.45131	0.00295665	0.0703639	0.0654373	4582	tags=39%, list=21%, signal=31%	Mstn/Chrnd/Myoz2/Col19a1/Vgll2/Klhl41/Igf2/Xk/Pax5/Bves/Lmod3/Msc/Myog/Actn3/Cacna1s/Ryr1/Acta1/Myocd/Myf6/Mylpf/Popdc2/Popdc3/Pax7/Foxp2/Myoz1/Chrna1/Ripor2/Wnt3a/Klhl40/Ankrd2/Meox2/Myh14/Dner/Mylk2/Mef2c/Dmd/Rb1/Ankrd33/Hdac9/Asb2/Nfatc3/Ppp3ca/Mbnl1/Mtm1/Kras/Rbfox1/Hivep3/Skil/Myod1/Srpk3/Ankrd1/Naca/Egr1/Nras/Hlf/Cdon/Tll2/Psma6/Nf1/Cfl2/Zbtb18/Foxp1/Cops2/Akirin1/Cntnap2/Bcl2/Homer1/Foxn2/…
GO:0043299	GO:0043299	leukocyte degranulation	96	0.485514	1.5658	0.0029702	0.0704285	0.0654973	3452	tags=33%, list=16%, signal=28%	Itgb2l/Klrc1/Klrc3/Nkg7/Clnk/Mrgpra6/Klrc2/Cd160/Gata1/Ms4a2/Cd177/Chga/Lat/Mrgprb3/Rasgrp1/Blk/Ptgdr/Milr1/Cd84/Ccr2/Rac2/Rab27a/Myo1f/Lgals9/Il4/Lyn/Itgam/Gab2/Tac4/Kit/Itgb2/Nckap1l
GO:1904062	GO:1904062	regulation of cation transmembrane transport	413	0.350322	1.321	0.00301352	0.0711957	0.0662109	2897	tags=24%, list=14%, signal=21%	Adrb1/Pln/Tesc/Cxcl9/Cacng6/Scn2b/Kcna1/Prrt1/Gimap3/Ppargc1a/Neto2/Cxcl10/Cacnb2/Ptger3/Fgf12/Atp4a/Rph3a/Capn3/Nos1ap/Tlr9/Mrln/Drd4/Kcnip4/Ifng/Atp1a2/Kcnk3/Ms4a2/Pm20d1/Cacng1/Sln/Trdn/Dhrs7c/Actn2/Epo/Cd4/Clec4b1/Fhl1/Nos1/Cltrn/Oprk1/Kcnc2/Drd3/Scn3b/Cd19/Ctss/Akap6/Cxcr3/Plp1/Jph3/Wnk3/Cabp4/Calca/Kcnn2/Cnih3/Grin2a/Rgs2/Cav3/Hrc/Cacng2/Slc8a1/Reln/Pik3cg/Alox5/Mef2c/Drd1/Mtnr1b/Rnf207/Nrx…
GO:0002474	GO:0002474	antigen processing and presentation of peptide antigen via MHC class I	53	0.577708	1.68114	0.00309054	0.0727508	0.0676571	3697	tags=57%, list=17%, signal=47%	H2-Q2/H2-M5/H2-M11/H2-M2/Azgp1/H2-M9/Clec4b1/Fcgr1/H2-M10.4/Tap1/Erap1/H2-T24/H2-T10/H2-M10.1/B2m/H2-T22/Clec4a3/H2-K1/Clec4a1/Clec4a2/Ide/Fcgr3/Gm11127/Mr1/H2-Q7/H2-T23/Pdia3/H2-D1/Tapbpl/H2-Q6
GO:1902622	GO:1902622	regulation of neutrophil migration	54	0.570198	1.66772	0.00311626	0.0730915	0.067974	4185	tags=41%, list=20%, signal=33%	Xcl1/Slamf8/Ptger3/Thbs4/Cd74/Fut7/Ripor2/Dpp4/C3ar1/Rac2/Dapk2/Myo1f/Mospd2/Dnm1l/Ptger4/Sell/Nckap1l/Bst1/Tlr2/Il1r1/Camk1d/Slit2
GO:0002475	GO:0002475	antigen processing and presentation via MHC class Ib	36	0.612285	1.6745	0.00312797	0.0731023	0.0679839	4136	tags=58%, list=19%, signal=47%	H2-Q2/H2-M5/H2-M11/H2-M2/Azgp1/H2-M9/H2-M10.4/H2-T24/H2-T10/H2-M10.1/B2m/H2-T22/H2-K1/Cd1d2/Gm11127/H2-Q7/H2-T23/H2-D1/H2-Q6/Cd1d1/H2-M3
GO:0031338	GO:0031338	regulation of vesicle fusion	27	-0.664422	-1.67208	0.00316763	0.0736206	0.068466	1503	tags=30%, list=7%, signal=28%	Doc2b/Cplx3/Syt4/Syt2/Cplx1/Prrt2/Syt9/Snca
GO:0032608	GO:0032608	interferon-beta production	67	0.536017	1.63724	0.00318414	0.0736206	0.068466	4346	tags=42%, list=20%, signal=33%	Tlr9/Oas1d/Oas1h/Ifih1/Oas3/Tlr3/Tlr8/Tlr7/Oas1g/Oas2/Oas1a/Dhx58/Irf7/Rigi/Isg15/Nmi/Zc3hav1/Ptpn22/Pycard/Rel/Irf1/Tlr2/Mavs/Zbtb20/Hsp90aa1/Ddx3x/Riok3/Nlrc3
GO:0032648	GO:0032648	regulation of interferon-beta production	67	0.536017	1.63724	0.00318414	0.0736206	0.068466	4346	tags=42%, list=20%, signal=33%	Tlr9/Oas1d/Oas1h/Ifih1/Oas3/Tlr3/Tlr8/Tlr7/Oas1g/Oas2/Oas1a/Dhx58/Irf7/Rigi/Isg15/Nmi/Zc3hav1/Ptpn22/Pycard/Rel/Irf1/Tlr2/Mavs/Zbtb20/Hsp90aa1/Ddx3x/Riok3/Nlrc3
GO:0051701	GO:0051701	biological process involved in interaction with host	163	0.425195	1.46417	0.00324171	0.0746859	0.0694567	2819	tags=22%, list=13%, signal=19%	Gpr15/Gbp6/Trim30d/Ltf/Gbp3/Gbp7/Gbp2b/Cd74/Gbp2/Tmprss4/Ifitm6/Trim30a/Ciita/Gbp9/Ly6e/Tmprss11a/Cd4/Trim30c/Naip5/Pglyrp1/Tmprss11d/Trim34b/Pglyrp2/Trim34a/Siglec1/Trim12a/Trim21/Trim62/Trim5/Trim12c/BC051665/Thoc1/Nectin4/Trim25/Pglyrp4/Dynlt1c
GO:0072088	GO:0072088	nephron epithelium morphogenesis	85	-0.494168	-1.54888	0.00329423	0.0756277	0.0703325	3318	tags=35%, list=15%, signal=30%	Osr1/Irx3/Wnt2b/Gdnf/Wnt6/Wnt4/Irx2/Gpc3/Bmp4/Hey1/Tcf21/Kif26b/Agtr1a/Vegfa/Pgf/Lzts2/Cited1/Irx1/Nog/Commd5/Tacstd2/Adamts16/Hnf1b/Hoxa11/Agtr2/Pax8/Lhx1/Ilk/Wnt1/Agt
GO:0060986	GO:0060986	endocrine hormone secretion	71	-0.524243	-1.60563	0.00333553	0.0763062	0.0709635	2847	tags=37%, list=13%, signal=32%	Kcnq1/Fgfr1/Selenom/Nrg1/Niban2/Crhr2/Ren1/Tac1/Agtr1a/Ucn2/Crhr1/Gdf9/Crhbp/C1qtnf1/Inhbb/Tbx3/Gnas/Fgfr4/Hcar2/Ghrl/Tacr2/Agtr2/Inha/Gal/Pomc/Agt
GO:0043302	GO:0043302	positive regulation of leukocyte degranulation	38	0.626694	1.7398	0.00338257	0.0771106	0.0717116	877	tags=21%, list=4%, signal=20%	Itgb2l/Klrc1/Klrc3/Klrc2/Cd160/Gata1/Ms4a2/Cd177
GO:0002726	GO:0002726	positive regulation of T cell cytokine production	26	0.676107	1.71621	0.00343129	0.0779478	0.0724902	2717	tags=46%, list=13%, signal=40%	Xcl1/Tbx21/Il18r1/Tnfsf4/Rsad2/Cd55/B2m/Dennd1b/Il18/Sash3/Malt1/Il4
GO:0002724	GO:0002724	regulation of T cell cytokine production	37	0.618508	1.70601	0.00347848	0.0787447	0.0732313	3046	tags=41%, list=14%, signal=35%	Xcl1/Tbx21/Il18r1/Tnfsf4/Rsad2/Cd55/Ifnb1/B2m/Ccr2/Dennd1b/Il18/Sash3/Malt1/Il4/Foxp3
GO:0070227	GO:0070227	lymphocyte apoptotic process	94	0.499207	1.60334	0.00356705	0.0804691	0.074835	4429	tags=41%, list=21%, signal=33%	Ido1/Fasl/Rag1/Prkcq/Cd74/Slc46a2/Bcl11b/Cd3g/Il7r/Pdcd1/Tnfsf4/Bcl2a1a/Il2/Blk/Serpinb9/Cd27/Birc7/Hsh2d/Siglec1/P2rx7/Il2ra/Ptcra/Fcmr/Pnp/Lyn/Dock8/Casp8/Kifap3/Arg2/Fnip1/Cd274/Tnfrsf21/Pten/Gimap8/Hif1a/Crkl/Foxp1/Rps6/Bcl2
GO:0032693	GO:0032693	negative regulation of interleukin-10 production	21	0.728868	1.77908	0.00361192	0.0809194	0.0752537	3770	tags=62%, list=18%, signal=51%	Prg2/Epx/Ido1/Mmp8/Il12b/Cd84/Foxp3/Trib2/Ager/Cd274/Tnfrsf21/Pdcd1lg2/Il23r
GO:0042776	GO:0042776	proton motive force-driven mitochondrial ATP synthesis	56	-0.559637	-1.64106	0.00361061	0.0809194	0.0752537	6779	tags=61%, list=32%, signal=42%	Sdha/Ndufs2/Ndufs5/Ndufs7/Atp5j/Atp5b/Ndufc1/Ndufb7/Ndufv1/Ndufa6/Atp5j2/Atp5e/Ndufb4/Atp5o/Ndufa5/Stoml2/Ndufb8/Ndufb11/Ndufb9/Ndufa1/Atp5d/Ndufa3/Atp5k/Ndufv3/Ndufb3/Ndufc2/Ndufb2/Ndufa8/Antkmt/Ndufa2/Ndufa13/Ndufb6/Ndufa12/Ndufs6
GO:2000563	GO:2000563	positive regulation of CD4-positive, alpha-beta T cell proliferation	11	0.847606	1.75312	0.0036968	0.0825366	0.0767577	1639	tags=55%, list=8%, signal=50%	Xcl1/Prkcq/Cd55/Card11/Cd28/Cd3e
GO:0032481	GO:0032481	positive regulation of type I interferon production	72	0.514717	1.59282	0.00376396	0.0834623	0.0776186	4852	tags=44%, list=23%, signal=34%	Tlr9/Stat1/Oas1d/Oas1h/Flt3/Ifih1/Oas3/Tlr3/Tlr8/Tlr7/Oas1g/Oas2/Oas1a/Dhx58/Irf7/Rigi/Isg15/Zc3hav1/Ptpn22/Irf1/Chuk/Tlr2/Mavs/Zbtb20/Hsp90aa1/Ddx3x/Riok3/Mmp12/Dhx36/Cgas/Dhx9/Tlr4
GO:0044403	GO:0044403	biological process involved in symbiotic interaction	259	0.392544	1.42283	0.0037514	0.0834623	0.0776186	2819	tags=18%, list=13%, signal=16%	Elane/Ctsg/Gpr15/Gbp6/Trim30d/Ltf/Camp/Gbp3/Gbp7/Gbp2b/Cd74/Ifng/Gbp2/Tmprss4/Ifitm6/Trim30a/Ciita/Gbp9/Ly6e/Tmprss11a/Cd4/Trim30c/Naip5/Pglyrp1/Tmprss11d/Nlrp6/Cx3cr1/Trim34b/Pglyrp2/Trim34a/Siglec1/Trim12a/Ncf1/Ythdc2/Trim21/Scnn1b/F2/Trim62/Trim5/Trim12c/BC051665/Trem3/Thoc1/Nectin4/Trim25/Pglyrp4/Dynlt1c
GO:0070588	GO:0070588	calcium ion transmembrane transport	324	0.368603	1.3649	0.00390458	0.086286	0.0802446	3183	tags=27%, list=15%, signal=23%	Adrb1/Pln/Xcr1/Cxcl9/Xcl1/Cacng6/Gimap3/Cxcl10/Fasl/Cacnb2/Ptger3/Capn3/Nos1ap/Tlr9/Mrln/Drd4/Atp2a1/Catsper3/Atp1a2/Trpm1/Cacna1i/Ms4a2/Cacng1/Sln/Trdn/Dhrs7c/Cacna1s/Ryr1/Epo/Cd4/Clec4b1/Nalf1/Ryr3/Adra1a/Drd3/Cd19/Akap6/Slc24a2/Cacna1e/Cxcr3/Plp1/Jph3/Ccr5/Grin2b/Wnt3a/Cabp4/Calca/Grin2a/Atp2a3/Cav3/Hrc/Cacng2/Slc8a1/Pik3cg/Slc24a4/Ptprc/Trpv1/Drd1/Fcrl5/Calcr/Cacng4/Dmd/P2rx7/F2/Tspan13/Ppp3c…
GO:0002483	GO:0002483	antigen processing and presentation of endogenous peptide antigen	38	0.619625	1.72018	0.00394394	0.0865636	0.0805027	3017	tags=50%, list=14%, signal=43%	H2-Q2/H2-M5/H2-M11/H2-M2/Azgp1/H2-M9/H2-M10.4/Tap1/Erap1/H2-T24/H2-T10/H2-M10.1/B2m/H2-T22/H2-K1/Ide/Gm11127/H2-Q7/H2-T23
GO:0019885	GO:0019885	antigen processing and presentation of endogenous peptide antigen via MHC class I	38	0.619625	1.72018	0.00394394	0.0865636	0.0805027	3017	tags=50%, list=14%, signal=43%	H2-Q2/H2-M5/H2-M11/H2-M2/Azgp1/H2-M9/H2-M10.4/Tap1/Erap1/H2-T24/H2-T10/H2-M10.1/B2m/H2-T22/H2-K1/Ide/Gm11127/H2-Q7/H2-T23
GO:0030593	GO:0030593	neutrophil chemotaxis	103	0.476924	1.5523	0.00395712	0.0865636	0.0805027	4185	tags=39%, list=20%, signal=31%	Itgb2l/Cxcl9/Cxcl11/Xcl1/Cxcl10/Thbs4/Cd74/Ifng/Ccl20/Dpep1/Ripor2/Jaml/Dpp4/C3ar1/Cxcl13/Ccl6/Prex1/Rac2/Dapk2/Trem3/Ccl9/Fcgr3/Mospd2/Dnm1l/Itgam/Sell/Vav1/Spp1/Cxadr/Itgb2/Nckap1l/Ccl25/Bst1/Pde4b/Edn3/Camk1d/Ppia/S100a8/Ccl12/Slit2
GO:1902624	GO:1902624	positive regulation of neutrophil migration	42	0.599917	1.69664	0.00416172	0.0907338	0.084381	4010	tags=43%, list=19%, signal=35%	Xcl1/Ptger3/Thbs4/Cd74/Fut7/Ripor2/C3ar1/Rac2/Dapk2/Myo1f/Mospd2/Dnm1l/Ptger4/Sell/Nckap1l/Tlr2/Il1r1/Camk1d
GO:0022408	GO:0022408	negative regulation of cell-cell adhesion	208	0.3971	1.40622	0.0042583	0.0925289	0.0860504	3734	tags=30%, list=17%, signal=25%	Ctsg/Gimap3/Il4i1/Lax1/Tspan32/Ido1/Ptger3/H2-Aa/Adamts18/Tbx21/Ppara/Cd74/Tnfsf4/Pla2g2d/Rag2/Ctla4/Btn2a2/Fgl2/Ifnb1/Il2/Cd86/Slfn1/Btn1a1/Nexmif/Dtx1/Gnrh1/Lag3/Ihh/Ripor2/Ceacam1/Bmp6/Btla/Fgg/Il2ra/Pag1/Havcr2/Zc3h12d/Laptm5/Bmp2/B4galnt2/Tnr/Ptpn22/Lgals9/Tnfrsf14/Il4/Gpnmb/Glmn/Anxa1/Pik3r1/Serpine2/Irf1/Foxp3/Prkg1/Zfp35/Tnfaip8l2/Arg2/Nckap1l/Ccl25/Cd274/Tnfrsf21/Peli1/Pdcd1lg2
GO:0010873	GO:0010873	positive regulation of cholesterol esterification	10	-0.841701	-1.70153	0.00430392	0.0932085	0.0866824	1826	tags=50%, list=9%, signal=46%	Agtr1a/Apoa1/Apoa5/Apoa2/Agt
GO:0043501	GO:0043501	skeletal muscle adaptation	23	0.682626	1.70001	0.00434129	0.0937055	0.0871446	3420	tags=52%, list=16%, signal=44%	Mymk/Myoz2/Cmya5/Actn3/Cacna1s/Tnni1/Myoz1/Tnnt1/Asb2/Ppp3ca/Myod1/Igfbp5
GO:0014908	GO:0014908	myotube differentiation involved in skeletal muscle regeneration	10	0.839969	1.71847	0.00442157	0.0951224	0.0884623	414	tags=30%, list=2%, signal=29%	Mymx/Mymk/Tmem182
GO:0002428	GO:0002428	antigen processing and presentation of peptide antigen via MHC class Ib	32	0.621583	1.65677	0.00451558	0.0965058	0.0897488	3017	tags=50%, list=14%, signal=43%	H2-Q2/H2-M5/H2-M11/H2-M2/Azgp1/H2-M9/H2-M10.4/H2-T24/H2-T10/H2-M10.1/B2m/H2-T22/H2-K1/Gm11127/H2-Q7/H2-T23
GO:0006334	GO:0006334	nucleosome assembly	74	-0.504739	-1.55352	0.0045139	0.0965058	0.0897488	1755	tags=23%, list=8%, signal=21%	H2bc12/H1f3/H2bc14/H1f9/H4c16/H3c8/H2bc22/H3c1/H4c14/H2bc27/H1f1/H2bc3/H2bc7/H4c17/H1f5/H1f4/H1f8
GO:0048484	GO:0048484	enteric nervous system development	19	-0.706175	-1.65719	0.00455005	0.0966068	0.0898428	800	tags=47%, list=4%, signal=46%	Ednra/Phox2b/Ednrb/Ret/Gdnf/Kif26a/Ntf3/Rhox5/Sox10
GO:0032755	GO:0032755	positive regulation of interleukin-6 production	107	0.46693	1.53123	0.00454352	0.0966068	0.0898428	4024	tags=38%, list=19%, signal=31%	Tlr9/Cd74/Ifng/Lilra5/Tnfsf4/Mmp8/Ifih1/Pou2af1/Tlr3/Il36b/Tlr8/Il16/Lpl/Tlr7/Scimp/Ucn/Ccr5/Tnf/Cd36/Rigi/Tlr1/Il36a/Ticam2/P2rx7/Isl1/Adcyap1/Laptm5/Lgals9/Unc93b1/Pycard/Aif1/Tlr6/Rab7b/Ager/Xbp1/Tut4/Tlr2/Spon2/Tbc1d23/Tmem106a/Mavs
GO:0006816	GO:0006816	calcium ion transport	448	0.350661	1.32795	0.00456878	0.0966885	0.0899187	3183	tags=26%, list=15%, signal=23%	Adrb1/Pln/Xcr1/Cxcl9/Xcl1/Cacng6/Gimap3/Cxcl10/Ms4a1/Casr/Fasl/Cacnb2/Ptger3/Capn3/Nos1ap/Tlr9/Clca1/Mrln/Drd4/Atp2a1/Catsper3/Homer2/Atp1a2/Lilra5/Trpm1/Cacna1i/Ms4a2/Cacng1/Sln/Cacna1h/Trdn/Dhrs7c/Cacna1s/Ryr1/Epo/Cd4/Clec4b1/Nalf1/Bspry/Il16/Nos1/Ryr3/Adra1a/Drd3/Cd19/Akap6/Ramp1/Slc24a2/Cacna1e/Cxcr3/Ucn/Plp1/Jph3/Ccr5/Cysltr1/Grin2b/Wnk3/Wnt3a/Nmur2/Cabp4/Calca/Grin2a/Atp2a3/Cav3/Hrc/Cacng2/…
GO:0031663	GO:0031663	lipopolysaccharide-mediated signaling pathway	61	0.532224	1.59961	0.00467695	0.0986563	0.0917488	3591	tags=39%, list=17%, signal=33%	Trim30d/Ltf/Stat1/Trim30a/Cd55/Bpi/Cd180/Cd6/Scimp/Ly86/Tnf/Bmp6/Trim12a/Cd84/Trim5/Trim12c/Il18/Malt1/Ptpn22/Lyn/Prkce/Ly96/Tut4/Sash1
GO:0001782	GO:0001782	B cell homeostasis	44	0.585185	1.66856	0.00470594	0.0989465	0.0920187	4577	tags=50%, list=21%, signal=39%	Cd74/Vpreb1/Il7r/Gapt/Bcl2a1a/Dock10/Tnfsf13b/Dock11/Mef2c/Pirb/Sash3/Lyn/Pik3cd/Foxp3/Tnfrsf13b/Ahr/Nckap1l/Enpp1/Sos2/Hif1a/Bcl2/Rc3h2
GO:0070233	GO:0070233	negative regulation of T cell apoptotic process	31	0.635523	1.68693	0.00473188	0.099171	0.0922274	3389	tags=45%, list=16%, signal=38%	Ido1/Rag1/Prkcq/Slc46a2/Bcl11b/Il7r/Tnfsf4/Serpinb9/Cd27/Ptcra/Pnp/Dock8/Kifap3/Arg2
GO:0060048	GO:0060048	cardiac muscle contraction	131	0.441669	1.48559	0.00481228	0.100532	0.093493	3397	tags=27%, list=16%, signal=23%	Adrb1/Pln/Scn2b/Csrp3/Cacnb2/Atp1a2/Cacna1h/Myl1/Scn1a/Mybpc3/Myl4/Tnni1/Chga/Actc1/Adra1a/Scn3b/Akap6/Ucn/Kcnn2/Rgs2/Cav3/Slc8a1/Ttn/Rnf207/Dmd/Dsc2/Kcne2/Tmem38b/Cacna1d/Fgf13/Casq2/Atp1a3/Calm1/Atp1b1/Ehd3
GO:0032682	GO:0032682	negative regulation of chemokine production	30	0.63497	1.67221	0.00483558	0.100695	0.0936445	1746	tags=27%, list=8%, signal=25%	Elane/Apod/Oas1d/Oas1h/Oas3/Oas1g/Oas1a/Nr1h4
GO:1903555	GO:1903555	regulation of tumor necrosis factor superfamily cytokine production	188	0.402676	1.41614	0.00486903	0.101067	0.0939911	3046	tags=29%, list=14%, signal=25%	Cidea/Ltf/Tlr9/Ifng/Lilra5/Oas1d/Trim30a/Mmp8/Bpi/Oas1h/Flt3/Ifih1/Oas3/Clec4b1/Tlr3/Mc1r/Rasgrp1/Lpl/Oas1g/Clec7a/Oas2/Cd2/Oas1a/Ccr5/Il12b/Cx3cr1/Cd36/Nr1h4/Rigi/Ptprc/Tlr1/Gpr18/Angpt1/Havcr2/Cd33/Cd84/Ccr2/Clec4a3/Isl1/Clec4a1/Clec4a2/Il18/Sash3/Fcgr3/Ptpn22/Lgals9/Il4/Gpnmb/Ptger4/Pycard/Lrrk2/Cd209b/Tlr6/Pik3r1/Foxp3
GO:0010742	GO:0010742	macrophage derived foam cell differentiation	26	0.663131	1.68327	0.00491518	0.101378	0.0942795	3246	tags=50%, list=15%, signal=42%	Alox8/Ppara/Stat1/Pparg/Csf2/Lpl/Abca5/Cd36/Apob/Msr1/Il18/Abcg1/Mapk9
GO:1904478	GO:1904478	regulation of intestinal absorption	19	-0.703252	-1.65033	0.00490276	0.101378	0.0942795	2211	tags=32%, list=10%, signal=28%	Acat2/Prap1/Lep/Apoa1/Apoa5/Apoa2
GO:0003230	GO:0003230	cardiac atrium development	41	-0.576647	-1.59296	0.00495491	0.101874	0.0947409	2930	tags=32%, list=14%, signal=27%	Hey2/Tnnt2/Tbx5/Myh6/Dll4/Tgfb2/Nphp3/Wnt5a/Tbx20/Nog/Wnt11/Wnt2/Ccm2l
GO:0055001	GO:0055001	muscle cell development	220	0.388034	1.38501	0.00501844	0.102854	0.0956526	2517	tags=24%, list=12%, signal=21%	Adrb1/Myoz2/Csrp3/Klhl41/Capn3/Xk/Xirp1/Ppara/Tmem182/Bves/Lmod3/Tmod2/Myog/Actn3/Mybpc3/Actn2/Cacna1s/Ryr1/Acta1/Myocd/Lmod2/Ldb3/Actc1/Myf6/Adra1a/Akap6/Neb/Popdc2/Ankrd23/Cavin4/Myoz1/Myo18b/Ripor2/Mylk3/Klhl40/Rgs2/Cav3/Myom2/Slc8a1/Dner/Tmod4/Tnnt1/Ttn/Mef2c/Dmd/Hdac9/Isl1/Mypn/Asb2/Nfatc2/Nfatc3/Ppp3ca
GO:0030198	GO:0030198	extracellular matrix organization	322	-0.354895	-1.30471	0.00503426	0.102854	0.0956526	5035	tags=42%, list=24%, signal=33%	Carmil2/Mmp15/Mkx/Grem1/Angptl7/Adamtsl4/Lum/P3h1/Mmp14/Mmp3/Dag1/Rgcc/Plod3/Gfod2/Matn1/Pxdn/Abl1/Ntng2/Itih1/Col3a1/Tgfb1/Egfl6/Tfip11/Pdpn/Mmp1b/Ero1a/Ramp2/Loxl1/P3h4/Dspp/Loxl3/Mmp19/Idua/Foxc2/Has3/Il6/Phldb1/Spint2/Vps33b/Matn4/Sox9/Scx/Itgb3/Loxl4/Col1a1/Mmp9/Apbb1/Ccdc80/Lgals3/Thsd4/Hspg2/Ercc2/Nfkb2/Lamb2/Tnfrsf11b/Col1a2/Col5a2/Col4a2/Fbln2/Tnxb/Col4a1/Bcl3/Tie1/Tpsb2/Col6a4/Dpt/Impg2…
GO:0014904	GO:0014904	myotube cell development	48	0.561916	1.62351	0.00508106	0.103485	0.0962392	2517	tags=38%, list=12%, signal=33%	Klhl41/Xk/Tmem182/Lmod3/Myog/Actn3/Cacna1s/Ryr1/Acta1/Myf6/Ripor2/Klhl40/Dner/Dmd/Hdac9/Nfatc2/Nfatc3/Ppp3ca
GO:0071612	GO:0071612	IP-10 production	11	0.833814	1.7246	0.00512026	0.103634	0.0963775	1442	tags=45%, list=7%, signal=42%	Oas1d/Oas1h/Oas3/Oas1g/Oas1a
GO:0071658	GO:0071658	regulation of IP-10 production	11	0.833814	1.7246	0.00512026	0.103634	0.0963775	1442	tags=45%, list=7%, signal=42%	Oas1d/Oas1h/Oas3/Oas1g/Oas1a
GO:0032623	GO:0032623	interleukin-2 production	74	0.503384	1.55628	0.00519726	0.104865	0.0975229	3046	tags=34%, list=14%, signal=29%	Tbx21/Prkcq/Homer2/Tnfsf4/Cd247/Card11/Clec2i/Cd28/Lag3/Cd83/Btnl2/Cd3e/Nr1h4/Ptprc/Havcr2/Ccr2/Oscar/Laptm5/Sash3/Cd1d2/Malt1/Pnp/Glmn/Anxa1/Foxp3
GO:0050953	GO:0050953	sensory perception of light stimulus	165	-0.418189	-1.44287	0.005255	0.105542	0.0981527	2985	tags=30%, list=14%, signal=26%	Cep250/Lamb2/Rs1/Aipl1/Sema5b/Hsf4/Impg2/Rom1/Ush2a/Aoc2/Dll4/Col2a1/Ush1c/Rp1/Vax2/Rpgrip1/Zic2/Pdc/Myo3b/Rlbp1/Myo3a/Adgrv1/Cplx3/Nr2e1/Tulp1/Slitrk6/Reep6/Pde6g/Rdh8/Prcd/Guca1b/Bfsp2/Whrn/Cacnb4/Cryaa/Rrh/Mfrp/Pcare/Glra1/Rd3/Arr3/Gnat1/Crb1/Best1/Ngb/Opn1sw/Cabp1/Crybb1/Rgs9/Mip
GO:0071706	GO:0071706	tumor necrosis factor superfamily cytokine production	195	0.402758	1.41975	0.00526331	0.105542	0.0981527	4367	tags=37%, list=20%, signal=30%	Cidea/Ltf/Tlr9/Ifng/Lilra5/Oas1d/Trim30a/Mmp8/Bpi/Oas1h/Flt3/Ifih1/Oas3/Clec4b1/Tlr3/Mc1r/Rasgrp1/Lpl/Oas1g/Clec7a/Oas2/Slamf9/Cd2/Oas1a/Ccr5/Il12b/Cx3cr1/Cd36/Nr1h4/Rigi/Ptprc/Tlr1/Gpr18/Angpt1/Havcr2/Cd33/Cd84/Ccr2/Clec4a3/Isl1/Clec4a1/Clec4a2/Il18/Sash3/Fcgr3/Ptpn22/Lgals9/Il4/Gpnmb/Ptger4/Pycard/Lrrk2/Cd209b/Tlr6/Pik3r1/Foxp3/Ly96/Arg2/Ager/Cd274/Tlr2/Spon2/Azi2/Tbc1d23/Ptprj/Irak3/Tmem106a/M…
GO:0002828	GO:0002828	regulation of type 2 immune response	33	0.626805	1.68723	0.00532909	0.106206	0.0987697	3389	tags=45%, list=16%, signal=38%	Xcl1/Ido1/Tbx21/Cd74/Tnfsf4/Rsad2/Ifnb1/Ccr2/Dennd1b/Il18/Il4/Anxa1/Irf1/Zfp35/Arg2
GO:0051092	GO:0051092	positive regulation of NF-kappaB transcription factor activity	155	0.425475	1.44757	0.0053189	0.106206	0.0987697	3475	tags=28%, list=16%, signal=23%	Itgb2l/Trim30d/Ltf/Capn3/Prkcq/Tlr9/Il18r1/Trim30a/Card11/Card14/Tlr3/Trim30c/Aim2/Cx3cr1/Tnf/Trim34b/Eda2r/Ror1/Cd36/Tnfsf11/Camk2a/Trim34a/Trim12a/Cd84/Trim21/Trim62/Trim5/Trim12c/Il18/Eif2ak2/Malt1/Trim25/Pycard/Kras/Tlr6/Prkcb/Prdx3/Rps6ka5/Rab7b/Chuk/Itgb2/Ager/Mtpn
GO:0019731	GO:0019731	antibacterial humoral response	85	0.484542	1.54637	0.00537359	0.106765	0.0992899	900	tags=14%, list=4%, signal=14%	Elane/Ctsg/Ltf/Fgb/Camp/Jchain/Wfdc3/Rnase6/Trf/Bpi/Wfdc13/Pgc
GO:0097028	GO:0097028	dendritic cell differentiation	44	0.582078	1.6597	0.0053946	0.106856	0.0993742	3700	tags=41%, list=17%, signal=34%	Gimap3/Prtn3/Batf2/Gata1/Ubd/Csf2/Flt3/Dcstamp/Blk/Slamf9/Itgb8/Pirb/Il4/Lyn/Irf8/Ager/Tmem176b/Azi2
GO:2000849	GO:2000849	regulation of glucocorticoid secretion	13	-0.803205	-1.72327	0.00550723	0.108755	0.101141	2477	tags=46%, list=12%, signal=41%	Nrg1/Tac1/Crhr1/Ghrl/Gal/Pomc
GO:0019058	GO:0019058	viral life cycle	256	0.386859	1.40321	0.00560554	0.110361	0.102634	4801	tags=33%, list=22%, signal=26%	Gpr15/Trim30d/Ltf/Ppara/Cd74/Oas1d/Tmprss4/Ifitm6/Rsad2/Trim30a/Ciita/Oasl2/Ly6e/Tmprss11a/Ifnb1/Oas1h/Ifih1/Cd4/Oas3/Ifi207/Oas1g/Trim30c/Oas2/Tmprss11d/Oas1a/Oasl1/Tnf/Trim34b/Ifi206/Ifi204/Trim34a/Fkbp6/Siglec1/Isg15/Oas1b/Trim12a/Bst2/Ythdc2/Trim21/Trim62/Trim5/Trim12c/Eif2ak2/BC051665/Znfx1/Zc3hav1/Nectin4/Trim25/Atg5/Cdc42/Fam111a/Hspa8/Nr5a2/Cnot7/Morc2b/Eea1/Tasor/Nedd4/Tmprss2/Arl8b/Ctsj…
GO:0010898	GO:0010898	positive regulation of triglyceride catabolic process	12	-0.789135	-1.66295	0.00567825	0.111119	0.103339	1109	tags=42%, list=5%, signal=40%	Ldlr/Apoa1/Apoa5/Apoh/Fgf21
GO:0001961	GO:0001961	positive regulation of cytokine-mediated signaling pathway	55	0.5546	1.628	0.00567102	0.111119	0.103339	2026	tags=27%, list=9%, signal=25%	Usp29/Gfi1/Igtp/Irgm1/Cd74/Zbp1/Nlrp6/Parp14/Parp9/Irf7/Il7/Casp1/Nlrc5/Hpx/Ticam2
GO:0043383	GO:0043383	negative T cell selection	15	0.756135	1.69201	0.00582962	0.112389	0.10452	2897	tags=60%, list=14%, signal=52%	Themis/Cd74/Zap70/Cd28/Cd3e/Dock2/Ptprc/Aire/Atg5
GO:0060330	GO:0060330	regulation of response to interferon-gamma	15	0.756113	1.69196	0.00582962	0.112389	0.10452	2123	tags=53%, list=10%, signal=48%	Igtp/Irgm1/Pparg/Parp14/Parp9/Nlrc5/Hpx/Otop1
GO:0060334	GO:0060334	regulation of interferon-gamma-mediated signaling pathway	15	0.756113	1.69196	0.00582962	0.112389	0.10452	2123	tags=53%, list=10%, signal=48%	Igtp/Irgm1/Pparg/Parp14/Parp9/Nlrc5/Hpx/Otop1
GO:0061333	GO:0061333	renal tubule morphogenesis	89	-0.492103	-1.55762	0.00581877	0.112389	0.10452	3318	tags=36%, list=15%, signal=31%	Osr1/Irx3/Wnt2b/Gdnf/Wnt6/Wnt4/Irx2/Col4a1/Gpc3/Bmp4/Hey1/Hdac5/Tcf21/Lgr5/Kif26b/Agtr1a/Vegfa/Pgf/Lzts2/Irx1/Nog/Commd5/Tacstd2/Adamts16/Hnf1b/Hoxa11/Agtr2/Pax8/Lhx1/Ilk/Wnt1/Agt
GO:0016032	GO:0016032	viral process	350	0.360252	1.33864	0.00579168	0.112389	0.10452	4468	tags=27%, list=21%, signal=22%	Gpr15/Trim30d/Ltf/Ppara/Cd74/Ifng/Stat1/Oas1d/Tmprss4/Zbp1/Ifitm6/Arxes2/Rsad2/Trim30a/Ciita/Oasl2/Ly6e/Tmprss11a/Ifnb1/Oas1h/Ifih1/Cd4/Oas3/Ceacam2/Ifi207/Oas1g/Trim30c/Sp100/Oas2/Tmprss11d/Oas1a/Oasl1/Tnf/Trim34b/Ceacam1/Ifi206/Ifi204/Trim34a/Fkbp6/Siglec1/Isg15/Oas1b/Mst1r/Trim12a/Bst2/Ythdc2/Trim21/Trim62/Trim5/Trim12c/Eif2ak2/BC051665/Znfx1/Zc3hav1/Tnfrsf14/Nectin4/Trim25/Dynlt1c/Spcs3/Atg5/…
GO:0030888	GO:0030888	regulation of B cell proliferation	71	0.503186	1.55215	0.00592111	0.113815	0.105846	3696	tags=42%, list=17%, signal=35%	Ikzf3/Tlr9/Cd74/Ctla4/Card11/Tnfsf13b/Il2/Siglecg/Blk/Wnt3a/Cd38/Il7/Btk/Btla/Ptprc/Mef2c/Atm/Nfatc2/Sash3/Il4/Lyn/Cd22/Tnfrsf13b/Ahr/Bmi1/Nckap1l/Inpp5d/Bst1/Tnfrsf21/Peli1
GO:0062208	GO:0062208	positive regulation of pattern recognition receptor signaling pathway	45	0.575382	1.64653	0.00595751	0.114075	0.106088	4945	tags=53%, list=23%, signal=41%	Ltf/Tlr9/Slc46a2/Cd300ld3/Rsad2/Tlr3/Ddx60/Oasl1/Dhx58/Tlr1/Zc3hav1/Ptpn22/Tlr5/Pik3ap1/Tlr2/Peli1/Pum2/Pja2/Usp15/Ddx3x/Ifi35/Tlr4/Wdfy1/Tasl
GO:0046717	GO:0046717	acid secretion	60	0.525315	1.5788	0.00596974	0.114075	0.106088	2279	tags=30%, list=11%, signal=27%	Abcb11/Casr/Ptger3/Agxt/Nmu/Oxt/Grik1/Oxtr/Slc26a7/Hrh2/Ces1a/Drd3/Ucn/Ces1g/Trpv1/Snx10/P2rx7/Cckar
GO:0050798	GO:0050798	activated T cell proliferation	53	0.555531	1.61661	0.0062116	0.118348	0.110062	3734	tags=45%, list=17%, signal=37%	Ido1/Igf2/Igfbp2/Tnfsf4/Btn2a2/Epo/Il2/Cd86/Btn1a1/Il12b/Satb1/Il2ra/Itgal/Laptm5/Ppp3ca/Il18/Il4/Pycard/Itgam/Il12rb1/Itgb2/Ager/Cd274/Pdcd1lg2
GO:0042104	GO:0042104	positive regulation of activated T cell proliferation	28	0.642817	1.67579	0.00646821	0.122877	0.114274	3424	tags=50%, list=16%, signal=42%	Igf2/Igfbp2/Tnfsf4/Epo/Il2/Cd86/Il12b/Il2ra/Ppp3ca/Il18/Il4/Pycard/Il12rb1/Ager
GO:0018958	GO:0018958	phenol-containing compound metabolic process	127	-0.437404	-1.4506	0.00655906	0.12424	0.115541	3321	tags=29%, list=16%, signal=25%	Park7/Slc16a2/Cyp2d22/Spr/Pnmt/Gipc1/Aldh2/Sncaip/Tph2/Mfsd12/Crhr2/Aoc2/Gpr37/Tgfb2/Ddt/Agtr1a/Hdc/Fev/Wnt5a/Cited1/Tg/Oca2/Ddc/Slc24a5/Sult1b1/Kcnj6/Gcnt4/Insm1/Slco4a1/Duox2/Tph1/a/Slc5a5/Agtr2/Pax8/Atp2b2/Snca
GO:0072078	GO:0072078	nephron tubule morphogenesis	83	-0.489837	-1.53958	0.00657861	0.124248	0.115548	3318	tags=35%, list=15%, signal=30%	Osr1/Irx3/Wnt2b/Gdnf/Wnt6/Wnt4/Irx2/Gpc3/Bmp4/Hey1/Tcf21/Kif26b/Agtr1a/Vegfa/Pgf/Lzts2/Irx1/Nog/Commd5/Tacstd2/Adamts16/Hnf1b/Hoxa11/Agtr2/Pax8/Lhx1/Ilk/Wnt1/Agt
GO:0002361	GO:0002361	CD4-positive, CD25-positive, alpha-beta regulatory T cell differentiation	10	0.832863	1.70393	0.00661342	0.124543	0.115823	1799	tags=60%, list=8%, signal=55%	Tox/Gimap3/Ifng/Pla2g2d/Fut7/Il2rg
GO:0072028	GO:0072028	nephron morphogenesis	87	-0.486532	-1.53396	0.00669784	0.125768	0.116963	3318	tags=34%, list=15%, signal=29%	Osr1/Irx3/Wnt2b/Gdnf/Wnt6/Wnt4/Irx2/Gpc3/Bmp4/Hey1/Tcf21/Kif26b/Agtr1a/Vegfa/Pgf/Lzts2/Cited1/Irx1/Nog/Commd5/Tacstd2/Adamts16/Hnf1b/Hoxa11/Agtr2/Pax8/Lhx1/Ilk/Wnt1/Agt
GO:0031664	GO:0031664	regulation of lipopolysaccharide-mediated signaling pathway	26	0.652753	1.65693	0.00674405	0.126271	0.11743	3591	tags=58%, list=17%, signal=48%	Trim30d/Ltf/Trim30a/Cd55/Cd180/Scimp/Ly86/Bmp6/Trim12a/Cd84/Trim5/Trim12c/Ly96/Tut4/Sash1
GO:0060026	GO:0060026	convergent extension	16	-0.736226	-1.64305	0.00679576	0.12651	0.117652	4460	tags=62%, list=21%, signal=50%	Frzb/Vangl2/Dvl2/Dvl1/Ptk7/Nphp3/Wnt5a/Nkd1/Wnt11/Sfrp2
GO:0032680	GO:0032680	regulation of tumor necrosis factor production	185	0.408142	1.4313	0.00679366	0.12651	0.117652	3046	tags=30%, list=14%, signal=26%	Cidea/Ltf/Tlr9/Ifng/Lilra5/Oas1d/Trim30a/Mmp8/Bpi/Oas1h/Flt3/Ifih1/Oas3/Clec4b1/Tlr3/Mc1r/Rasgrp1/Lpl/Oas1g/Clec7a/Oas2/Cd2/Oas1a/Ccr5/Il12b/Cx3cr1/Cd36/Nr1h4/Rigi/Ptprc/Tlr1/Gpr18/Angpt1/Havcr2/Cd33/Cd84/Ccr2/Clec4a3/Isl1/Clec4a1/Clec4a2/Il18/Sash3/Fcgr3/Ptpn22/Lgals9/Il4/Gpnmb/Ptger4/Pycard/Lrrk2/Cd209b/Tlr6/Pik3r1/Foxp3
GO:0034138	GO:0034138	toll-like receptor 3 signaling pathway	25	0.661176	1.65812	0.00692496	0.128547	0.119547	3696	tags=52%, list=17%, signal=43%	Oas1d/Oas1h/Tlr3/Oas1g/Cd86/Scimp/Oas1a/Havcr2/Ptpn22/Lgals9/Unc93b1/Rftn1/Peli1
GO:0072678	GO:0072678	T cell migration	65	0.52169	1.58017	0.00735256	0.135709	0.126207	3075	tags=35%, list=14%, signal=30%	Xcl1/Gpr15/Cxcl10/Apod/Tnfsf4/Ccl20/Cxcr3/Itga4/Fut7/Ripor2/Cxcl13/Itgb7/Ccr2/Itgal/Aire/Lgals9/Tnfrsf14/Pycard/Stk39/Aif1/Cxcl16/Myo1g/Dock8
GO:0050848	GO:0050848	regulation of calcium-mediated signaling	84	0.471581	1.49363	0.00735198	0.135709	0.126207	3285	tags=27%, list=15%, signal=23%	Cd8a/Myoz2/Drd4/Cmya5/Homer2/Actn3/Zap70/Cd4/Siglecg/Akap6/Myoz1/Tnf/Cd3e/Neurod2/Slc24a4/Tbc1d10c/Itgal/Ppp3ca/Cd22/Lrrk2/Nfat5/Calm1/Chp1
GO:0060579	GO:0060579	ventral spinal cord interneuron fate commitment	12	-0.778958	-1.64151	0.0074873	0.137028	0.127434	2276	tags=33%, list=11%, signal=30%	Dll4/Gli2/Lhx3/Dmrt3
GO:0060581	GO:0060581	cell fate commitment involved in pattern specification	12	-0.778958	-1.64151	0.0074873	0.137028	0.127434	2276	tags=33%, list=11%, signal=30%	Dll4/Gli2/Lhx3/Dmrt3
GO:0046006	GO:0046006	regulation of activated T cell proliferation	45	0.568321	1.62632	0.00747532	0.137028	0.127434	3734	tags=44%, list=17%, signal=37%	Ido1/Igf2/Igfbp2/Tnfsf4/Btn2a2/Epo/Il2/Cd86/Btn1a1/Il12b/Il2ra/Laptm5/Ppp3ca/Il18/Il4/Pycard/Il12rb1/Ager/Cd274/Pdcd1lg2
GO:1903580	GO:1903580	positive regulation of ATP metabolic process	37	0.594179	1.63891	0.00767155	0.139614	0.129838	2717	tags=27%, list=13%, signal=24%	Ppargc1a/Prkaa2/Ppara/Ifng/Mlxipl/Esrrb/Pid1/P2rx7/Slc4a4/Il4
GO:0062207	GO:0062207	regulation of pattern recognition receptor signaling pathway	98	0.460288	1.49245	0.00765849	0.139614	0.129838	4425	tags=39%, list=21%, signal=31%	Ltf/Gfi1/Tlr9/Slc46a2/Cd300ld3/Rsad2/Trim30a/Tlr3/Bpifb1/Ddx60/Slc15a2/Nlrp6/Oasl1/Dhx58/Irf7/Cd36/Tlr1/Zc3hav1/Ptpn22/Tlr5/Lyn/Tlr6/Irf1/Rab7b/Pik3ap1/Erbin/Esr1/Tlr2/Peli1/Pum2/Irak3/Lgr4/Pja2/Usp15/Arrb2/Ddx3x/Riok3/Tspan6
GO:0045981	GO:0045981	positive regulation of nucleotide metabolic process	42	0.576351	1.62999	0.00775064	0.140267	0.130446	2174	tags=24%, list=10%, signal=21%	Ppargc1a/Prkaa2/Ppara/Ifng/Nos1/Mlxipl/Esrrb/Pid1/P2rx7/Slc4a4
GO:1900544	GO:1900544	positive regulation of purine nucleotide metabolic process	42	0.576351	1.62999	0.00775064	0.140267	0.130446	2174	tags=24%, list=10%, signal=21%	Ppargc1a/Prkaa2/Ppara/Ifng/Nos1/Mlxipl/Esrrb/Pid1/P2rx7/Slc4a4
GO:0021514	GO:0021514	ventral spinal cord interneuron differentiation	14	-0.765298	-1.67045	0.0078239	0.1412	0.131313	2276	tags=29%, list=11%, signal=26%	Dll4/Gli2/Lhx3/Dmrt3
GO:0001976	GO:0001976	nervous system process involved in regulation of systemic arterial blood pressure	21	-0.698391	-1.67159	0.0080108	0.142525	0.132546	1993	tags=43%, list=9%, signal=39%	Chrm3/Agtr1a/P2rx2/Chrna7/Adra1d/Tnni3/Asic2/Agtr2/Agt
GO:0001773	GO:0001773	myeloid dendritic cell activation	38	0.593071	1.64646	0.00792684	0.142525	0.132546	2811	tags=37%, list=13%, signal=32%	Klrk1/Gimap3/Tspan32/Batf2/Ubd/Csf2/Dcstamp/Itgb8/Dock2/Pirb/Havcr2/Pilrb1/Il4/Pycard
GO:0033077	GO:0033077	T cell differentiation in thymus	105	0.450089	1.469	0.00796985	0.142525	0.132546	2129	tags=21%, list=10%, signal=19%	Tox/Cd3d/Vnn1/Rag1/Cd74/Bcl11b/Cd3g/Il7r/Rag2/Tespa1/Card11/Zap70/H2-DMa/Rasgrp1/Cd28/Ihh/Cd3e/Dock2/Il2rg/Ptprc/B2m/Zeb1
GO:0010927	GO:0010927	cellular component assembly involved in morphogenesis	126	0.431377	1.45423	0.00802896	0.142525	0.132546	1920	tags=23%, list=9%, signal=21%	Ugt8a/Myoz2/Csrp3/Klhl41/Capn3/Xirp1/Spaca1/Lmod3/Tmod2/Mybpc3/Actn2/Acta1/Lmod2/Ldb3/Actc1/Neb/Ankrd23/Cavin4/Myoz1/Ihh/Mylk3/Fam209/Cav3/Myom2/Tmod4/Tnnt1/Ttn/Spink2/Mef2c
GO:0032640	GO:0032640	tumor necrosis factor production	192	0.406843	1.43688	0.00794295	0.142525	0.132546	3046	tags=29%, list=14%, signal=25%	Cidea/Ltf/Tlr9/Ifng/Lilra5/Oas1d/Trim30a/Mmp8/Bpi/Oas1h/Flt3/Ifih1/Oas3/Clec4b1/Tlr3/Mc1r/Rasgrp1/Lpl/Oas1g/Clec7a/Oas2/Slamf9/Cd2/Oas1a/Ccr5/Il12b/Cx3cr1/Cd36/Nr1h4/Rigi/Ptprc/Tlr1/Gpr18/Angpt1/Havcr2/Cd33/Cd84/Ccr2/Clec4a3/Isl1/Clec4a1/Clec4a2/Il18/Sash3/Fcgr3/Ptpn22/Lgals9/Il4/Gpnmb/Ptger4/Pycard/Lrrk2/Cd209b/Tlr6/Pik3r1/Foxp3
GO:0007517	GO:0007517	muscle organ development	350	0.354791	1.31835	0.007998	0.142525	0.132546	2535	tags=20%, list=12%, signal=18%	Mstn/Mymx/Mymk/Chrnd/Myoz2/Col19a1/Fgf8/Csrp3/Vgll2/Klhl41/Igf2/Alx4/Xk/Jph1/Tmem182/Pax5/Xirp2/Bves/Lmod3/Lbx1/Msc/Myog/Actn3/Ly6e/Mybpc3/Cacna1s/Smtnl1/Ryr1/Tnni1/Acta1/Epo/Des/Myocd/Fhl1/Actc1/Myf6/Mylpf/Col11a1/Popdc2/Popdc3/Pax7/Cavin4/Foxp2/Myoz1/Chrna1/Ripor2/Wnt3a/Wt1/Myt1/Klhl40/Ankrd2/Meox2/Myh14/Dner/Cryab/Ttn/Mylk2/Mef2c/Dmd/Angpt1/Rb1/Chat/Ankrd33/Hdac9/Isl1/Trim72/Asb2/Nfatc3/Bmp2/P…
GO:1903169	GO:1903169	regulation of calcium ion transmembrane transport	200	0.38946	1.37787	0.00813906	0.144086	0.133997	3405	tags=30%, list=16%, signal=25%	Adrb1/Pln/Cxcl9/Cacng6/Gimap3/Cxcl10/Cacnb2/Ptger3/Capn3/Nos1ap/Tlr9/Mrln/Drd4/Atp1a2/Ms4a2/Cacng1/Sln/Trdn/Dhrs7c/Epo/Cd4/Clec4b1/Drd3/Cd19/Akap6/Cxcr3/Plp1/Jph3/Cabp4/Calca/Cav3/Hrc/Slc8a1/Pik3cg/Drd1/Fcrl5/Calcr/Dmd/P2rx7/F2/Tspan13/Ppp3ca/Ptpn22/Kcne2/Jsrp1/Tmem38b/Cacna1f/Fgf14/Cacna1d/Lyn/Atg5/Prkce/Pml/Ahr/Casq2/Calm1/Atp1b1/Ehd3/Ywhae
GO:0002486	GO:0002486	antigen processing and presentation of endogenous peptide antigen via MHC class I via ER pathway, TAP-independent	30	0.61572	1.62152	0.00821215	0.144985	0.134833	3697	tags=57%, list=17%, signal=47%	H2-Q2/H2-M5/H2-M11/H2-M2/Azgp1/H2-M9/H2-M10.4/H2-T24/H2-T10/H2-M10.1/H2-T22/H2-K1/Gm11127/H2-Q7/H2-T23/H2-D1/H2-Q6
GO:0007498	GO:0007498	mesoderm development	121	-0.43584	-1.43612	0.00835958	0.146847	0.136565	3318	tags=27%, list=15%, signal=23%	Osr1/Tbx1/Axin1/Irx3/Acvr2b/Ldb1/Pou4f1/Srf/Fgfr1/Bmp4/Nr4a3/Megf8/Rpl38/T/Etv2/Pou5f1/Vegfa/Zic2/Wnt5a/Tbx3/Wnt3/Zic3/Nog/Wnt11/Sfrp2/Ovol1/Mixl1/Hoxa11/Tbx19/Amh/Cer1/Lhx1/Hand1
GO:0043122	GO:0043122	regulation of I-kappaB kinase/NF-kappaB signaling	191	0.385796	1.36195	0.00836282	0.146847	0.136565	4852	tags=35%, list=23%, signal=27%	Trim30d/Fasl/Ltf/Capn3/Tlr9/Cd74/Stat1/Trim30a/Ubd/Card11/Cd4/Tlr3/Trim30c/Nlrp6/Tifa/S100a4/Tnf/Trim34b/Eda2r/Ror1/Cd36/Casp1/Nr1h4/Tnfsf11/Trim34a/Ticam2/Clec4n/Tnfsf10/Trim12a/Angpt1/Trim21/Trim62/Trim5/Trim12c/Zc3hav1/Trim25/Pycard/Tlr6/Tnfrsf19/Prkcb/Prkce/Casp8/Sharpin/Chuk/Zfand6/Tab2/Tank/Esr1/Tab3/Peli1/Tmem106a/Trim13/Riok3/Prkd1/Nlrc3/Sirt1/Btrc/Trim6/Cth/Akap13/Rhoa/Dhx36/Cd40/Ube2n/D…
GO:0002476	GO:0002476	antigen processing and presentation of endogenous peptide antigen via MHC class Ib	31	0.614918	1.63223	0.00846211	0.147791	0.137443	3697	tags=55%, list=17%, signal=45%	H2-Q2/H2-M5/H2-M11/H2-M2/Azgp1/H2-M9/H2-M10.4/H2-T24/H2-T10/H2-M10.1/H2-T22/H2-K1/Gm11127/H2-Q7/H2-T23/H2-D1/H2-Q6
GO:0002484	GO:0002484	antigen processing and presentation of endogenous peptide antigen via MHC class I via ER pathway	31	0.614918	1.63223	0.00846211	0.147791	0.137443	3697	tags=55%, list=17%, signal=45%	H2-Q2/H2-M5/H2-M11/H2-M2/Azgp1/H2-M9/H2-M10.4/H2-T24/H2-T10/H2-M10.1/H2-T22/H2-K1/Gm11127/H2-Q7/H2-T23/H2-D1/H2-Q6
GO:0038063	GO:0038063	collagen-activated tyrosine kinase receptor signaling pathway	12	-0.774615	-1.63235	0.00850496	0.148141	0.137769	3313	tags=50%, list=15%, signal=42%	Col1a1/Col4a2/Col4a1/Col4a3/Ddr1/Gp6
GO:0090075	GO:0090075	relaxation of muscle	37	0.585496	1.61496	0.008583	0.149101	0.138661	4202	tags=49%, list=20%, signal=39%	Pln/Atp2a1/Sln/Actn3/Chga/Akap6/Rgs2/Hrc/Slc8a1/Ttn/Kcnma1/Tifab/Prkg1/Atp1b1/Kbtbd13/Pde4b/Kcnj2/Gucy1a1
GO:0032823	GO:0032823	regulation of natural killer cell differentiation	19	0.697034	1.65447	0.00866087	0.150052	0.139546	3003	tags=47%, list=14%, signal=41%	Tox/Rasgrp1/Pglyrp1/Prdm1/Pglyrp2/Il15ra/Lgals9/Pglyrp4/Irf1
GO:1902514	GO:1902514	regulation of calcium ion transmembrane transport via high voltage-gated calcium channel	14	0.747756	1.6543	0.00883274	0.151898	0.141263	623	tags=29%, list=3%, signal=28%	Cacng6/Cacnb2/Nos1ap/Cacng1
GO:0034728	GO:0034728	nucleosome organization	104	-0.443798	-1.43411	0.00883753	0.151898	0.141263	1755	tags=24%, list=8%, signal=22%	Chaf1a/H1f0/Sox9/H2al2a/H2bc4/Ruvbl1/Sart3/Vps72/H2bc12/H1f3/H2bc14/H1f9/H4c16/H3c8/H2bc22/H3c1/H4c14/H2bc27/H1f1/H2bc3/H2bc7/H4c17/H1f5/H1f4/H1f8
GO:0042692	GO:0042692	muscle cell differentiation	437	0.333077	1.26138	0.00882742	0.151898	0.141263	2616	tags=19%, list=12%, signal=17%	Adrb1/Mymx/Cxcl9/Mymk/Fbxo40/Myoz2/Cxcl10/Csrp3/Klhl41/Capn3/Igf2/Prdm6/Xk/Xirp1/Ppara/Tmem182/Nek5/Adgrb3/Fgf10/Bves/Lmod3/Tmod2/Myog/Fgf9/Actn3/Mybpc3/Actn2/Cacna1s/Ryr1/Acta1/Myocd/Tbx2/Lmod2/Ldb3/Actc1/Myf6/Adra1a/Sox6/Akap6/Neb/Popdc2/Popdc3/Tdgf1/Ankrd23/Cavin4/Myoz1/Myo18b/Ripor2/Wnt3a/Wt1/Mylk3/Klhl40/Ankrd2/Dock2/Rgs2/Cav3/Cfh/Myom2/Slc8a1/Casp1/Dner/Tmod4/Tnnt1/Ttn/Mylk2/Sort1/Tmsb4x/Me…
GO:0002444	GO:0002444	myeloid leukocyte mediated immunity	124	0.443425	1.48333	0.00886871	0.152032	0.141387	3214	tags=30%, list=15%, signal=26%	Itgb2l/Elane/Ctsg/Clnk/Mrgpra6/Gata1/Ms4a2/Cd177/Chga/Lat/Fcgr1/Stap1/Mrgprb3/Rasgrp1/Dnase1l3/Blk/Nlrp6/Cx3cr1/Ptgdr/Dnase1/Rigi/Milr1/Ncf1/Cd84/Scnn1b/Ccr2/F2/Rac2/Myo1f/Trem3/Fcgr3/Il4/Lyn/Itgam/Gab2/Tac4/Kit
GO:0002836	GO:0002836	positive regulation of response to tumor cell	19	0.693365	1.64576	0.00912901	0.154583	0.14376	322	tags=26%, list=2%, signal=26%	Xcl1/Klrk1/Cd226/Cd160/Slc22a13
GO:0002839	GO:0002839	positive regulation of immune response to tumor cell	19	0.693365	1.64576	0.00912901	0.154583	0.14376	322	tags=26%, list=2%, signal=26%	Xcl1/Klrk1/Cd226/Cd160/Slc22a13
GO:0015669	GO:0015669	gas transport	17	-0.722275	-1.6428	0.0091603	0.154583	0.14376	3669	tags=59%, list=17%, signal=49%	Car12/Bpgm/Aqp5/Cygb/Car14/Rhag/Hbb-bt/Car4/Hba-a1/Ngb
GO:0070296	GO:0070296	sarcoplasmic reticulum calcium ion transport	32	0.599369	1.59756	0.00907577	0.154583	0.14376	2072	tags=38%, list=10%, signal=34%	Pln/Mrln/Atp2a1/Cacng1/Sln/Trdn/Dhrs7c/Ryr1/Ccr5/Hrc/Slc8a1/Dmd
GO:0001704	GO:0001704	formation of primary germ layer	106	-0.458228	-1.4879	0.00908983	0.154583	0.14376	4181	tags=31%, list=20%, signal=25%	Taf10/Pofut2/Foxc2/Kdm6b/Dusp4/Scx/Col12a1/Axin1/Srf/Col5a2/Fgfr1/Bmp4/Nr4a3/Gata6/Itga5/T/Etv2/Pou5f1/Col5a1/Sox17/Wnt5a/Dusp1/Wnt3/Nog/Elf5/Wnt11/Sfrp2/Hnf1b/Mixl1/Hoxa11/Tbx19/Lhx1/Hand1
GO:2000027	GO:2000027	regulation of animal organ morphogenesis	132	-0.423886	-1.42099	0.00914504	0.154583	0.14376	2929	tags=30%, list=14%, signal=26%	Gdnf/Tnfrsf11b/Wnt10a/Dvl1/Celsr3/Wnt4/Fgfr1/Gpc3/Bmp4/Ptk7/Sapcd2/Msx1/Mks1/Ajap1/Hoxc11/Agtr1a/Vegfa/Cthrc1/Gata5/Wnt5a/Ror2/Snai2/Wnt7a/Nkd1/Fgfr4/Celsr1/Ngfr/Nog/Wnt11/Tacstd2/Sfrp2/Wnt2/Hoxa11/Agtr2/Pax8/Lhx1/Dmrt3/Agt/Jhy
GO:0032611	GO:0032611	interleukin-1 beta production	102	0.454259	1.47264	0.00918679	0.154628	0.143802	3701	tags=41%, list=17%, signal=34%	Gbp5/Serpinb1c/Ifng/Lilra5/Serpinb1b/Serpinb1a/Tlr8/Lpl/Ifi207/Ffar4/Naip5/Slamf9/Mndal/Nlrp6/Ccr5/Aim2/Gsdma3/Cx3cr1/Tnf/Cd36/Ifi206/Casp1/Ifi204/P2rx7/Cd33/Isl1/Malt1/Nlrp1b/Mr1/Pycard/Ifi211/Tlr6/Tnfaip8/Panx1/Pml/Casp4/Casp8/Arg2/Egr1/Ager/Tlr2/Ifi205
GO:0072073	GO:0072073	kidney epithelium development	152	-0.400183	-1.36549	0.00930455	0.156206	0.145269	3323	tags=28%, list=16%, signal=24%	Smad7/Osr1/Irx3/Smad6/Wnt2b/Basp1/Pdgfb/Lamb2/Gdnf/Wnt6/Wnt4/Irx2/Fgfr1/Gpc3/Bmp4/Hey1/Heyl/Rara/Tcf21/Kif26b/Agtr1a/Vegfa/Pgf/Gdf11/Rarb/Lzts2/Cited1/Irx1/Calb1/Nog/Commd5/Tacstd2/Adamts16/Hnf1b/Hoxa11/Agtr2/Pax8/Cer1/Lhx1/Epha7/Ilk/Wnt1/Agt
GO:0002825	GO:0002825	regulation of T-helper 1 type immune response	32	0.598651	1.59565	0.00938083	0.15708	0.146082	3770	tags=44%, list=18%, signal=36%	Xcl1/Tbx21/Il18r1/Tnfsf4/H2-Ab1/Il12b/Havcr2/Ccr2/Il18/Anxa1/Irf1/Il12rb1/Il1r1/Il23r
GO:0050856	GO:0050856	regulation of T cell receptor signaling pathway	48	0.540849	1.56264	0.00960714	0.160457	0.149222	2972	tags=29%, list=14%, signal=25%	Ubash3a/Cd226/Cd160/Sh2d1a/Tespa1/Btn2a2/Card11/Pvrig/Btnl2/Laptm5/Malt1/Ptpn22/Usp9x/Usp46
GO:0030539	GO:0030539	male genitalia development	23	0.659421	1.64222	0.00965203	0.160464	0.149229	1673	tags=35%, list=8%, signal=32%	Fgf8/Fgf10/Klhl10/Tex15/Sox2/Bmp5/Wt1/Bmp6
GO:0072080	GO:0072080	nephron tubule development	102	-0.450678	-1.45626	0.00965698	0.160464	0.149229	3576	tags=32%, list=17%, signal=27%	Sox9/Wnt7b/Osr1/Irx3/Wnt2b/Gdnf/Wnt6/Wnt4/Irx2/Gpc3/Bmp4/Hey1/Heyl/Tcf21/Kif26b/Agtr1a/Vegfa/Pgf/Lzts2/Irx1/Calb1/Nog/Commd5/Tacstd2/Adamts16/Hnf1b/Hoxa11/Agtr2/Pax8/Lhx1/Ilk/Wnt1/Agt
GO:0048304	GO:0048304	positive regulation of isotype switching to IgG isotypes	13	0.776929	1.70268	0.0097317	0.160624	0.149377	2717	tags=46%, list=13%, signal=40%	Tbx21/Ifng/Il2/Cd28/Ptprc/Il4
GO:1901894	GO:1901894	regulation of ATPase-coupled calcium transmembrane transporter activity	12	0.781708	1.67027	0.00979826	0.160624	0.149377	650	tags=33%, list=3%, signal=32%	Pln/Tlr9/Mrln/Sln
GO:0033089	GO:0033089	positive regulation of T cell differentiation in thymus	12	0.781316	1.66943	0.00979826	0.160624	0.149377	1799	tags=50%, list=8%, signal=46%	Vnn1/Il7r/Tespa1/Rasgrp1/Ihh/Il2rg
GO:0045591	GO:0045591	positive regulation of regulatory T cell differentiation	22	0.678087	1.66151	0.00981493	0.160624	0.149377	3046	tags=41%, list=14%, signal=35%	Gimap3/Il4i1/Ifng/Btn2a2/Il2/Cd46/Il2rg/Lgals9/Foxp3
GO:0007601	GO:0007601	visual perception	161	-0.411818	-1.41673	0.00978673	0.160624	0.149377	2985	tags=30%, list=14%, signal=26%	Cep250/Lamb2/Rs1/Aipl1/Sema5b/Hsf4/Impg2/Rom1/Ush2a/Aoc2/Dll4/Col2a1/Rp1/Vax2/Rpgrip1/Zic2/Pdc/Myo3b/Rlbp1/Myo3a/Adgrv1/Cplx3/Nr2e1/Tulp1/Slitrk6/Reep6/Pde6g/Rdh8/Prcd/Guca1b/Bfsp2/Cacnb4/Cryaa/Rrh/Mfrp/Pcare/Glra1/Rd3/Arr3/Gnat1/Crb1/Best1/Ngb/Opn1sw/Cabp1/Crybb1/Rgs9/Mip
GO:0009952	GO:0009952	anterior/posterior pattern specification	236	-0.368249	-1.31096	0.0097307	0.160624	0.149377	3318	tags=24%, list=15%, signal=20%	Osr1/Tbx1/Acvr2b/Wnt2b/Ldb1/Hoxb8/Six3/Hey2/Srf/Gpc3/Celsr2/Ddit3/Bmp4/Hey1/Msx1/Heyl/Pcsk6/Gli2/Tdrd1/T/Hoxc11/Hoxc6/Hoxd8/Pax3/Gdf11/Sox17/Wnt5a/Ror2/Dmrt2/Tbx3/Otx1/Sema3c/Wnt3/Zic3/Celsr1/Nog/Hoxd4/Hoxb3/Hoxd10/Sfrp2/Hoxb5/Hoxd9/Wnt2/Hnf1b/Hoxa11/Hoxc8/Cyp26c1/Cer1/Lhx1/Hoxb6/Hoxc5/Emx2/Hes7/Hoxb9/Wnt1/Hoxc9
GO:0032612	GO:0032612	interleukin-1 production	122	0.431308	1.43869	0.00985862	0.160933	0.149665	3424	tags=40%, list=16%, signal=34%	Gbp5/Serpinb1c/Ifng/Lilra5/Serpinb1b/Serpinb1a/Tlr8/Il16/Lpl/Ifi207/Ccl20/Ffar4/Naip5/Slamf9/Mndal/Nlrp6/Ccr5/Aim2/Gsdma3/Calca/Cx3cr1/Tnf/Ceacam1/Cd36/Ifi206/Casp1/Nr1h4/Ifi204/P2rx7/Havcr2/Cd33/Isl1/Malt1/Nlrp1b/Lgals9/Mr1/Ptger4/Pycard/Ifi211/Anxa1/Tlr6/Tnfaip8/Panx1/Pml/Casp4/Casp8/Arg2/Egr1/Ager
GO:0043300	GO:0043300	regulation of leukocyte degranulation	59	0.517247	1.54586	0.00988852	0.161017	0.149743	2977	tags=29%, list=14%, signal=25%	Itgb2l/Klrc1/Klrc3/Klrc2/Cd160/Gata1/Ms4a2/Cd177/Blk/Cd84/Ccr2/Rac2/Lgals9/Il4/Lyn/Itgam/Gab2
GO:0001779	GO:0001779	natural killer cell differentiation	35	0.590795	1.60748	0.00994026	0.161455	0.15015	3945	tags=46%, list=18%, signal=37%	Tox/Slamf6/Ikzf1/Rasgrp1/Pglyrp1/Ptprc/Prdm1/Pglyrp2/Mertk/Il15ra/Lgals9/Pglyrp4/Irf1/Sp3/Id2/Il15
GO:0006471	GO:0006471	protein ADP-ribosylation	36	0.576957	1.57788	0.0100321	0.162539	0.151159	4761	tags=53%, list=22%, signal=41%	Art2a/Ifng/Art2b/Parp11/Parp14/Parp9/Parp12/Kat2b/Art3/Parp8/Parp4/Art5/Enpp1/Trim23/Tnks2/Arf4/Tnks/Arl6/Art1
GO:0002286	GO:0002286	T cell activation involved in immune response	121	0.430924	1.43592	0.0101021	0.163267	0.151835	3658	tags=28%, list=17%, signal=23%	H2-DMb1/Tbx21/Il18r1/Cd74/Ifng/Slamf6/H2-DMb2/Tnfsf4/Fgl2/Ifnb1/Ifnz/Il2/Ifna13/Cd46/Il12b/Myb/Sema4a/Havcr2/Ccr2/Itgal/Rab27a/Atp7a/Il18/Malt1/Il4/Ptger4/Anxa1/Irf1/Foxp3/Zfp35/Lcp1/Nckap1l/Gm13272/Ifna4
GO:0009713	GO:0009713	catechol-containing compound biosynthetic process	27	-0.624388	-1.57133	0.0103099	0.165801	0.154192	3321	tags=48%, list=16%, signal=41%	Park7/Cyp2d22/Pnmt/Aldh2/Crhr2/Gpr37/Tgfb2/Agtr1a/Hdc/Ddc/Insm1/Agtr2/Snca
GO:0042423	GO:0042423	catecholamine biosynthetic process	27	-0.624388	-1.57133	0.0103099	0.165801	0.154192	3321	tags=48%, list=16%, signal=41%	Park7/Cyp2d22/Pnmt/Aldh2/Crhr2/Gpr37/Tgfb2/Agtr1a/Hdc/Ddc/Insm1/Agtr2/Snca
GO:0019932	GO:0019932	second-messenger-mediated signaling	304	0.356902	1.31073	0.0103516	0.166059	0.154433	3285	tags=27%, list=15%, signal=23%	Pln/Xcr1/Cd8a/Ccr9/Myoz2/Cbs/Ptger3/Sctr/Igtp/Cap2/Cxcr6/Irgm1/Drd4/Npy2r/Cmya5/Homer2/Avpr1a/Pex5l/Ptgdr2/Actn3/Zap70/Chga/Cd4/Lat/Pdzd3/Nos1/Ccr3/Kcnc2/Siglecg/Ccl20/Ffar4/Akap6/Cxcr3/Ucn/Myoz1/Ccr5/Epha5/Gucy2f/Nmur2/Gucy2e/Cx3cr1/Tnf/Cd3e/Cd36/Neurod2/Slc8a1/Slc24a4/Ptgfr/Tnfsf11/Ptprc/Drd1/Mtnr1b/Dmd/Ccr4/Rasd2/Pde7b/Ccr2/Tbc1d10c/Itgal/Adcyap1/Treml1/Ccr1/Nfatc2/Nfatc3/Ppp3ca/Pde3b/Tmem38b/…
GO:0009953	GO:0009953	dorsal/ventral pattern formation	107	-0.449773	-1.45895	0.0104384	0.167039	0.155344	3282	tags=29%, list=15%, signal=25%	Axin1/Rnf220/Smad6/Sostdc1/Cdk20/Six3/Noto/Ddit3/Bmp4/Nbl1/Fkbp8/Mks1/Tll1/Dll4/Gli2/Mdfi/Vax2/Bmpr1b/Lhx3/Tbx20/Cplane2/Wnt7a/Grem2/Gli1/Wnt3/Nog/Lmx1b/Hoxa11/Cer1/Lhx1/Dmrt3
GO:0046660	GO:0046660	female sex differentiation	134	-0.419657	-1.40447	0.0105011	0.167219	0.155511	3808	tags=29%, list=18%, signal=24%	Bak1/Nupr1/Pcyt1b/Tyro3/Sohlh1/Adrm1/Kdr/Src/Nos3/Wnt4/Bmp4/Bax/Lhx9/Stra6/Tnfaip6/Nefh/Vegfa/Lep/Bmpr1b/Col9a3/Gdf9/Ereg/Wnt5a/Serpine1/Ptx3/Nobox/Ptprn/Tbx3/Zp3/Cebpb/Hyal3/Schip1/Msh4/Amh/Inha/Lhx1/Lhx8/Dmc1/Agt
GO:0030595	GO:0030595	leukocyte chemotaxis	228	0.37257	1.33865	0.0104895	0.167219	0.155511	4251	tags=34%, list=20%, signal=28%	Itgb2l/Mstn/Cxcl9/Cxcl11/Ctsg/Xcl1/Slamf8/Cxcl10/Thbs4/Cd74/Ifng/Chga/Scg2/Stap1/Il16/Ccr3/Ccl20/Dpep1/Slamf9/Cxcr3/Ripor2/Calca/Jaml/Cx3cr1/Mtus1/Dpp4/Alox5/Tnfsf11/C3ar1/Cxcl13/Gpr18/Ptpro/Ccl6/Prex1/Ccr2/Pla2g7/Rac2/Hrh1/Dapk2/Ccr1/Ptn/Trem3/Ccl9/Fcgr3/Mospd2/Il4/Dnm1l/Ffar2/Cxcl14/Stk39/Lyn/Aif1/Itgam/Anxa1/Cxcl16/Sell/Vav1/Spp1/Kit/Cxadr/Itgb2/Prss56/Nckap1l/Ccl25/Lyst/Bst1/Pde4b/Edn3/Csf1r/…
GO:0019236	GO:0019236	response to pheromone	106	0.449197	1.46769	0.0105786	0.168042	0.156276	2225	tags=12%, list=10%, signal=11%	Vmn1r75/Vmn1r44/Vmn1r185/Vmn1r81/Vmn1r51/Vmn1r87/Vmn1r42/Vmn1r28/Vmn1r216/Vmn1r16/Vmn1r235/Vmn1r4/Vmn1r76
GO:0031424	GO:0031424	keratinization	61	-0.493532	-1.47115	0.010768	0.170218	0.1583	1879	tags=21%, list=9%, signal=19%	Tgm1/Evpl/Krt4/Kazn/Krt71/Krt81/Krt5/Cdsn/Krt2/Krt16/Krt77/Krt86/Krt87
GO:0045229	GO:0045229	external encapsulating structure organization	324	-0.352417	-1.29438	0.0107456	0.170218	0.1583	5035	tags=42%, list=24%, signal=32%	Carmil2/Mmp15/Mkx/Grem1/Angptl7/Adamtsl4/Lum/P3h1/Mmp14/Mmp3/Dag1/Rgcc/Plod3/Gfod2/Matn1/Pxdn/Abl1/Ntng2/Itih1/Col3a1/Tgfb1/Egfl6/Tfip11/Pdpn/Mmp1b/Ero1a/Ramp2/Loxl1/P3h4/Dspp/Loxl3/Mmp19/Idua/Foxc2/Has3/Il6/Phldb1/Spint2/Vps33b/Matn4/Sox9/Scx/Itgb3/Loxl4/Col1a1/Mmp9/Apbb1/Ccdc80/Lgals3/Thsd4/Hspg2/Ercc2/Nfkb2/Lamb2/Tnfrsf11b/Col1a2/Col5a2/Col4a2/Fbln2/Tnxb/Col4a1/Bcl3/Tie1/Tpsb2/Col6a4/Dpt/Impg2…
GO:0071880	GO:0071880	adenylate cyclase-activating adrenergic receptor signaling pathway	26	0.631995	1.60424	0.0107979	0.170276	0.158354	1162	tags=27%, list=5%, signal=25%	Adrb1/Pln/Adrb3/Chga/Nos1/Adra1a/Drd3
GO:0070193	GO:0070193	synaptonemal complex organization	27	0.628548	1.61649	0.0110975	0.174577	0.162354	3632	tags=48%, list=17%, signal=40%	Sycp3/Meioc/Tex15/Tex11/1700028K03Rik/Hormad1/Rad21l/Ago4/Syce2/Spo11/Mlh3/Ube2b/Tex12
GO:0042270	GO:0042270	protection from natural killer cell mediated cytotoxicity	12	0.774956	1.65585	0.0111654	0.175222	0.162953	2288	tags=58%, list=11%, signal=52%	Serpinb9f/Serpinb9b/Tap1/Serpinb9g/Serpinb9/Serpinb9d/Serpinb9c
GO:0061577	GO:0061577	calcium ion transmembrane transport via high voltage-gated calcium channel	15	0.729189	1.63172	0.0112573	0.176238	0.163899	623	tags=27%, list=3%, signal=26%	Cacng6/Cacnb2/Nos1ap/Cacng1
GO:0001578	GO:0001578	microtubule bundle formation	125	-0.424559	-1.40244	0.0112983	0.176455	0.164101	3314	tags=26%, list=15%, signal=22%	Trim46/Meig1/Hydin/Odad4/Dnah7b/Ccdc103/Nckap5l/Dnah7a/Rp1/Spag16/Dnajb13/Tpgs1/Gas2l1/Tppp3/Dnai3/Ccdc39/Cep131/Cfap91/Tekt2/Tppp/Psrc1/Cplane2/Dnah5/Cfap206/Foxj1/Dnah17/Dnai1/Spef2/Cfap157/Cfap58/Zmynd10/Jhy
GO:0070944	GO:0070944	neutrophil-mediated killing of bacterium	12	0.773526	1.65279	0.0114693	0.178695	0.166183	2639	tags=58%, list=12%, signal=51%	Elane/Ctsg/Nlrp6/Ncf1/Scnn1b/F2/Trem3
GO:0034433	GO:0034433	steroid esterification	16	-0.719552	-1.60584	0.0117797	0.180502	0.167864	1892	tags=38%, list=9%, signal=34%	Soat2/Agtr1a/Apoa1/Apoa5/Apoa2/Agt
GO:0034434	GO:0034434	sterol esterification	16	-0.719552	-1.60584	0.0117797	0.180502	0.167864	1892	tags=38%, list=9%, signal=34%	Soat2/Agtr1a/Apoa1/Apoa5/Apoa2/Agt
GO:0034435	GO:0034435	cholesterol esterification	16	-0.719552	-1.60584	0.0117797	0.180502	0.167864	1892	tags=38%, list=9%, signal=34%	Soat2/Agtr1a/Apoa1/Apoa5/Apoa2/Agt
GO:0042773	GO:0042773	ATP synthesis coupled electron transport	60	-0.50406	-1.49925	0.0117797	0.180502	0.167864	5645	tags=52%, list=26%, signal=38%	Sdha/Ndufs2/Cox4i1/Ndufs7/Cox7c/Cox5a/Uqcrc1/Ndufv1/Coq7/Uqcrb/Iscu/Pink1/Cyc1/Ndufb8/Ndufb9/Chchd2/Park7/Cycs/Ndufv3/Uqcrq/Uqcc3/Ndufc2/Cox6a1/Ndufa8/Coa6/Ndufb6/Cox5b/Ndufa12/Uqcr11/Ndufs6/Snca
GO:0042775	GO:0042775	mitochondrial ATP synthesis coupled electron transport	60	-0.50406	-1.49925	0.0117797	0.180502	0.167864	5645	tags=52%, list=26%, signal=38%	Sdha/Ndufs2/Cox4i1/Ndufs7/Cox7c/Cox5a/Uqcrc1/Ndufv1/Coq7/Uqcrb/Iscu/Pink1/Cyc1/Ndufb8/Ndufb9/Chchd2/Park7/Cycs/Ndufv3/Uqcrq/Uqcc3/Ndufc2/Cox6a1/Ndufa8/Coa6/Ndufb6/Cox5b/Ndufa12/Uqcr11/Ndufs6/Snca
GO:0014902	GO:0014902	myotube differentiation	137	0.413749	1.39031	0.0117739	0.180502	0.167864	2517	tags=23%, list=12%, signal=20%	Mymx/Cxcl9/Mymk/Cxcl10/Csrp3/Klhl41/Xk/Tmem182/Adgrb3/Lmod3/Myog/Actn3/Cacna1s/Ryr1/Acta1/Myocd/Myf6/Ripor2/Klhl40/Ankrd2/Dock2/Cav3/Casp1/Dner/Sort1/Dmd/Hdac9/Trim72/Nfatc2/Nfatc3/Ppp3ca
GO:0006909	GO:0006909	phagocytosis	255	0.367914	1.33571	0.0116355	0.180502	0.167864	4010	tags=31%, list=19%, signal=25%	Elane/Prtn3/Psg20/Timd2/Ifng/Il2rb/Igll1/Pparg/Alox15/Gulp1/Fcgr1/Stap1/Gm5150/Psg16/Clec7a/Sirpb1b/Sirpb1c/Havcr1/Psg26/Pld4/Sirpb1a/Tnf/Dock2/Cd36/Il2rg/Ptprc/Ceacam10/Lepr/Ahsg/Msr1/Mertk/Abca1/Ticam2/P2rx7/Mst1r/C4b/Ccr2/Psg27/Itgal/Elmo1/Rac2/Il15ra/Rab27a/Fcgr3/Arhgap25/Pycard/Hck/Tub/Aif1/Itgam/Atg5/Anxa1/Cd209b/Cdc42/Myo7a/Hspa8/Rab39/Myo1g/Cebpe/Vav1/Rab11fip2/Rap1a/Rab7b/Itgb2/Irf8/Ager…
GO:0090077	GO:0090077	foam cell differentiation	28	0.61939	1.61472	0.0118117	0.180567	0.167924	3679	tags=50%, list=17%, signal=41%	Alox8/Ppara/Stat1/Pparg/Csf2/Lpl/Abca5/Cd36/Apob/Msr1/Il18/Abcg1/Mapk9/Ldah
GO:0032735	GO:0032735	positive regulation of interleukin-12 production	43	0.552483	1.5696	0.0119738	0.182615	0.169829	3770	tags=47%, list=18%, signal=38%	Ido1/Tlr9/Ifng/Tnfsf4/Flt3/Tlr3/Il16/Scimp/Il12b/Cd36/Isl1/Laptm5/Unc93b1/Tlr6/Rel/Irf1/Irf8/Ager/Tlr2/Il23r
GO:0045187	GO:0045187	regulation of circadian sleep/wake cycle, sleep	27	0.623626	1.60383	0.0121544	0.184502	0.171584	1957	tags=41%, list=9%, signal=37%	Adrb1/Ptger3/Kcna2/Npy2r/Nmu/Csf2/Drd3/Casp1/Drd1/Uts2r/Mtnr1b
GO:0042749	GO:0042749	regulation of circadian sleep/wake cycle	30	0.601227	1.58335	0.0121298	0.184502	0.171584	1957	tags=37%, list=9%, signal=33%	Adrb1/Ptger3/Kcna2/Npy2r/Nmu/Csf2/Drd3/Casp1/Drd1/Uts2r/Mtnr1b
GO:0032732	GO:0032732	positive regulation of interleukin-1 production	73	0.483192	1.49889	0.0123304	0.186727	0.173653	3701	tags=48%, list=17%, signal=40%	Gbp5/Ifng/Lilra5/Tlr8/Il16/Lpl/Ifi207/Ccl20/Naip5/Mndal/Ccr5/Aim2/Gsdma3/Calca/Tnf/Cd36/Ifi206/Casp1/Ifi204/P2rx7/Havcr2/Isl1/Malt1/Nlrp1b/Lgals9/Pycard/Ifi211/Tlr6/Panx1/Casp4/Casp8/Egr1/Ager/Tlr2/Ifi205
GO:0003341	GO:0003341	cilium movement	217	-0.379311	-1.33881	0.0123584	0.186727	0.173653	3540	tags=28%, list=17%, signal=23%	Gapdhs/Ttll3/Cfap45/Prss55/Prdm14/Septin4/Stk36/Meig1/Hydin/Odad4/Eno4/Dnah7b/Yif1b/Celsr2/Armc12/Ccdc103/Cfap298/Dnah7a/Ly6k/Spinkl/Spag16/Tac1/Tpgs1/Rgn/Dnai3/Ttc29/Dnali1/Cfap70/Ccdc39/Cep131/Tekt2/Chrna7/Efcab1/Klc3/Kif27/Iqcf1/Septin12/Tnp2/Dnah5/Cfap206/Qrich2/Tacr2/Dnah6/Dnah17/Dnah11/Dnai1/Nme5/Celf3/Rhox5/Dnah10/Ttc21a/Catsperz/Adcy10/Slirp/Spef2/Cfap157/Cfap58/Dnah9/Zmynd10/Jhy
GO:0050849	GO:0050849	negative regulation of calcium-mediated signaling	22	0.670171	1.64211	0.0124845	0.188195	0.175018	3285	tags=45%, list=15%, signal=39%	Myoz2/Cmya5/Homer2/Actn3/Siglecg/Myoz1/Slc24a4/Tbc1d10c/Cd22/Chp1
GO:0010743	GO:0010743	regulation of macrophage derived foam cell differentiation	22	0.669666	1.64087	0.0126416	0.189893	0.176597	3246	tags=55%, list=15%, signal=46%	Alox8/Ppara/Pparg/Csf2/Lpl/Abca5/Cd36/Apob/Msr1/Il18/Abcg1/Mapk9
GO:0050802	GO:0050802	circadian sleep/wake cycle, sleep	29	0.605966	1.58893	0.0126556	0.189893	0.176597	1957	tags=38%, list=9%, signal=35%	Adrb1/Ptger3/Kcna2/Npy2r/Nmu/Csf2/Drd3/Casp1/Drd1/Uts2r/Mtnr1b
GO:0051155	GO:0051155	positive regulation of striated muscle cell differentiation	58	0.517502	1.54232	0.0128153	0.191481	0.178074	1920	tags=22%, list=9%, signal=20%	Adrb1/Csrp3/Nek5/Lmod3/Myog/Actn3/Myocd/Myf6/Akap6/Wnt3a/Mylk3/Cav3/Mef2c
GO:0045661	GO:0045661	regulation of myoblast differentiation	85	0.461652	1.47331	0.0128204	0.191481	0.178074	2959	tags=25%, list=14%, signal=21%	Mstn/Cxcl9/Nmrk2/Cxcl10/Csrp3/Klhl41/Capn3/Tmem182/Gdf3/Myog/Myocd/Myf6/Ripor2/Tnf/Ankrd2/Mef2c/Il18/Ccl9/Cxcl14/Mbnl3/Pik3r1
GO:0032651	GO:0032651	regulation of interleukin-1 beta production	96	0.451401	1.45578	0.0129155	0.192459	0.178984	3701	tags=40%, list=17%, signal=33%	Gbp5/Serpinb1c/Ifng/Lilra5/Serpinb1b/Serpinb1a/Tlr8/Lpl/Ifi207/Ffar4/Naip5/Mndal/Ccr5/Aim2/Gsdma3/Cx3cr1/Tnf/Cd36/Ifi206/Casp1/Ifi204/P2rx7/Cd33/Isl1/Malt1/Nlrp1b/Pycard/Ifi211/Tlr6/Panx1/Pml/Casp4/Casp8/Arg2/Egr1/Ager/Tlr2/Ifi205
GO:0030901	GO:0030901	midbrain development	49	-0.524551	-1.50452	0.0131484	0.195482	0.181795	2842	tags=24%, list=13%, signal=21%	Uqcrq/Fgfr1/Msx1/Gdf7/Wnt5a/Otx1/Wnt3/Barhl1/Lmx1b/Sfrp2/Wnt2/Wnt1
GO:0072009	GO:0072009	nephron epithelium development	117	-0.43449	-1.42074	0.0133025	0.197321	0.183505	3576	tags=32%, list=17%, signal=26%	Sox9/Wnt7b/Osr1/Irx3/Wnt2b/Basp1/Pdgfb/Lamb2/Gdnf/Wnt6/Wnt4/Irx2/Gpc3/Bmp4/Hey1/Heyl/Tcf21/Kif26b/Agtr1a/Vegfa/Pgf/Lzts2/Cited1/Irx1/Calb1/Nog/Commd5/Tacstd2/Adamts16/Hnf1b/Hoxa11/Agtr2/Pax8/Lhx1/Ilk/Wnt1/Agt
GO:0007188	GO:0007188	adenylate cyclase-modulating G protein-coupled receptor signaling pathway	230	0.369126	1.32793	0.0133423	0.19746	0.183635	2408	tags=22%, list=11%, signal=20%	Adrb1/Pln/Cxcl9/Gabbr2/Htr4/Cxcl10/Casr/Ptger3/Sctr/Mrap2/Tshr/Adgrg4/Drd4/Gpr171/Npy2r/Gnaz/Adgrb3/Adrb3/Cnr1/Ptgdr2/Chga/Adgrg5/Mc5r/Mc1r/Nos1/Ffar3/Gpr119/Gpr65/Oprk1/Adra1a/Drd3/Oxgr1/Ramp1/Sstr5/Cxcr3/Vipr2/Htr1d/Calca/Rgs2/Ptgfr/Chrm1/Drd1/Gnat3/Abca1/Calcr/Mrap/Grm8/Gcgr/Fshr/Adcyap1/Adgrg2
GO:0009187	GO:0009187	cyclic nucleotide metabolic process	33	-0.598261	-1.57213	0.0135534	0.200128	0.186116	2182	tags=33%, list=10%, signal=30%	Nppa/Adcy5/Pde2a/Gucy2c/Pde9a/Adcy8/Nppb/Cacnb4/Adcy1/Adcy10/Atp2b2
GO:0002423	GO:0002423	natural killer cell mediated immune response to tumor cell	12	0.767502	1.63992	0.0137479	0.200719	0.186665	2152	tags=67%, list=10%, signal=60%	Klrk1/Klre1/Nkg7/Cd226/Cd160/Il12b/Ceacam1/Havcr2
GO:1901077	GO:1901077	regulation of relaxation of muscle	18	0.695177	1.63583	0.0137241	0.200719	0.186665	1817	tags=39%, list=8%, signal=36%	Pln/Sln/Actn3/Chga/Akap6/Hrc/Ttn
GO:0002517	GO:0002517	T cell tolerance induction	14	0.729756	1.61447	0.0136642	0.200719	0.186665	3046	tags=50%, list=14%, signal=43%	Ido1/Icos/Cd86/Cd3e/Il2ra/Aire/Foxp3
GO:0071875	GO:0071875	adrenergic receptor signaling pathway	32	0.589583	1.57148	0.0136517	0.200719	0.186665	1934	tags=28%, list=9%, signal=26%	Adrb1/Pln/Adrb3/Chga/Nos1/Adra1a/Drd3/Rgs2/Drd1
GO:0002526	GO:0002526	acute inflammatory response	107	0.436997	1.43307	0.0137361	0.200719	0.186665	2867	tags=33%, list=13%, signal=28%	Elane/Vnn1/Itih4/Ptger3/Orm1/Tnfsf4/Cnr1/Pla2g2d/Pparg/Orm2/Fcgr1/Ffar3/Cd6/Dnase1l3/Fut7/Nlrp6/Serpinb9/Ccr5/Mylk3/Hpse/Tnf/F8/Pik3cg/Alox5/Dnase1/Tnfsf11/Ahsg/Trpv1/Kl/F2/Adcyap1/Fcgr3/Il4/Ffar2/Serpina3n
GO:0035821	GO:0035821	modulation of process of another organism	52	0.530999	1.54987	0.0138792	0.20149	0.187383	1283	tags=13%, list=6%, signal=13%	Ltf/Camp/Ifng/Prf1/Fcer2a/Clec7a/Mpeg1
GO:0001706	GO:0001706	endoderm formation	42	-0.555773	-1.54596	0.0138938	0.20149	0.187383	3714	tags=31%, list=17%, signal=26%	Dusp4/Col12a1/Col5a2/Gata6/Itga5/Pou5f1/Col5a1/Sox17/Dusp1/Nog/Hnf1b/Mixl1/Lhx1
GO:0061326	GO:0061326	renal tubule development	108	-0.44208	-1.44052	0.0138863	0.20149	0.187383	3576	tags=33%, list=17%, signal=28%	Sox9/Wnt7b/Osr1/Irx3/Wnt2b/Gdnf/Wnt6/Wnt4/Irx2/Col4a1/Gpc3/Bmp4/Hey1/Hdac5/Heyl/Tcf21/Lgr5/Kif26b/Agtr1a/Vegfa/Pgf/Lzts2/Irx1/Calb1/Nog/Commd5/Tacstd2/Adamts16/Hnf1b/Hoxa11/Agtr2/Pax8/Lhx1/Ilk/Wnt1/Agt
GO:0032663	GO:0032663	regulation of interleukin-2 production	67	0.493195	1.50644	0.0140804	0.203743	0.189478	3046	tags=34%, list=14%, signal=30%	Tbx21/Prkcq/Homer2/Tnfsf4/Card11/Clec2i/Cd28/Lag3/Cd83/Btnl2/Cd3e/Nr1h4/Ptprc/Havcr2/Ccr2/Laptm5/Sash3/Cd1d2/Malt1/Pnp/Glmn/Anxa1/Foxp3
GO:0060326	GO:0060326	cell chemotaxis	314	0.348744	1.2861	0.014182	0.204757	0.190421	3214	tags=24%, list=15%, signal=20%	Itgb2l/Mstn/Xcr1/Cxcl9/Cxcl11/Ctsg/Xcl1/Ccr9/Slamf8/Cxcl10/Thbs4/Prkcq/Cxcr6/Cd74/Ifng/Plxnb3/Chga/Scg2/Stap1/Il16/Ccr3/Ccl20/Dpep1/Defb7/Slamf9/Cxcr3/Fgf1/Ccr5/Smoc2/Ripor2/Calca/Jaml/Cx3cr1/Mtus1/Dpp4/Alox5/Tnfsf11/C3ar1/Cxcl13/Gpr18/Dock4/Ptpro/Ccr4/Ccl6/Gab1/Prex1/Ccr2/Pla2g7/Rac2/Hrh1/Dapk2/Ccr1/Ptn/Trem3/Ccl9/Fcgr3/Mospd2/Il4/Fgf4/Dnm1l/Ffar2/Cxcl14/Lpar1/Stk39/Lyn/Aif1/Itgam/Anxa1/Cxcl16/S…
GO:0006570	GO:0006570	tyrosine metabolic process	14	0.727194	1.60881	0.0142682	0.205506	0.191117	2508	tags=29%, list=12%, signal=25%	Il4i1/Hpd/Dct/Atp7a
GO:0002369	GO:0002369	T cell cytokine production	48	0.525367	1.51791	0.0142972	0.205506	0.191117	3046	tags=33%, list=14%, signal=29%	Xcl1/Tbx21/Il18r1/Tnfsf4/Rsad2/Cd55/Ifnb1/Il12b/B2m/Ccr2/Dennd1b/Il18/Sash3/Malt1/Il4/Foxp3
GO:0008585	GO:0008585	female gonad development	118	-0.422125	-1.38276	0.0143764	0.206188	0.191752	3766	tags=28%, list=18%, signal=23%	Nupr1/Pcyt1b/Sohlh1/Adrm1/Kdr/Src/Nos3/Wnt4/Bmp4/Bax/Lhx9/Tnfaip6/Nefh/Vegfa/Lep/Bmpr1b/Col9a3/Gdf9/Ereg/Serpine1/Ptx3/Nobox/Ptprn/Zp3/Cebpb/Hyal3/Schip1/Msh4/Amh/Inha/Lhx8/Dmc1/Agt
GO:0048013	GO:0048013	ephrin receptor signaling pathway	34	-0.566779	-1.50279	0.014446	0.20673	0.192256	3997	tags=50%, list=19%, signal=41%	Epha4/Anks1/Epha2/Ephb4/Efna4/Cdk5r1/Anks1b/Ephb2/Efnb3/Efna1/Efnb1/Efna2/Epha3/Epha8/Ephb1/Epha7/Efna3
GO:0007130	GO:0007130	synaptonemal complex assembly	24	0.647576	1.61568	0.0145602	0.207592	0.193058	3632	tags=50%, list=17%, signal=42%	Sycp3/Meioc/Tex15/Tex11/1700028K03Rik/Hormad1/Rad21l/Ago4/Syce2/Spo11/Mlh3/Tex12
GO:0032610	GO:0032610	interleukin-1 alpha production	14	0.725437	1.60492	0.0145701	0.207592	0.193058	3010	tags=64%, list=14%, signal=55%	Il16/Ccl20/Calca/Casp1/P2rx7/Isl1/Nlrp1b/Ptger4/Panx1
GO:0032675	GO:0032675	regulation of interleukin-6 production	166	0.393892	1.35919	0.0146241	0.207906	0.193349	4024	tags=33%, list=19%, signal=27%	Tlr9/Cd74/Ifng/Lilra5/Tnfsf4/Trim30a/Mmp8/Bpi/Flt3/Ifih1/Pou2af1/Tlr3/Il36b/Tlr8/Il16/Lpl/Tlr7/Scimp/Ucn/Bank1/Ccr5/Prg4/Tnf/Cd36/Nr1h4/Rigi/Tlr1/Il36a/Ticam2/P2rx7/Havcr2/Cd84/Isl1/Adcyap1/Laptm5/Ptpn22/Lgals9/Unc93b1/Pycard/Aif1/Tlr6/Foxp3/Hgf/Rab7b/Ager/Nckap1l/Xbp1/Inpp5d/Tut4/Tlr2/Spon2/Tbc1d23/Irak3/Tmem106a/Mavs
GO:0070885	GO:0070885	negative regulation of calcineurin-NFAT signaling cascade	16	0.715215	1.62965	0.0150553	0.212466	0.19759	2249	tags=38%, list=10%, signal=34%	Myoz2/Cmya5/Homer2/Actn3/Myoz1/Tbc1d10c
GO:0106057	GO:0106057	negative regulation of calcineurin-mediated signaling	16	0.715215	1.62965	0.0150553	0.212466	0.19759	2249	tags=38%, list=10%, signal=34%	Myoz2/Cmya5/Homer2/Actn3/Myoz1/Tbc1d10c
GO:0060675	GO:0060675	ureteric bud morphogenesis	74	-0.472855	-1.45538	0.0150757	0.212466	0.19759	2929	tags=32%, list=14%, signal=28%	Wnt2b/Gdnf/Wnt6/Wnt4/Gpc3/Bmp4/Hey1/Tcf21/Kif26b/Agtr1a/Vegfa/Pgf/Lzts2/Nog/Tacstd2/Adamts16/Hnf1b/Hoxa11/Agtr2/Pax8/Lhx1/Ilk/Wnt1/Agt
GO:0007249	GO:0007249	I-kappaB kinase/NF-kappaB signaling	230	0.366072	1.31695	0.0150589	0.212466	0.19759	3700	tags=28%, list=17%, signal=23%	Trim30d/Fasl/Ltf/Capn3/Tlr9/Cd74/Stat1/Trim30a/Ubd/Card11/Cd4/Tlr3/Tlr8/Tlr7/Trim30c/Nlrp6/Tifa/Cx3cr1/S100a4/Tnf/Trim34b/Edaradd/Eda2r/Ror1/Cd36/Casp1/Nr1h4/Tnfsf11/Btk/Trim34a/Ticam2/Clec4n/Tnfsf10/Trim12a/Angpt1/Trim21/Trim62/Trim5/Trim12c/Zc3hav1/Malt1/Tifab/Trim25/Pycard/Tlr6/Tnfrsf19/Usp25/Rel/Irf1/Avpr2/Prkcb/Prkce/Casp8/Sharpin/Chuk/Zfand6/Tab2/Tank/Rock1/Esr1/Tab3/Tlr2/Peli1/Azi2
GO:0045060	GO:0045060	negative thymic T cell selection	14	0.723109	1.59977	0.015325	0.215484	0.200397	2897	tags=57%, list=14%, signal=49%	Cd74/Zap70/Cd28/Cd3e/Dock2/Ptprc/Aire/Atg5
GO:0051209	GO:0051209	release of sequestered calcium ion into cytosol	120	0.422146	1.40696	0.0153562	0.215484	0.200397	3269	tags=28%, list=15%, signal=24%	Pln/Xcr1/Cxcl9/Xcl1/Cxcl10/Fasl/Capn3/Ms4a2/Trdn/Dhrs7c/Ryr1/Clec4b1/Ryr3/Cd19/Akap6/Cxcr3/Jph3/Ccr5/Hrc/Slc8a1/Ptprc/Drd1/Fcrl5/Dmd/P2rx7/F2/Jsrp1/Tmem38b/Lyn/Atg5/Gp5/Prkce/Casq2/Calm1
GO:1901863	GO:1901863	positive regulation of muscle tissue development	28	0.608467	1.58624	0.0156776	0.21952	0.20415	4544	tags=54%, list=21%, signal=42%	Ppargc1a/Igf2/Lmod3/Myog/Actn3/Myf6/Wnt3a/Mef2c/Mtm1/Myod1/Naca/Cdon/Mrtfb/Bcl2/Prkaa1
GO:0051283	GO:0051283	negative regulation of sequestering of calcium ion	121	0.421431	1.40429	0.0157242	0.219699	0.204317	3269	tags=28%, list=15%, signal=24%	Pln/Xcr1/Cxcl9/Xcl1/Cxcl10/Fasl/Capn3/Ms4a2/Trdn/Dhrs7c/Ryr1/Clec4b1/Ryr3/Cd19/Akap6/Cxcr3/Jph3/Ccr5/Hrc/Slc8a1/Ptprc/Drd1/Fcrl5/Dmd/P2rx7/F2/Jsrp1/Tmem38b/Lyn/Atg5/Gp5/Prkce/Casq2/Calm1
GO:0002923	GO:0002923	regulation of humoral immune response mediated by circulating immunoglobulin	21	0.675918	1.64984	0.0158391	0.22083	0.205368	1826	tags=43%, list=9%, signal=39%	Gimap3/Cd55/Lta/Cr2/Fcer2a/Cd46/Tnf/Ptprc/Hpx
GO:0030300	GO:0030300	regulation of intestinal cholesterol absorption	11	-0.781693	-1.63986	0.0159372	0.221248	0.205757	1740	tags=45%, list=8%, signal=42%	Acat2/Lep/Apoa1/Apoa5/Apoa2
GO:0043062	GO:0043062	extracellular structure organization	323	-0.351516	-1.29408	0.0159188	0.221248	0.205757	5035	tags=42%, list=24%, signal=32%	Carmil2/Mmp15/Mkx/Grem1/Angptl7/Adamtsl4/Lum/P3h1/Mmp14/Mmp3/Dag1/Rgcc/Plod3/Gfod2/Matn1/Pxdn/Abl1/Ntng2/Itih1/Col3a1/Tgfb1/Egfl6/Tfip11/Pdpn/Mmp1b/Ero1a/Ramp2/Loxl1/P3h4/Dspp/Loxl3/Mmp19/Idua/Foxc2/Has3/Il6/Phldb1/Spint2/Vps33b/Matn4/Sox9/Scx/Itgb3/Loxl4/Col1a1/Mmp9/Apbb1/Ccdc80/Lgals3/Thsd4/Hspg2/Ercc2/Nfkb2/Lamb2/Tnfrsf11b/Col1a2/Col5a2/Col4a2/Fbln2/Tnxb/Col4a1/Bcl3/Tie1/Tpsb2/Col6a4/Dpt/Impg2…
GO:0031630	GO:0031630	regulation of synaptic vesicle fusion to presynaptic active zone membrane	11	-0.781136	-1.6387	0.0165115	0.228245	0.212264	1269	tags=55%, list=6%, signal=51%	Grik5/Cplx3/Syt2/Cplx1/Prrt2/Syt9
GO:1901632	GO:1901632	regulation of synaptic vesicle membrane organization	11	-0.781136	-1.6387	0.0165115	0.228245	0.212264	1269	tags=55%, list=6%, signal=51%	Grik5/Cplx3/Syt2/Cplx1/Prrt2/Syt9
GO:0002396	GO:0002396	MHC protein complex assembly	15	0.70851	1.58544	0.0167771	0.230446	0.214311	3061	tags=67%, list=14%, signal=57%	H2-Aa/H2-DMb1/H2-Ea/H2-DMb2/H2-Eb1/H2-Ab1/H2-DMa/B2m/H2-Ob/Pdia3
GO:0002501	GO:0002501	peptide antigen assembly with MHC protein complex	15	0.70851	1.58544	0.0167771	0.230446	0.214311	3061	tags=67%, list=14%, signal=57%	H2-Aa/H2-DMb1/H2-Ea/H2-DMb2/H2-Eb1/H2-Ab1/H2-DMa/B2m/H2-Ob/Pdia3
GO:0043500	GO:0043500	muscle adaptation	126	0.415178	1.39962	0.0167405	0.230446	0.214311	2517	tags=21%, list=12%, signal=18%	Adrb1/Mlip/Mymk/Myoz2/Ppara/Cmya5/Prkag3/Pparg/Myog/Actn3/Cacna1s/Tnni1/Adra1a/Akap6/Klf15/Myoz1/Gatm/Rgs2/Cav3/Tnnt1/Mef2c/Foxo1/Asb2/Srl/Nfatc3/Ppp3ca
GO:0035082	GO:0035082	axoneme assembly	92	-0.457552	-1.45546	0.0170939	0.234302	0.217897	3023	tags=28%, list=14%, signal=24%	Meig1/Hydin/Odad4/Dnah7b/Ccdc103/Dnah7a/Rp1/Spag16/Dnajb13/Tpgs1/Dnai3/Ccdc39/Cep131/Cfap91/Tekt2/Cplane2/Dnah5/Cfap206/Foxj1/Dnah17/Dnai1/Spef2/Cfap157/Cfap58/Zmynd10/Jhy
GO:0022410	GO:0022410	circadian sleep/wake cycle process	32	0.580155	1.54635	0.017628	0.241102	0.224221	1957	tags=34%, list=9%, signal=31%	Adrb1/Ptger3/Kcna2/Npy2r/Nmu/Csf2/Drd3/Casp1/Drd1/Uts2r/Mtnr1b
GO:0009620	GO:0009620	response to fungus	70	0.474838	1.46205	0.0176642	0.241102	0.224221	3069	tags=34%, list=14%, signal=29%	Elane/Mpo/Ctsg/Ltf/Camp/Leap2/Zbp1/Clec4b1/Clec7a/Scimp/Defb34/Cx3cr1/Clec4n/Ncf1/Clec4a3/Clec4b2/Trim62/Clec4a1/Clec4a2/Malt1/Atg5/Cd209b/Pik3cd/Npy
GO:0002827	GO:0002827	positive regulation of T-helper 1 type immune response	19	0.670104	1.59055	0.0177209	0.241368	0.224469	3770	tags=53%, list=18%, signal=43%	Xcl1/Tbx21/Il18r1/H2-Ab1/Il12b/Ccr2/Il18/Il12rb1/Il1r1/Il23r
GO:0032102	GO:0032102	negative regulation of response to external stimulus	405	0.334155	1.25398	0.0178182	0.242186	0.225229	3283	tags=25%, list=15%, signal=22%	Fabp7/Klre1/Muc19/Klrb1b/Slamf8/Cd96/Ptger3/Ltf/Sh2d1b2/Fgb/Adamts18/Igf2/Ppara/Pla2g10/Sh2d1b1/Oas1d/Ctnna2/Cst7/Gpr31b/Pparg/Klrd1/Fgl2/Serpinb9f/Kng2/Oas1h/Aoah/Serpinb9b/Oas3/Stap1/Il2/Mmrn1/Tap1/Ifi207/Kng1/Drd3/Oas1g/Siglecg/Ffar4/Pglyrp1/Ucn/Serpinb9g/Stat2/Klkb1/Nlrp6/Oas1a/Serpinb9/Myoz1/Dhx58/Wnt3a/Parp14/Il12b/Cx3cr1/Tnf/Ceacam1/Ifi206/Dpp4/Nr1h4/Alox5/Ifi204/Nlrc5/Sema4a/Grin3a/Cxcl13…
GO:0045745	GO:0045745	positive regulation of G protein-coupled receptor signaling pathway	32	0.57914	1.54364	0.0179346	0.243259	0.226227	2329	tags=41%, list=11%, signal=36%	Adrb1/Fgf8/Klk6/Mrap2/Pde6h/Tmod2/Ptgdr2/Chga/Nos1/Fpr2/Mrap/Klk5/F2
GO:0002820	GO:0002820	negative regulation of adaptive immune response	59	0.496983	1.4853	0.0179968	0.243594	0.226539	3181	tags=32%, list=15%, signal=27%	Il4i1/Cd160/Tbx21/Il7r/Tnfsf4/Klrd1/Cd55/Alox15/Ifnb1/Il2/Cr2/Cd46/Ptprc/Havcr2/Tnfrsf14/Thoc1/Il4/Foxp3/Ahr
GO:0006925	GO:0006925	inflammatory cell apoptotic process	27	0.606843	1.56067	0.0180562	0.24389	0.226813	5230	tags=59%, list=24%, signal=45%	Fasl/Ifng/Ccr5/Mef2c/Slc7a11/Il18/Itgam/Anxa1/Pik3cd/Tcp1/Pten/Pik3cb/Zmpste24/Sirt1/Fas/Ccl5
GO:0060706	GO:0060706	cell differentiation involved in embryonic placenta development	32	-0.588379	-1.53717	0.0181916	0.24521	0.228041	3769	tags=38%, list=18%, signal=31%	St14/Krt8/Spint2/Gjb5/Sox15/Mdfi/Plg/Krt19/Erf/Elf5/Hand1/Ascl2
GO:0014741	GO:0014741	negative regulation of muscle hypertrophy	36	0.555029	1.51791	0.0183162	0.246378	0.229128	4809	tags=42%, list=22%, signal=32%	Mstn/Mlip/Ppara/Pparg/Rgs2/Cav3/Foxo1/Trim63/Igfbp5/Zfp418/Gsk3b/Foxp1/Pak1/P2rx4/Fbxo32
GO:0001580	GO:0001580	detection of chemical stimulus involved in sensory perception of bitter taste	48	0.508863	1.47023	0.0183969	0.246952	0.229662	1949	tags=10%, list=9%, signal=9%	Rtp3/Azgp1/Rtp4/Plcb2/Gnat3
GO:0048643	GO:0048643	positive regulation of skeletal muscle tissue development	23	0.637738	1.58822	0.0184682	0.247398	0.230076	4544	tags=57%, list=21%, signal=45%	Igf2/Lmod3/Myog/Actn3/Myf6/Wnt3a/Mef2c/Mtm1/Myod1/Naca/Cdon/Bcl2/Prkaa1
GO:0072006	GO:0072006	nephron development	158	-0.390621	-1.34081	0.0185215	0.247601	0.230265	4447	tags=35%, list=21%, signal=28%	Ctnnd1/Ptch1/Tgfb1/Angpt2/Ednrb/Dspp/Vangl2/Foxc2/Ret/Sox9/Wnt7b/Itgb3/Osr1/Tek/Irx3/Wnt2b/Basp1/Pdgfb/Lamb2/Gdnf/Wnt6/Wnt4/Irx2/Gpc3/Bmp4/Hey1/Pdgfrb/Heyl/Kirrel3/Tcf21/Notch3/Kif26b/Col4a3/Agtr1a/Vegfa/Pgf/Lzts2/Cited1/Irx1/Calb1/Hc/Col4a4/Nog/Dchs2/Commd5/Tacstd2/Adamts16/Hnf1b/Hoxa11/Agtr2/Pax8/Lhx1/Ilk/Wnt1/Agt
GO:0014733	GO:0014733	regulation of skeletal muscle adaptation	15	0.702338	1.57163	0.0186241	0.248461	0.231065	2517	tags=40%, list=12%, signal=35%	Mymk/Cmya5/Actn3/Tnni1/Tnnt1/Ppp3ca
GO:0070232	GO:0070232	regulation of T cell apoptotic process	49	0.514287	1.48125	0.018701	0.248976	0.231544	3543	tags=39%, list=17%, signal=32%	Ido1/Rag1/Prkcq/Slc46a2/Bcl11b/Il7r/Pdcd1/Tnfsf4/Serpinb9/Cd27/Siglec1/P2rx7/Ptcra/Pnp/Dock8/Casp8/Kifap3/Arg2/Cd274
GO:0002507	GO:0002507	tolerance induction	30	0.586643	1.54494	0.0189281	0.251485	0.233877	3994	tags=57%, list=19%, signal=46%	Ido1/Pdcd1/Icos/Cd86/Blk/Cd3e/C3ar1/Ccr4/Il2ra/Havcr2/Aire/Lyn/Foxp3/Cd274/Marchf7/Irak3/Itch
GO:0032606	GO:0032606	type I interferon production	111	0.430505	1.41077	0.019089	0.253105	0.235383	4346	tags=34%, list=20%, signal=27%	Gbp4/Tlr9/Stat1/Oas1d/Oas1h/Flt3/Ifih1/Oas3/Tlr3/Tlr8/Tlr7/Oas1g/Oas2/Irf9/Oas1a/Dhx58/Irf7/Rigi/Isg15/Nmi/Havcr2/Zc3hav1/Ptpn22/Pola1/Pycard/Atg5/Rel/Irf1/Chuk/Irf8/Tlr2/Mavs/Zbtb20/Hsp90aa1/Ddx3x/Riok3/Mmp12/Nlrc3
GO:0060707	GO:0060707	trophoblast giant cell differentiation	19	-0.65537	-1.53797	0.0192353	0.254007	0.236223	2340	tags=37%, list=11%, signal=33%	Gjb5/Sox15/Mdfi/Plg/Erf/Elf5/Hand1
GO:0090330	GO:0090330	regulation of platelet aggregation	30	0.582845	1.53494	0.019231	0.254007	0.236223	3223	tags=37%, list=15%, signal=31%	Ctsg/Ptger3/Adamts18/Prkcq/Mmrn1/Blk/Ceacam1/Fgg/Lyn/Serpine2/Prkg1
GO:0006942	GO:0006942	regulation of striated muscle contraction	87	0.450798	1.44114	0.0195879	0.258138	0.240065	3718	tags=32%, list=17%, signal=27%	Adrb1/Pln/Scn4a/Atp2a1/Atp1a2/Cacna1h/Actn3/Chga/Adra1a/Akap6/Ucn/Rgs2/Cav3/Slc8a1/Mylk2/Rnf207/Dmd/Dsc2/Tmem38b/Fgf13/Casq2/Calm1/Atp1b1/Arg2/Ehd3/Tnnt3/Kbtbd13/Pde4b
GO:0090023	GO:0090023	positive regulation of neutrophil chemotaxis	29	0.58662	1.5382	0.0197169	0.258919	0.240791	3452	tags=38%, list=16%, signal=32%	Xcl1/Thbs4/Cd74/Ripor2/C3ar1/Rac2/Dapk2/Mospd2/Dnm1l/Sell/Nckap1l
GO:0060047	GO:0060047	heart contraction	240	0.358687	1.29083	0.0197268	0.258919	0.240791	2072	tags=18%, list=10%, signal=16%	Adrb1/Pln/Thrb/Scn2b/Csrp3/Cacnb2/Sgcg/Nos1ap/Nmu/Ifng/Oxt/Atp1a2/Bves/Avpr1a/Cacna1h/Trdn/Myl1/Scn1a/Mybpc3/Myl4/Tnni1/Chga/Il2/Actc1/Nos1/Ffar3/Adra1a/Scn3b/Akap6/Popdc2/Cacna1e/Ucn/Calca/Kcnn2/Rgs2/Cav3/Hrc/Slc8a1/Ttn/Trpv1/Rnf207/Dmd
GO:0032637	GO:0032637	interleukin-8 production	77	0.45531	1.42018	0.0198332	0.259791	0.241602	2924	tags=31%, list=14%, signal=27%	Elane/Camp/Tlr9/Cd74/Bpi/Tlr3/Tlr8/Tlr7/Cd2/Calca/Tnf/Prg3/Rigi/Ptprc/Tlr1/Cd33/Il18/Ptpn22/Ffar2/Ptger4/Pycard/Tlr5/Anxa1/Tlr6
GO:0042416	GO:0042416	dopamine biosynthetic process	16	-0.701405	-1.56534	0.0198993	0.260061	0.241853	3321	tags=56%, list=16%, signal=48%	Park7/Cyp2d22/Aldh2/Gpr37/Tgfb2/Agtr1a/Ddc/Agtr2/Snca
GO:0032733	GO:0032733	positive regulation of interleukin-10 production	41	0.537998	1.515	0.0199986	0.260061	0.241853	3684	tags=39%, list=17%, signal=32%	Tlr9/Lilra5/Tnfsf4/Cd28/Cd83/Cd46/Il12b/Isg15/Sash3/Lgals9/Il4/Ptger4/Pycard/Hgf/Cd274/Tlr2
GO:0072089	GO:0072089	stem cell proliferation	140	-0.403653	-1.35598	0.0200139	0.260061	0.241853	3576	tags=29%, list=17%, signal=24%	Sox9/Sox18/Rarg/Septin4/Kdr/Pim1/Wnt2b/Sfn/Ercc2/Sart3/Tert/L3mbtl2/Shb/Fgfr1/Ngf/Bmp4/Hdac5/Prrx2/Sirt6/Gli2/Hmx2/Pax3/Ell3/Nes/Tlx1/Rarb/Sox17/Wnt5a/Id4/Nr2e1/Snai2/Tbx3/Thpo/Wnt3/Trim71/Wnt11/Sfrp2/Ovol1/Prl2c3/Wnt1
GO:0001508	GO:0001508	action potential	148	0.398587	1.35205	0.0199582	0.260061	0.241853	2084	tags=23%, list=10%, signal=21%	Scn2b/Kcna1/Cacnb2/Fgf12/Kcna2/Ntrk3/Scn4a/Kcnmb4/Ifng/Cacna1i/Gria1/Cnr1/Cacna1h/Dcdc2a/Scn1a/Kcnh7/Ffar3/Adra1a/Kcnc2/Scn3b/Scn7a/Grin2b/Chrna1/Kcnn2/Grin2a/Cd36/Cav3/Myh14/Clcn1/Drd1/Mtnr1b/Rnf207/Dmd/P2rx7
GO:0032479	GO:0032479	regulation of type I interferon production	107	0.429079	1.4071	0.0202048	0.262017	0.243671	4346	tags=35%, list=20%, signal=28%	Gbp4/Tlr9/Stat1/Oas1d/Oas1h/Flt3/Ifih1/Oas3/Tlr3/Tlr8/Tlr7/Oas1g/Oas2/Oas1a/Dhx58/Irf7/Rigi/Isg15/Nmi/Havcr2/Zc3hav1/Ptpn22/Pola1/Pycard/Atg5/Rel/Irf1/Chuk/Irf8/Tlr2/Mavs/Zbtb20/Hsp90aa1/Ddx3x/Riok3/Mmp12/Nlrc3
GO:0048291	GO:0048291	isotype switching to IgG isotypes	18	0.678849	1.59741	0.0204152	0.263694	0.245231	3046	tags=39%, list=14%, signal=33%	Tbx21/Ifng/Il2/Cd28/Ptprc/Il4/Foxp3
GO:0048741	GO:0048741	skeletal muscle fiber development	43	0.534776	1.51929	0.0203871	0.263694	0.245231	2517	tags=35%, list=12%, signal=31%	Klhl41/Xk/Lmod3/Myog/Actn3/Cacna1s/Ryr1/Acta1/Myf6/Ripor2/Klhl40/Dner/Hdac9/Nfatc3/Ppp3ca
GO:1904729	GO:1904729	regulation of intestinal lipid absorption	13	-0.761634	-1.63408	0.020754	0.266479	0.247821	2211	tags=46%, list=10%, signal=41%	Acat2/Prap1/Lep/Apoa1/Apoa5/Apoa2
GO:0031340	GO:0031340	positive regulation of vesicle fusion	13	-0.761454	-1.63369	0.020754	0.266479	0.247821	1503	tags=38%, list=7%, signal=36%	Doc2b/Syt2/Prrt2/Syt9/Snca
GO:0048168	GO:0048168	regulation of neuronal synaptic plasticity	73	-0.459631	-1.40524	0.0206811	0.266479	0.247821	2030	tags=26%, list=9%, signal=24%	Syngap1/Grin1/Cpeb1/Grin2d/Shank3/Syt4/Acp4/Cntn2/Nog/Rims1/Syp/Shisa9/Shisa7/Slc8a2/Rasgrf1/Shisa6/Shisa8/Agt/Snca
GO:1903522	GO:1903522	regulation of blood circulation	267	0.352375	1.2837	0.0208217	0.266822	0.24814	2155	tags=19%, list=10%, signal=17%	Adrb1/Pln/Thrb/Scn2b/Casr/Csrp3/Cacnb2/Ptger3/Fgb/Nos1ap/Nmu/Ifng/Oxt/Atp1a2/Bves/Avpr1a/Cacna1h/Oxtr/Mybpc3/Myl4/Smtnl1/Chga/Il2/Hrh2/Nos1/Ffar3/Adra1a/Scn3b/Akap6/Popdc2/Cacna1e/Ucn/Cysltr1/Calca/Kcnn2/Cd38/Ptgs1/Rgs2/Cav3/Hrc/Slc8a1/Alox5/Trpv1/Drd1/Uts2r/Mtnr1b/Rnf207/Dock4/Fgg/Dmd/Tbxas1
GO:0042403	GO:0042403	thyroid hormone metabolic process	35	-0.567043	-1.51441	0.0208989	0.267199	0.24849	1041	tags=23%, list=5%, signal=22%	Tg/Sult1b1/Kcnj6/Gcnt4/Slco4a1/Duox2/Slc5a5/Pax8
GO:0002446	GO:0002446	neutrophil mediated immunity	40	0.541799	1.51329	0.0209949	0.267199	0.24849	2889	tags=32%, list=13%, signal=28%	Itgb2l/Elane/Ctsg/Cd177/Dnase1l3/Nlrp6/Dnase1/Ncf1/Scnn1b/F2/Myo1f/Trem3/Itgam
GO:0070528	GO:0070528	protein kinase C signaling	39	-0.550045	-1.49513	0.0210156	0.267199	0.24849	2125	tags=33%, list=10%, signal=30%	Dgkq/Flot1/Vegfa/Htr2b/Wnt5a/Adgrv1/Sez6/Flt4/Wnt11/Ang2/Dgkg/Avp/Sez6l
GO:0002275	GO:0002275	myeloid cell activation involved in immune response	115	0.421632	1.39722	0.0210055	0.267199	0.24849	3214	tags=29%, list=15%, signal=25%	Itgb2l/Clnk/Mrgpra6/Ifng/Gata1/Ms4a2/Ifnb1/Cd177/Chga/Lat/Mrgprb3/Rasgrp1/Dnase1l3/Blk/Dock2/Ptgdr/Dnase1/Milr1/Nmi/Havcr2/Cd84/Scnn1b/Ccr2/Rac2/Myo1f/Il4/Pycard/Lyn/Itgam/Gab2/Prkce/Tac4/Kit
GO:1903861	GO:1903861	positive regulation of dendrite extension	29	-0.582136	-1.4845	0.0211821	0.268789	0.249969	1597	tags=28%, list=7%, signal=26%	Cpne6/Syt4/Cacng7/Syt2/Rims1/Reg1/Rasal1/Cpne9
GO:0001655	GO:0001655	urogenital system development	384	-0.334373	-1.24876	0.0213523	0.270421	0.251487	3467	tags=25%, list=16%, signal=21%	Flcn/Rarg/Itgb3/Smad7/Osr1/Tek/Mmp9/Irx3/Smad6/Acvr2b/Wnt2b/Basp1/Pdgfb/Jmjd6/Lamb2/Gdnf/Dact2/Gcnt3/Wnt6/Wnt4/Irx2/Fgfr1/Col4a1/Fkbp4/Plxnd1/Gpc3/Bmp4/Hey1/Stk11/Hdac5/Ptk7/Pdgfrb/Serpinf1/Heyl/Kirrel3/Bax/Gli2/Cys1/Ren1/Rara/Hoxc11/Tgfb2/Tcf21/Lgr5/Anks6/Stra6/Notch3/Kif26b/Rhpn1/Col4a3/Agtr1a/Vegfa/Pgf/Gdf11/Rarb/Nphp3/Plaur/Lzts2/Sox17/Psapl1/Wnt5a/Cited1/Cyp4a14/Id4/Irx1/Tnc/Calb1/Hc/Fras1/C…
GO:0090190	GO:0090190	positive regulation of branching involved in ureteric bud morphogenesis	23	-0.64225	-1.56745	0.0214342	0.27046	0.251523	3576	tags=48%, list=17%, signal=40%	Sox9/Wnt2b/Gdnf/Bmp4/Agtr1a/Vegfa/Nog/Agtr2/Pax8/Lhx1/Agt
GO:0060338	GO:0060338	regulation of type I interferon-mediated signaling pathway	42	0.538747	1.52364	0.0214386	0.27046	0.251523	2320	tags=29%, list=11%, signal=26%	Usp29/Oas1d/Zbp1/Oas1h/Oas3/Oas1g/Stat2/Oas1a/Irf7/Nlrc5/Isg15/Samhd1
GO:0007162	GO:0007162	negative regulation of cell adhesion	312	0.335911	1.2354	0.021532	0.271112	0.25213	3046	tags=22%, list=14%, signal=19%	Ctsg/Dscam/Gimap3/Il4i1/Lax1/Tspan32/Ido1/Ptger3/H2-Aa/Adamts18/Tbx21/Apod/Ptprz1/Ppara/Cd74/Tnfsf4/Pla2g2d/Rag2/Ctla4/Btn2a2/Fgl2/Plxnb3/Kng2/Ifnb1/Il2/Kng1/Cd86/Slfn1/Btn1a1/Nexmif/Dtx1/Gnrh1/Lag3/Ihh/Ripor2/Epha5/Plxnc1/Ceacam1/Bmp6/Btla/Ptprc/Meltf/Cyp1b1/Fgg/Il2ra/Pag1/Angpt1/Havcr2/Zc3h12d/Sema6a/Laptm5/Bmp2/Pde3b/Cask/Myo1f/B4galnt2/Tnr/Ptpn22/Lgals9/Tnfrsf14/Il4/Gpnmb/Glmn/Anxa1/Pik3r1/Se…
GO:0003209	GO:0003209	cardiac atrium morphogenesis	35	-0.565853	-1.51123	0.0217637	0.272724	0.253629	2930	tags=31%, list=14%, signal=27%	Hey2/Tnnt2/Tbx5/Myh6/Dll4/Tgfb2/Wnt5a/Tbx20/Nog/Wnt2/Ccm2l
GO:0032652	GO:0032652	regulation of interleukin-1 production	116	0.426599	1.41852	0.021786	0.272724	0.253629	3424	tags=39%, list=16%, signal=33%	Gbp5/Serpinb1c/Ifng/Lilra5/Serpinb1b/Serpinb1a/Tlr8/Il16/Lpl/Ifi207/Ccl20/Ffar4/Naip5/Mndal/Ccr5/Aim2/Gsdma3/Calca/Cx3cr1/Tnf/Ceacam1/Cd36/Ifi206/Casp1/Nr1h4/Ifi204/P2rx7/Havcr2/Cd33/Isl1/Malt1/Nlrp1b/Lgals9/Ptger4/Pycard/Ifi211/Anxa1/Tlr6/Panx1/Pml/Casp4/Casp8/Arg2/Egr1/Ager
GO:0071674	GO:0071674	mononuclear cell migration	183	0.383355	1.34408	0.0217072	0.272724	0.253629	3075	tags=26%, list=14%, signal=23%	Mstn/Ctsg/Xcl1/Gpr15/Slamf8/Cxcl10/Tbx21/Apod/Tnfsf4/Ccl20/Gcsam/Cadm1/Slamf9/Cxcr3/Itga4/Fut7/Ripor2/Calca/Jaml/Cx3cr1/Alox5/Tnfsf11/C3ar1/Cxcl13/Itgb7/Ptpro/Ccl6/Ccr2/Itgal/Pla2g7/Asb2/Ccr1/Aire/Ccl9/Mospd2/Lgals9/Tnfrsf14/Il4/Cxcl14/Pycard/Stk39/Lyn/Aif1/Anxa1/Cdc42/Cxcl16/Myo1g/Dock8
GO:0035739	GO:0035739	CD4-positive, alpha-beta T cell proliferation	27	0.601758	1.54759	0.0220011	0.274887	0.255641	3543	tags=48%, list=17%, signal=40%	Xcl1/Prkcq/Cd55/Card11/Il2/Cd28/Cd3e/Il2ra/Lgals9/Tnfrsf14/Foxp3/Arg2/Cd274
GO:0000272	GO:0000272	polysaccharide catabolic process	28	0.596548	1.55517	0.022247	0.276458	0.257101	1595	tags=21%, list=7%, signal=20%	Adrb1/Phkg1/Chil3/Aoah/Chit1/Pygm
GO:1905332	GO:1905332	positive regulation of morphogenesis of an epithelium	40	-0.555284	-1.52836	0.0222545	0.276458	0.257101	3154	tags=40%, list=15%, signal=34%	Sox9/Wnt2b/Mmrn2/Gdnf/Wnt4/Bmp4/Sirt6/Mdk/Alox12/Agtr1a/Vegfa/Nog/Agtr2/Pax8/Lhx1/Agt
GO:0033108	GO:0033108	mitochondrial respiratory chain complex assembly	88	-0.45027	-1.4294	0.0221802	0.276458	0.257101	7131	tags=52%, list=33%, signal=35%	Surf1/Ndufb10/Dmac1/Aifm1/Foxred1/Ndufs2/Ndufs5/Oma1/Ndufs7/Taco1/Samm50/Ndufc1/Dmac2/Ndufb7/Tmem186/Cox19/Coa8/Ndufa6/Ndufb4/Cox17/Ndufa5/Nubpl/Ndufb8/Chchd7/Ndufaf3/Ndufb11/Ndufb9/Ndufa1/Chchd4/Ndufa3/Cox14/Lyrm7/Uqcc3/Ndufb3/Ndufc2/Ndufb2/Sdhaf1/Ndufa8/Uqcc2/Ndufa2/Ndufaf8/Ndufb6/Ndufa12/Cox20/Pet100/Ndufs6
GO:0090189	GO:0090189	regulation of branching involved in ureteric bud morphogenesis	25	-0.628036	-1.55985	0.0223834	0.277528	0.258097	3576	tags=48%, list=17%, signal=40%	Sox9/Wnt2b/Gdnf/Bmp4/Agtr1a/Vegfa/Nog/Tacstd2/Agtr2/Pax8/Lhx1/Agt
GO:0007340	GO:0007340	acrosome reaction	39	-0.547708	-1.48878	0.0224852	0.277753	0.258306	2342	tags=33%, list=11%, signal=30%	Syt8/Acr/Garin1b/Zp3/Plcd4/Iqcf1/Tnp2/Hyal3/Ccdc87/Rims1/Pkdrej/Fam170b/Glra1
GO:0051282	GO:0051282	regulation of sequestering of calcium ion	123	0.410865	1.37089	0.022487	0.277753	0.258306	3269	tags=28%, list=15%, signal=24%	Pln/Xcr1/Cxcl9/Xcl1/Cxcl10/Fasl/Capn3/Ms4a2/Trdn/Dhrs7c/Ryr1/Clec4b1/Ryr3/Cd19/Akap6/Cxcr3/Jph3/Ccr5/Hrc/Slc8a1/Ptprc/Drd1/Fcrl5/Dmd/P2rx7/F2/Jsrp1/Tmem38b/Lyn/Atg5/Gp5/Prkce/Casq2/Calm1
GO:0018126	GO:0018126	protein hydroxylation	28	-0.596857	-1.50803	0.0225456	0.277949	0.258488	5734	tags=68%, list=27%, signal=50%	Jmjd4/P4ha1/Egln3/Plod2/P3h1/Plod3/Egln1/Ero1a/P3h4/Vps33b/P3h2/Jmjd6/Plod1/Egln2/P3h3/P4ha2/Fkbp10/P4ha3/P4htm
GO:0010872	GO:0010872	regulation of cholesterol esterification	13	-0.753349	-1.61631	0.0231429	0.278461	0.258964	1826	tags=38%, list=9%, signal=35%	Agtr1a/Apoa1/Apoa5/Apoa2/Agt
GO:0048630	GO:0048630	skeletal muscle tissue growth	12	0.747352	1.59686	0.0227465	0.278461	0.258964	1495	tags=42%, list=7%, signal=39%	Mstn/Chrnd/Igf2/Actn3/Chrna1
GO:0065005	GO:0065005	protein-lipid complex assembly	26	-0.627171	-1.5686	0.0227601	0.278461	0.258964	1892	tags=31%, list=9%, signal=28%	Soat2/Mfsd2a/Apom/Apoa1/Apoa5/Sh3gl2/Apoa2/Pcdhga3
GO:0030890	GO:0030890	positive regulation of B cell proliferation	45	0.529225	1.51444	0.0231462	0.278461	0.258964	5010	tags=49%, list=23%, signal=38%	Tlr9/Cd74/Card11/Tnfsf13b/Il2/Wnt3a/Cd38/Il7/Ptprc/Mef2c/Nfatc2/Sash3/Il4/Bmi1/Nckap1l/Bst1/Peli1/Bcl2/Cd40/Tlr4/Chrnb2/Irs2
GO:0033081	GO:0033081	regulation of T cell differentiation in thymus	30	0.573516	1.51037	0.023168	0.278461	0.258964	2129	tags=30%, list=10%, signal=27%	Tox/Vnn1/Il7r/Rag2/Tespa1/Rasgrp1/Ihh/Il2rg/Zeb1
GO:0070527	GO:0070527	platelet aggregation	55	0.51017	1.49758	0.0232203	0.278461	0.258964	3223	tags=33%, list=15%, signal=28%	Ctsg/Tspan32/Ptger3/Fgb/Adamts18/Prkcq/Gata1/Mmrn1/Blk/Wnt3a/Ceacam1/Cfh/Fgg/Slc7a11/Lyn/P2ry12/Serpine2/Prkg1
GO:0045933	GO:0045933	positive regulation of muscle contraction	55	0.50918	1.49468	0.0232203	0.278461	0.258964	1840	tags=29%, list=9%, signal=27%	Ptger3/Atp2a1/Npy2r/Nmu/Oxt/Cacng1/Oxtr/Actn3/Cacna1s/Chga/Myocd/Adra1a/Ucn/Ptgs1/Rgs2/Mylk2
GO:0007271	GO:0007271	synaptic transmission, cholinergic	29	-0.57927	-1.47719	0.0229596	0.278461	0.258964	2218	tags=34%, list=10%, signal=31%	Nalcn/Tac1/Chrm3/Rapsn/Chrna7/Musk/Lypd1/Ngfr/Tacr2/Chrna10
GO:0060324	GO:0060324	face development	62	-0.48362	-1.45025	0.0228727	0.278461	0.258964	4321	tags=37%, list=20%, signal=30%	Tgfb1/Mapk3/Map2k2/Cdk2ap1/Scx/Rras/Rarg/Col1a1/Tbx1/Srf/Msx1/Csrnp1/Rara/Tgfb2/Stra6/Twist2/Dlx5/Wnt5a/Zic3/Nog/Schip1/Hoxb3/Crispld1
GO:0070231	GO:0070231	T cell apoptotic process	66	0.472739	1.43432	0.0232203	0.278461	0.258964	3543	tags=32%, list=17%, signal=27%	Ido1/Fasl/Rag1/Prkcq/Slc46a2/Bcl11b/Il7r/Pdcd1/Tnfsf4/Serpinb9/Cd27/Siglec1/P2rx7/Il2ra/Ptcra/Pnp/Dock8/Casp8/Kifap3/Arg2/Cd274
GO:0098586	GO:0098586	cellular response to virus	73	0.459151	1.42431	0.0229581	0.278461	0.258964	4617	tags=44%, list=22%, signal=35%	Igtp/Irgm1/Ifnb1/Flt3/Ifih1/Oas3/Pou2af1/Tlr3/Tlr7/Ddx60/Oasl1/Dhx58/Rigi/Wdfy4/Zc3hav1/Lgals9/Atf2/Chuk/Gsdme/Adar/Pum2/Mavs/Usp15/Hif1a/Hsp90aa1/Ddx3x/Riok3/Mmp12/Tspan6/Fmr1/Trim6/Pou2f2
GO:0046545	GO:0046545	development of primary female sexual characteristics	121	-0.413766	-1.36338	0.0232301	0.278461	0.258964	3766	tags=27%, list=18%, signal=23%	Nupr1/Pcyt1b/Sohlh1/Adrm1/Kdr/Src/Nos3/Wnt4/Bmp4/Bax/Lhx9/Tnfaip6/Nefh/Vegfa/Lep/Bmpr1b/Col9a3/Gdf9/Ereg/Serpine1/Ptx3/Nobox/Ptprn/Zp3/Cebpb/Hyal3/Schip1/Msh4/Amh/Inha/Lhx8/Dmc1/Agt
GO:0001890	GO:0001890	placenta development	178	-0.378151	-1.30895	0.022961	0.278461	0.258964	2340	tags=22%, list=11%, signal=20%	Hey2/Plcd1/Fosl1/Hey1/Gjb5/Dazap1/Sox15/Etv2/Rxrb/Mdfi/Socs3/Tppp3/Vash1/Prl7d1/Lep/Pcdh12/Plg/Lhx3/Junb/Krt19/Cited1/Serpine1/Gjb3/Epor/Etnk2/Hsd17b2/Cebpb/Erf/Elf5/Il10/Rtl1/Ghrl/Adm/Wnt2/Ptgis/Nrk/Hand1/Ascl2/Syna
GO:0051091	GO:0051091	positive regulation of DNA-binding transcription factor activity	271	0.348472	1.26881	0.0227391	0.278461	0.258964	4494	tags=30%, list=21%, signal=24%	Itgb2l/Abra/Ppargc1a/Trim30d/Csrp3/Ltf/Capn3/Prkcq/Tlr9/Il18r1/Cytl1/Trim30a/Pparg/Card11/Myocd/Card14/Tlr3/Trim30c/Sp100/Aim2/Epha5/Wnt3a/Cx3cr1/Tnf/Trim34b/Eda2r/Ror1/Cd36/Neurod2/Reln/Tnfsf11/Rigi/Camk2a/Trim34a/Trim12a/Cd84/Trim21/Trim62/Trim5/Trim12c/Bmp2/Ppp3ca/Il18/Eif2ak2/Malt1/Ncoa3/Il4/Bud31/Cacna1d/Trim25/Pycard/Kras/Tlr6/Atf2/Prkcb/Prdx3/Rps6ka5/Kit/Rab7b/Chuk/Itgb2/Ager/Mtpn/Esr1/Tlr…
GO:0060560	GO:0060560	developmental growth involved in morphogenesis	276	-0.351355	-1.2684	0.02305	0.278461	0.258964	3576	tags=24%, list=17%, signal=20%	Sox9/Wnt7b/Rims2/Rarg/Pou4f3/Dbn1/Trim46/Llph/Adnp/S1pr1/Tfap2c/Lamb2/Dvl1/Srf/Sema5b/Ngf/Bmp4/Stk11/Ptk7/Rnd2/Sirt6/Slit3/Megf8/Sema6b/Mt3/Kif26b/Tnfrsf12a/Sema7a/Vegfa/Ddr1/Sema3b/Crabp2/Mst1/Pou4f2/Cpne6/Sema4g/Areg/Lzts2/D130043K22Rik/Nrn1/Wnt5a/Syt4/Tnc/Nkd1/Sema3c/Cacng7/Trpc5/Wnt3/Syt2/Wnt11/Omg/Rims1/Sfrp2/Sh3gl2/St8sia2/Reg1/Hnf1b/Cpne1/Rasal1/Nkx6-1/Lhx1/Slit1/Epha7/Nat8f3/Ilk/Cpne9
GO:0044458	GO:0044458	motile cilium assembly	66	-0.474857	-1.44789	0.0236448	0.281356	0.261657	2849	tags=26%, list=13%, signal=22%	Yif1b/Noto/Armc12/Mks1/Spag16/Tpgs1/Ccdc39/Cep131/BC048507/Klc3/Cfap206/Foxj1/Spef2/Cfap157/Cfap58/Zmynd10/Jhy
GO:0010257	GO:0010257	NADH dehydrogenase complex assembly	52	-0.494796	-1.43584	0.0236448	0.281356	0.261657	7055	tags=56%, list=33%, signal=37%	Ndufb10/Dmac1/Foxred1/Ndufs2/Ndufs5/Ndufs7/Ndufc1/Dmac2/Ndufb7/Tmem186/Ndufa6/Ndufb4/Ndufa5/Nubpl/Ndufb8/Ndufaf3/Ndufb11/Ndufb9/Ndufa1/Ndufa3/Ndufb3/Ndufc2/Ndufb2/Ndufa8/Ndufa2/Ndufaf8/Ndufb6/Ndufa12/Ndufs6
GO:0032981	GO:0032981	mitochondrial respiratory chain complex I assembly	52	-0.494796	-1.43584	0.0236448	0.281356	0.261657	7055	tags=56%, list=33%, signal=37%	Ndufb10/Dmac1/Foxred1/Ndufs2/Ndufs5/Ndufs7/Ndufc1/Dmac2/Ndufb7/Tmem186/Ndufa6/Ndufb4/Ndufa5/Nubpl/Ndufb8/Ndufaf3/Ndufb11/Ndufb9/Ndufa1/Ndufa3/Ndufb3/Ndufc2/Ndufb2/Ndufa8/Ndufa2/Ndufaf8/Ndufb6/Ndufa12/Ndufs6
GO:0051208	GO:0051208	sequestering of calcium ion	125	0.406	1.36434	0.0235827	0.281356	0.261657	3269	tags=27%, list=15%, signal=23%	Pln/Xcr1/Cxcl9/Xcl1/Cxcl10/Fasl/Capn3/Ms4a2/Trdn/Dhrs7c/Ryr1/Clec4b1/Ryr3/Cd19/Akap6/Cxcr3/Jph3/Ccr5/Hrc/Slc8a1/Ptprc/Drd1/Fcrl5/Dmd/P2rx7/F2/Jsrp1/Tmem38b/Lyn/Atg5/Gp5/Prkce/Casq2/Calm1
GO:0045932	GO:0045932	negative regulation of muscle contraction	30	0.572692	1.5082	0.0237737	0.281857	0.262122	3389	tags=40%, list=16%, signal=34%	Adrb1/Atp2a1/Atp1a2/Calca/Rgs2/Tnnt1/Dock4/Ncf1/Kcnma1/Ptger4/Prkg1/Arg2
GO:0086003	GO:0086003	cardiac muscle cell contraction	69	0.470599	1.44888	0.0237737	0.281857	0.262122	2885	tags=23%, list=13%, signal=20%	Adrb1/Pln/Scn2b/Cacnb2/Atp1a2/Cacna1h/Scn1a/Scn3b/Akap6/Kcnn2/Cav3/Rnf207/Dsc2/Kcne2/Cacna1d/Fgf13
GO:0042116	GO:0042116	macrophage activation	100	0.42443	1.37117	0.0238299	0.282009	0.262264	3185	tags=31%, list=15%, signal=27%	Ifng/Pla2g10/Cst7/Ttbk1/Pparg/Mmp8/Csf2/Bpi/Shpk/Ifnb1/Stap1/Tlr3/Ctsc/Cx3cr1/Tnf/Casp1/Tlr1/Trpv1/Nmi/Havcr2/Cd84/Atm/Lgals9/Il4/Stk39/Aif1/Itgam/Lrrk2/Tlr6/Prkce/Nampt
GO:0007018	GO:0007018	microtubule-based movement	432	-0.314702	-1.18438	0.024044	0.284026	0.264139	3582	tags=21%, list=17%, signal=18%	Arl8a/Bloc1s4/Gapdhs/Ttll3/Cfap45/Pex14/Prss55/Prdm14/Trim46/Septin4/Stk36/Rhot2/Meig1/Hydin/Cnih2/Odad4/Eno4/Klc1/Dnah7b/Yif1b/Celsr2/Armc12/Stk11/Ccdc103/Klc2/Cfap298/Sybu/Dnah7a/Borcs6/Ly6k/Kif6/Trim58/Spinkl/Spag16/Bloc1s1/Tac1/Kif7/Tpgs1/Rgn/Dnai3/Ttc29/Nefh/Dnali1/Cfap70/Kifc1/Dnah3/Ccdc39/Cep131/BC048507/Map6/Tekt2/Chrna7/Efcab1/Kif28/Bsn/Klc3/Kif27/Dynlt4/Kifc5b/Iqcf1/Septin12/Tnp2/Dnah5/…
GO:0032677	GO:0032677	regulation of interleukin-8 production	76	0.459103	1.42976	0.0241154	0.284351	0.264442	2924	tags=32%, list=14%, signal=27%	Elane/Camp/Tlr9/Cd74/Bpi/Tlr3/Tlr8/Tlr7/Cd2/Calca/Tnf/Prg3/Rigi/Ptprc/Tlr1/Cd33/Il18/Ptpn22/Ffar2/Ptger4/Pycard/Tlr5/Anxa1/Tlr6
GO:0002523	GO:0002523	leukocyte migration involved in inflammatory response	26	0.610892	1.55067	0.024165	0.28442	0.264506	2889	tags=31%, list=13%, signal=27%	Itgb2l/Elane/Slamf8/Fut7/Alox5/Ptn/Ffar2/Itgam
GO:0031295	GO:0031295	T cell costimulation	32	0.568329	1.51483	0.0243725	0.286344	0.266295	1726	tags=31%, list=8%, signal=29%	Cd160/Tnfsf4/Icos/Card11/Tnfsf13b/Cd86/Cd28/Cd5/Cd3e/Dpp4
GO:0034162	GO:0034162	toll-like receptor 9 signaling pathway	16	0.698584	1.59176	0.0244226	0.286414	0.266361	3361	tags=62%, list=16%, signal=53%	Tlr9/Cd300ld3/Rsad2/Nr1h4/Havcr2/Epg5/Ptpn22/Unc93b1/Rab7b/Pik3ap1
GO:0034142	GO:0034142	toll-like receptor 4 signaling pathway	46	0.53651	1.53739	0.0245233	0.286561	0.266497	3361	tags=39%, list=16%, signal=33%	Ltf/Nepn/Oas1d/Tril/Oas1h/Oas1g/Scimp/Bpifb1/Oas1a/Nr1h4/Nmi/Ptpn22/Lyn/Prkce/Rab11fip2/Rab7b/Ly96/Pik3ap1
GO:1903115	GO:1903115	regulation of actin filament-based movement	46	0.536309	1.53681	0.0245233	0.286561	0.266497	1840	tags=20%, list=9%, signal=18%	Adrb1/Pln/Ptger3/Atp1a2/Cacna1h/Nos1/Akap6/Cav3/Mylk2
GO:0032941	GO:0032941	secretion by tissue	53	0.50588	1.47212	0.0247768	0.289003	0.268768	3103	tags=34%, list=14%, signal=29%	Adrb1/Fgf10/Oprk1/Ucn/Nlrp6/Wnk3/Chrm1/Scnn1b/Agr2/Cckar/Kcnma1/Ppp3ca/Tifab/Ptger4/Stk39/Atg5/Prkce/Tac4
GO:0010985	GO:0010985	negative regulation of lipoprotein particle clearance	12	-0.720107	-1.51749	0.0249833	0.290889	0.270522	1002	tags=58%, list=5%, signal=56%	Khsrp/Apoc1/Lrpap1/Ldlr/Abcc8/Pcsk9/Il19
GO:0051147	GO:0051147	regulation of muscle cell differentiation	157	0.392626	1.34245	0.0250382	0.291008	0.270633	4483	tags=30%, list=21%, signal=24%	Adrb1/Csrp3/Igf2/Prdm6/Ppara/Nek5/Lmod3/Myog/Fgf9/Actn3/Myocd/Myf6/Sox6/Akap6/Wnt3a/Mylk3/Ankrd2/Rgs2/Cav3/Tmsb4x/Mef2c/Zeb1/Hdac9/Trim72/Nfatc2/Nfatc3/Bmp2/Olfm2/Myod1/Lama2/Kit/Naca/Bmpr1a/Xbp1/Id2/Zfp418/Gsk3b/Ezh2/Nfatc1/Epc1/Arrb2/Foxp1/Bmpr2/Pak1/Sirt1/Bcl2/Cth
GO:0050688	GO:0050688	regulation of defense response to virus	75	0.462452	1.44066	0.0251377	0.291642	0.271222	5533	tags=51%, list=26%, signal=38%	Gbp4/Tspan32/Ifng/Stat1/Fgl2/Dhx58/Aim2/Il12b/Dtx3l/Parp9/Rigi/Zc3hav1/Ptpn22/Il4/Pycard/Atg5/Foxp3/Pml/Il12rb1/Il23r/Il15/Itch/Mavs/Zmpste24/Trim44/Hsp90aa1/Riok3/Mmp12/Tspan6/Trim6/Cgas/Dhx9/Ifnlr1/Elmod2/Ccl5/Atg12/Nlrx1/Tomm70a
GO:0002335	GO:0002335	mature B cell differentiation	41	0.528175	1.48734	0.025189	0.291716	0.271292	4103	tags=41%, list=19%, signal=34%	Slamf8/Rag2/Dock10/Pou2af1/Il2/Cd19/Cdh17/Dock11/Dpp4/Il2rg/Malt1/Plcl2/Irf8/Xbp1/Enpp1/Itm2a/Nfatc1
GO:0032633	GO:0032633	interleukin-4 production	39	0.537206	1.49724	0.0253392	0.292413	0.27194	2604	tags=28%, list=12%, signal=25%	Prg2/Epx/Prkcq/Tnfsf4/Itk/Cd28/Cd83/Cd3e/Havcr2/Sash3/Cd1d2
GO:0045109	GO:0045109	intermediate filament organization	71	-0.461555	-1.41363	0.0253249	0.292413	0.27194	2068	tags=24%, list=10%, signal=22%	Tchh/Krt4/Nefh/Krt71/Krt19/Krt81/Krt5/Krt2/Bfsp2/Krt16/Krt77/Krt86/Krt14/Krt15/Krt87/Krt42/Prph
GO:0007281	GO:0007281	germ cell development	394	-0.328943	-1.23058	0.0254024	0.292622	0.272134	3444	tags=21%, list=16%, signal=18%	Adrm1/Prss44/Actl7a/Prdm14/Septin4/Meig1/Pebp1/Nectin2/Pde3a/Src/Xlr4c/Yif1b/Shb/Wnt4/Ccdc136/Pabpc1l/Armc12/Wee2/Bmp4/Stk11/Bax/Prm2/Tdrd1/Spinkl/Rara/Spag16/Mdk/Lgr5/Prss42/Zfp37/Tnfaip6/Tssk6/Tpgs1/Septin14/Cep131/Bmpr1b/H1f9/Figla/Gdf9/Ereg/Dhh/Adad1/Rnf17/Sebox/Ccdc42/Ptx3/Klc3/Insl3/Nobox/Inhbb/Garin1b/Tcp11x2/Nup210l/Xlr4b/Prm1/Zp3/Osbp2/Oca2/Iqcf1/Zpbp/Garin1a/Kash5/Cfap206/Nanos3/Meiosin…
GO:0002399	GO:0002399	MHC class II protein complex assembly	11	0.769117	1.59078	0.0256603	0.294176	0.273579	2586	tags=82%, list=12%, signal=72%	H2-Aa/H2-DMb1/H2-Ea/H2-DMb2/H2-Eb1/H2-Ab1/H2-DMa/B2m/H2-Ob
GO:0002503	GO:0002503	peptide antigen assembly with MHC class II protein complex	11	0.769117	1.59078	0.0256603	0.294176	0.273579	2586	tags=82%, list=12%, signal=72%	H2-Aa/H2-DMb1/H2-Ea/H2-DMb2/H2-Eb1/H2-Ab1/H2-DMa/B2m/H2-Ob
GO:0021680	GO:0021680	cerebellar Purkinje cell layer development	39	-0.540199	-1.46837	0.0257183	0.294176	0.273579	1673	tags=18%, list=8%, signal=17%	Coq8b/Sez6/Cend1/Whrn/Lhx1/Atp2b2/Sez6l
GO:0007338	GO:0007338	single fertilization	167	-0.386007	-1.33339	0.0257003	0.294176	0.273579	2734	tags=25%, list=13%, signal=22%	Ccdc136/Folr2/Trpc6/Plat/Wee2/Spaca6/Tpst2/Arsa/Tmem95/Syt8/Ly6k/Acr/T/Zp1/Npm2/Xntrpc/Adam2/Spaca4/Ovgp1/Garin1b/Zp3/Plcd4/Hspa1l/Iqcf1/Tnp2/Lyzl4/Hyal3/Zpbp/Hspa1b/Ccdc87/Rims1/Hoxd10/Spag8/Hoxd9/Adam1a/Pkdrej/Fam170b/Hoxa11/Glra1/Zan/Slirp
GO:0060071	GO:0060071	Wnt signaling pathway, planar cell polarity pathway	37	-0.539661	-1.45132	0.0258598	0.295275	0.274601	3990	tags=43%, list=19%, signal=35%	Vangl2/Dvl2/Wnt7b/Dvl1/Celsr3/Gpc3/Ptk7/Mks1/Cthrc1/Wnt5a/Ror2/Wnt7a/Nkd1/Celsr1/Wnt11/Sfrp2
GO:0032615	GO:0032615	interleukin-12 production	64	0.47514	1.43623	0.0259175	0.295414	0.27473	5279	tags=50%, list=25%, signal=38%	Ido1/Tlr9/Ifng/Lilra5/Tnfsf4/Flt3/Tlr3/Tlr8/Il16/Scimp/Il12b/Cd36/Isl1/Laptm5/Unc93b1/Tlr6/Rel/Irf1/Irf8/Ager/Tlr2/Il23r/Irak3/Arrb2/Foxp1/Nlrc3/Cd40/Tlr4/Thbs1/Cmklr1/Traf6/Mapk14
GO:0046638	GO:0046638	positive regulation of alpha-beta T cell differentiation	51	0.502889	1.45433	0.0260393	0.296282	0.275538	3046	tags=31%, list=14%, signal=27%	Gimap3/Ifng/Tnfsf4/Zap70/Cd83/Ihh/Il2rg/Myb/Ccr2/Il18/Sash3/Malt1/Pnp/Anxa1/Irf1/Foxp3
GO:0002830	GO:0002830	positive regulation of type 2 immune response	18	0.668765	1.57368	0.0263371	0.298625	0.277717	2717	tags=44%, list=13%, signal=39%	Xcl1/Ido1/Cd74/Tnfsf4/Rsad2/Dennd1b/Il18/Il4
GO:2000561	GO:2000561	regulation of CD4-positive, alpha-beta T cell proliferation	26	0.608633	1.54493	0.0263198	0.298625	0.277717	3543	tags=50%, list=17%, signal=42%	Xcl1/Prkcq/Cd55/Card11/Il2/Cd28/Cd3e/Il2ra/Lgals9/Tnfrsf14/Foxp3/Arg2/Cd274
GO:0002922	GO:0002922	positive regulation of humoral immune response	21	0.65439	1.59729	0.0265028	0.29998	0.278976	2291	tags=48%, list=11%, signal=43%	Gimap3/Pgc/H2-DMa/C6/Lta/Fcer2a/Tnf/Ptprc/Hpx/Klk5
GO:1903367	GO:1903367	positive regulation of fear response	11	-0.764489	-1.60377	0.0265617	0.300125	0.279111	156	tags=27%, list=1%, signal=27%	Grp/Grpr/Cck
GO:0030261	GO:0030261	chromosome condensation	45	-0.520317	-1.46422	0.0266324	0.300401	0.279368	3786	tags=31%, list=18%, signal=26%	Acin1/H1f0/Gper1/Banf1/Akap8l/Prm2/H1f3/H1f9/Prm1/H1f1/H1f10/H1f5/H1f4/H1f8
GO:0034123	GO:0034123	positive regulation of toll-like receptor signaling pathway	30	0.56536	1.48889	0.0268021	0.301791	0.280661	4945	tags=53%, list=23%, signal=41%	Ltf/Tlr9/Cd300ld3/Rsad2/Tlr3/Tlr1/Ptpn22/Tlr5/Pik3ap1/Tlr2/Peli1/Pja2/Ddx3x/Ifi35/Wdfy1/Tasl
GO:0001822	GO:0001822	kidney development	327	-0.330963	-1.21693	0.0268781	0.302123	0.280969	3323	tags=24%, list=16%, signal=21%	Smad7/Osr1/Tek/Mmp9/Irx3/Smad6/Acvr2b/Wnt2b/Basp1/Pdgfb/Jmjd6/Lamb2/Gdnf/Dact2/Gcnt3/Wnt6/Wnt4/Irx2/Fgfr1/Plxnd1/Gpc3/Bmp4/Hey1/Ptk7/Pdgfrb/Heyl/Kirrel3/Bax/Gli2/Cys1/Ren1/Rara/Hoxc11/Tgfb2/Tcf21/Anks6/Stra6/Notch3/Kif26b/Rhpn1/Col4a3/Agtr1a/Vegfa/Pgf/Gdf11/Rarb/Nphp3/Lzts2/Sox17/Wnt5a/Cited1/Cyp4a14/Irx1/Calb1/Hc/Fras1/Col4a4/Nog/Wnt11/Gcnt4/Schip1/Dchs2/Ndufs6/Commd5/Tacstd2/Adamts16/Frem2/Ovol…
GO:0071695	GO:0071695	anatomical structure maturation	293	-0.342978	-1.24861	0.0269575	0.302492	0.281313	3407	tags=22%, list=16%, signal=18%	Grip2/Ghrhr/Septin4/Kdr/Cdh5/S1pr1/Pebp1/Pdgfb/Pde3a/Ercc2/Six3/Klf1/Shb/Rnd1/Fgfr1/Rac3/Pabpc1l/Ddit3/Ngf/Wee2/Zbtb7a/Tdrd1/Trim58/Spinkl/Ren1/Tgfb2/Grin1/Epb42/Rflna/Actl6b/Adamts7/Vegfa/Lep/Myoc/Thbs3/Gdf11/Barx2/Ereg/Fev/Wnt5a/Angptl8/Ccdc154/Insl3/Tcp11x2/Cntn2/Dsg4/Iqcf1/Cend1/C1ql1/Bfsp2/Epha8/Phospho1/Cspg4/Sptbn4/Kcnip2/Catsperz/Dlg2/Dazl/Gal/Wnt1/Dmc1/Cabyr/Sox10
GO:0034121	GO:0034121	regulation of toll-like receptor signaling pathway	70	0.460339	1.41741	0.0271874	0.304545	0.283222	4282	tags=39%, list=20%, signal=31%	Ltf/Gfi1/Tlr9/Cd300ld3/Rsad2/Trim30a/Tlr3/Bpifb1/Nlrp6/Irf7/Cd36/Tlr1/Ptpn22/Tlr5/Lyn/Tlr6/Irf1/Rab7b/Pik3ap1/Esr1/Tlr2/Peli1/Irak3/Lgr4/Pja2/Arrb2/Ddx3x
GO:0002579	GO:0002579	positive regulation of antigen processing and presentation	12	0.736812	1.57434	0.0273262	0.305574	0.284179	2811	tags=33%, list=13%, signal=29%	Cd74/H2-Ab1/Clec4b2/Pycard
GO:0097067	GO:0097067	cellular response to thyroid hormone stimulus	10	0.771849	1.57911	0.0276315	0.306875	0.285389	495	tags=30%, list=2%, signal=29%	Thrb/Ppargc1a/Gata1
GO:0046884	GO:0046884	follicle-stimulating hormone secretion	10	-0.77568	-1.56807	0.027613	0.306875	0.285389	2402	tags=50%, list=11%, signal=44%	Crhr2/Ucn2/Inhbb/Tbx3/Inha
GO:0048706	GO:0048706	embryonic skeletal system development	145	-0.387889	-1.3139	0.0275741	0.306875	0.285389	3318	tags=27%, list=15%, signal=23%	Osr1/Col1a1/Tbx1/Axin1/Cdk20/Hoxb8/Hspg2/Bmp4/Prrx2/Mks1/Megf8/Col2a1/T/Hoxc11/Tgfb2/Twist1/Mdfi/Hoxc6/Twist2/Dlk1/Mmp16/Hyal1/Wnt5a/Dmrt2/Gnas/Nog/Dlx2/Hoxd4/Hoxb3/Hoxd10/Hoxb5/Hoxd9/Alx3/Hoxa11/Lhx1/Hoxb6/Hoxc5/Hoxb9/Hoxc9
GO:0010959	GO:0010959	regulation of metal ion transport	457	0.317303	1.20435	0.0275159	0.306875	0.285389	2925	tags=22%, list=14%, signal=19%	Adrb1/Pln/Tesc/Cxcl9/Cacng6/Scn2b/Kcna1/Gimap3/Neto2/Cxcl10/Casr/Cacnb2/Ptger3/Fgf12/Capn3/Slc9a3/Nos1ap/Tlr9/Mrln/Drd4/Kcnip4/Ifng/Homer2/Atp1a2/Lilra5/Kcnk3/Ms4a2/Cacng1/Sln/Trdn/Dhrs7c/Trf/Actn2/Epo/Cd4/Clec4b1/Fhl1/Il16/Nos1/Oprk1/Kcnc2/Drd3/Scn3b/Cd19/Akap6/Cxcr3/Ucn/Plp1/Jph3/Wnk3/Cabp4/Calca/Kcnn2/Cav3/Hrc/Slc8a1/Pik3cg/Camk2a/Drd1/Mtnr1b/Rnf207/B2m/Fcrl5/Calcr/Dmd/P2rx7/Cd33/Cd84/Scnn1b/C…
GO:0034756	GO:0034756	regulation of iron ion transport	13	0.738677	1.61885	0.0279207	0.306983	0.285489	2508	tags=38%, list=12%, signal=34%	Ifng/Trf/Nos1/B2m/Atp7a
GO:0072079	GO:0072079	nephron tubule formation	20	-0.648218	-1.53421	0.0278904	0.306983	0.285489	3576	tags=50%, list=17%, signal=42%	Sox9/Osr1/Irx3/Gdnf/Wnt6/Irx2/Irx1/Nog/Hnf1b/Pax8
GO:1901857	GO:1901857	positive regulation of cellular respiration	27	0.590016	1.51739	0.0277669	0.306983	0.285489	2717	tags=33%, list=13%, signal=29%	Ppargc1a/Ifng/Oas1d/Myog/Oas1h/Oas1g/Oas1a/Lexm/Il4
GO:0001657	GO:0001657	ureteric bud development	107	-0.425047	-1.37874	0.0279247	0.306983	0.285489	3323	tags=31%, list=16%, signal=26%	Smad7/Osr1/Smad6/Wnt2b/Gdnf/Wnt6/Wnt4/Fgfr1/Gpc3/Bmp4/Hey1/Rara/Tcf21/Kif26b/Agtr1a/Vegfa/Pgf/Gdf11/Rarb/Lzts2/Calb1/Nog/Tacstd2/Adamts16/Hnf1b/Hoxa11/Agtr2/Pax8/Cer1/Lhx1/Ilk/Wnt1/Agt
GO:0072163	GO:0072163	mesonephric epithelium development	107	-0.425047	-1.37874	0.0279247	0.306983	0.285489	3323	tags=31%, list=16%, signal=26%	Smad7/Osr1/Smad6/Wnt2b/Gdnf/Wnt6/Wnt4/Fgfr1/Gpc3/Bmp4/Hey1/Rara/Tcf21/Kif26b/Agtr1a/Vegfa/Pgf/Gdf11/Rarb/Lzts2/Calb1/Nog/Tacstd2/Adamts16/Hnf1b/Hoxa11/Agtr2/Pax8/Cer1/Lhx1/Ilk/Wnt1/Agt
GO:0072164	GO:0072164	mesonephric tubule development	107	-0.425047	-1.37874	0.0279247	0.306983	0.285489	3323	tags=31%, list=16%, signal=26%	Smad7/Osr1/Smad6/Wnt2b/Gdnf/Wnt6/Wnt4/Fgfr1/Gpc3/Bmp4/Hey1/Rara/Tcf21/Kif26b/Agtr1a/Vegfa/Pgf/Gdf11/Rarb/Lzts2/Calb1/Nog/Tacstd2/Adamts16/Hnf1b/Hoxa11/Agtr2/Pax8/Cer1/Lhx1/Ilk/Wnt1/Agt
GO:0060537	GO:0060537	muscle tissue development	467	0.320043	1.22051	0.0280514	0.307854	0.286299	4582	tags=32%, list=21%, signal=26%	Adrb1/Pln/Mstn/Chrnd/Ppargc1a/Myoz2/Col19a1/Fgf8/Csrp3/Vgll2/Klhl41/Igf2/Xk/Sgcg/Xirp1/Ppara/Pax5/Xirp2/Bves/Lmod3/Msc/Myog/Fgf9/Actn3/Ly6e/Mybpc3/Actn2/Cacna1s/Ryr1/Tnni1/Acta1/Epo/Myocd/Tbx2/Actc1/Myf6/Adra1a/Mylpf/Sox6/Akap6/Neb/Col11a1/Popdc2/Popdc3/Fgf1/Tdgf1/Pax7/Cavin4/Foxp2/Bmp5/Myoz1/Myo18b/Chrna1/Ihh/Ripor2/Wnt3a/Wt1/Mylk3/Klhl40/Ankrd2/Rgs2/Cav3/Eya2/Meox2/Slc8a1/Myh14/Dner/Ttn/Mylk2/M…
GO:0045123	GO:0045123	cellular extravasation	80	0.462229	1.44793	0.0281707	0.308123	0.28655	3717	tags=32%, list=17%, signal=27%	Itgb2l/Elane/Prtn3/Ptger3/Cd177/Itga4/Fut7/Ripor2/Jaml/Cx3cr1/Tnf/Itgb7/Podxl2/Ccr2/Itgal/Trem3/Ptger4/Selplg/Itgam/Sell/Golph3/Itgb2/Ager/Ccl25/Rock1/Il1r1
GO:0034204	GO:0034204	lipid translocation	54	0.492248	1.43973	0.0281299	0.308123	0.28655	2711	tags=30%, list=13%, signal=26%	Tmem30b/Atp8b3/Fasl/Ano3/Atp8a2/1700057G04Rik/Atp8b5/Plscr5/Atp8a1/Atp8b4/Abca1/P2rx7/Plscr2/Plscr4/Atp11c/Tmem30c
GO:0035845	GO:0035845	photoreceptor cell outer segment organization	15	-0.68428	-1.52568	0.0282688	0.308676	0.287064	2357	tags=33%, list=11%, signal=30%	Rom1/Rp1/Mfsd2a/Pcare/Crb1
GO:0060457	GO:0060457	negative regulation of digestive system process	24	0.621373	1.5503	0.0283252	0.308773	0.287154	2816	tags=33%, list=13%, signal=29%	Ptger3/Nmu/Oxt/Oxtr/Ucn/Wnk3/Tifab/Stk39
GO:0001696	GO:0001696	gastric acid secretion	20	0.649672	1.56137	0.0285784	0.310642	0.288892	2707	tags=55%, list=13%, signal=48%	Ptger3/Nmu/Oxt/Oxtr/Slc26a7/Hrh2/Ucn/Trpv1/Snx10/Cckar/Slc9a4
GO:0051153	GO:0051153	regulation of striated muscle cell differentiation	104	0.418487	1.36614	0.0285923	0.310642	0.288892	2509	tags=19%, list=12%, signal=17%	Adrb1/Csrp3/Ppara/Nek5/Lmod3/Myog/Actn3/Myocd/Myf6/Sox6/Akap6/Wnt3a/Mylk3/Ankrd2/Rgs2/Cav3/Mef2c/Hdac9/Trim72/Bmp2
GO:0045989	GO:0045989	positive regulation of striated muscle contraction	14	0.69182	1.53055	0.0286772	0.311045	0.289267	1840	tags=50%, list=9%, signal=46%	Atp2a1/Actn3/Chga/Adra1a/Ucn/Rgs2/Mylk2
GO:2000987	GO:2000987	positive regulation of behavioral fear response	10	-0.773653	-1.56397	0.0287818	0.311287	0.289492	156	tags=30%, list=1%, signal=30%	Grp/Grpr/Cck
GO:0060249	GO:0060249	anatomical structure homeostasis	339	0.329804	1.22324	0.0287954	0.311287	0.289492	3212	tags=24%, list=15%, signal=20%	Pln/Mstn/Rpe65/Csrp3/Pcdh15/Cd7/Tlr9/Cytl1/Gata1/Homer2/Prom1/Oas1d/Rho/Fcgr4/Klhl10/Clrn1/Trf/Nxnl1/Oas1h/Flt3/Tex15/Dcstamp/Esrrb/Vsig1/Oas1g/Ctss/Slc24a2/Oas1a/Nphp4/Pdk4/Chrna1/Ihh/Wnk3/Calca/Cd38/Ptgs1/Nell2/Ceacam1/Il7/Pde6a/Cav3/Tnfsf11/Haao/Crb2/Ahsg/Vstm4/Car2/Snx10/Dmd/P2rx7/Car7/Angpt1/Rb1/Dram2/Ccr2/Oscar/Kcnj1/Fshr/Pbld2/Rac2/Cep290/Atp7a/Sash3/Xiap/Lipa/P2ry4/Napsa/Ptger4/Stk39/Iqcb…
GO:0072001	GO:0072001	renal system development	341	-0.330179	-1.22074	0.0288914	0.311807	0.289975	3323	tags=25%, list=16%, signal=21%	Smad7/Osr1/Tek/Mmp9/Irx3/Smad6/Acvr2b/Wnt2b/Basp1/Pdgfb/Jmjd6/Lamb2/Gdnf/Dact2/Gcnt3/Wnt6/Wnt4/Irx2/Fgfr1/Col4a1/Plxnd1/Gpc3/Bmp4/Hey1/Hdac5/Ptk7/Pdgfrb/Heyl/Kirrel3/Bax/Gli2/Cys1/Ren1/Rara/Hoxc11/Tgfb2/Tcf21/Lgr5/Anks6/Stra6/Notch3/Kif26b/Rhpn1/Col4a3/Agtr1a/Vegfa/Pgf/Gdf11/Rarb/Nphp3/Lzts2/Sox17/Wnt5a/Cited1/Cyp4a14/Irx1/Calb1/Hc/Fras1/Col4a4/Nog/Wnt11/Gcnt4/Schip1/Dchs2/Ndufs6/Commd5/Tacstd2/A…
GO:0055003	GO:0055003	cardiac myofibril assembly	19	0.651634	1.54671	0.0290119	0.312587	0.290701	3578	tags=47%, list=17%, signal=39%	Csrp3/Actc1/Neb/Cavin4/Mylk3/Ttn/Fhod3/Nrap/Mef2a
GO:0051955	GO:0051955	regulation of amino acid transport	53	-0.491189	-1.43168	0.0293292	0.315117	0.293054	2917	tags=25%, list=14%, signal=21%	Adora1/Gabbr1/Per2/Slc15a1/Lep/Syt4/Sv2a/Htr1b/Slc38a3/Avp/Agt/Snca/Cck
GO:0006413	GO:0006413	translational initiation	118	0.418766	1.39537	0.0293437	0.315117	0.293054	5955	tags=41%, list=28%, signal=30%	Eif1ad13/Eif1ad8/Eif4ebp3/Eif1ad19/Eif1ad7/Boll/Eif1ad15/Eif1ad4/Eif1ad16/Eif1ad17/Bank1/Eif1ad2/Eif4e1b/Tnf/Eif1ad14/Eif5/Eif1ad11/Eif4g2/Bzw1/Pml/Eif4a2/Eif4e/Uhmk1/Eif2a/Abce1/Eif1a/Paip2b/Mcts1/Eif3e/Ddx3x/Fmr1/Eif3m/Polr2g/Eif1ax/Eif4ebp2/Eif5b/Mcts2/Nck1/Paip1/Slbp/Ythdf2/Eif2ak1/Eif2ak3/Tpr/Eif4a1/Dnajc3/Eif2s3x/Rps6kb1
GO:0048515	GO:0048515	spermatid differentiation	263	-0.346388	-1.25096	0.0294407	0.315637	0.293538	2259	tags=17%, list=11%, signal=15%	Xlr4c/Yif1b/Tmem119/Ccdc136/Armc12/Stk11/Bax/Prm2/Spinkl/Spag16/Tssk6/Tpgs1/Septin14/Cep131/Dhh/Adad1/Rnf17/Ccdc42/Klc3/Garin1b/Tcp11x2/Nup210l/Xlr4b/Prm1/Osbp2/Oca2/Iqcf1/Zpbp/Garin1a/Cfap206/Tbata/Xlr3c/Nme5/Ttc21a/Dpy19l2/Catsperz/Sox30/Slirp/Spef2/Cfap157/Cfap58/Ybx2/Dmc1/Cabyr
GO:0002360	GO:0002360	T cell lineage commitment	31	0.565578	1.50126	0.0296505	0.316321	0.294173	1679	tags=19%, list=8%, signal=18%	Tox/Tbx21/Slamf6/Rag2/Scart2/Il7
GO:0043403	GO:0043403	skeletal muscle tissue regeneration	43	0.521416	1.48133	0.0295842	0.316321	0.294173	1458	tags=19%, list=7%, signal=17%	Mstn/Mymx/Mymk/Capn3/Tmem182/Myf6/Pax7/Myoz1
GO:0021700	GO:0021700	developmental maturation	349	-0.330219	-1.22332	0.0296182	0.316321	0.294173	3407	tags=21%, list=16%, signal=18%	Grip2/Ghrhr/Septin4/Kdr/Cdh5/S1pr1/Pebp1/Baiap3/Igsf21/Pdgfb/Pde3a/Ercc2/Six3/Klf1/Shb/Rnd1/Fgfr1/Rac3/Pabpc1l/Ddit3/Ngf/Wee2/Zbtb7a/Nrg2/Sybu/Tdrd1/Trim58/Spinkl/Ren1/Tgfb2/Grin1/Epb42/Rflna/Actl6b/Adamts7/Arhgef15/Vegfa/Lep/Myoc/Thbs3/Gdf11/Barx2/Ereg/Adgrl1/Fev/Wnt5a/Angptl8/Ccdc154/Insl3/Syt4/Ptprn/Tcp11x2/Sez6/Cntn2/Dsg4/Iqcf1/Cend1/C1ql1/Bfsp2/Epha8/Phospho1/Cspg4/Sptbn4/Kcnip2/Catsperz/Dlg…
GO:0050855	GO:0050855	regulation of B cell receptor signaling pathway	18	0.661348	1.55623	0.0297656	0.316509	0.294348	4470	tags=67%, list=21%, signal=53%	Stap1/Cd19/Gcsam/Blk/Fcrl5/Lyn/Cd22/Prkcb/Plcl2/Lpxn/Foxp1/Nfam1
GO:0051238	GO:0051238	sequestering of metal ion	18	0.661064	1.55556	0.0297656	0.316509	0.294348	4175	tags=22%, list=19%, signal=18%	Slc30a2/Slc30a3/Lcn2/Slc30a7
GO:0097035	GO:0097035	regulation of membrane lipid distribution	59	0.477107	1.4259	0.0298901	0.317314	0.295097	2711	tags=27%, list=13%, signal=24%	Tmem30b/Atp8b3/Fasl/Ano3/Atp8a2/1700057G04Rik/Atp8b5/Plscr5/Atp8a1/Atp8b4/Abca1/P2rx7/Plscr2/Plscr4/Atp11c/Tmem30c
GO:0051651	GO:0051651	maintenance of location in cell	231	0.353914	1.2749	0.0300773	0.31878	0.29646	3329	tags=20%, list=16%, signal=17%	Pln/Xcr1/Cxcl9/Xcl1/Slc30a2/Cxcl10/Fasl/Capn3/Atp2a1/Ms4a2/Trdn/Dhrs7c/Ryr1/Cd4/Clec4b1/Ryr3/Cd19/Akap6/Sp100/Cxcr3/Jph3/Ccr5/Hrc/Slc8a1/Ptprc/Tmsb4x/Drd1/Fcrl5/Dmd/P2rx7/Sorl1/F2/Jsrp1/Tmem38b/Vps13a/Lyn/Atg5/Slc17a7/Hexb/Gp5/Prkce/Pml/Casq2/Skp1/Golph3/Calm1/Ccdc88a
GO:0042130	GO:0042130	negative regulation of T cell proliferation	77	0.439352	1.37041	0.0301401	0.318925	0.296595	4208	tags=43%, list=20%, signal=35%	Il4i1/Tspan32/Ido1/H2-Aa/Pla2g2d/Btn2a2/Cd86/Slfn1/Btn1a1/Gnrh1/Ihh/Ripor2/Ceacam1/Btla/Il2ra/Havcr2/Zc3h12d/Laptm5/Lgals9/Tnfrsf14/Gpnmb/Glmn/Foxp3/Arg2/Cd274/Tnfrsf21/Peli1/Pdcd1lg2/Marchf7/Pten/Itch/Vsig4/Il20rb
GO:0097066	GO:0097066	response to thyroid hormone	13	0.734171	1.60897	0.0303096	0.319678	0.297295	495	tags=23%, list=2%, signal=23%	Thrb/Ppargc1a/Gata1
GO:0060325	GO:0060325	face morphogenesis	40	-0.545794	-1.50224	0.0303004	0.319678	0.297295	3630	tags=35%, list=17%, signal=29%	Cdk2ap1/Scx/Rras/Col1a1/Tbx1/Msx1/Csrnp1/Tgfb2/Stra6/Twist2/Dlx5/Nog/Schip1/Crispld1
GO:0048302	GO:0048302	regulation of isotype switching to IgG isotypes	17	0.688418	1.59526	0.0306294	0.320164	0.297747	3046	tags=41%, list=14%, signal=35%	Tbx21/Ifng/Il2/Cd28/Ptprc/Il4/Foxp3
GO:0072567	GO:0072567	chemokine (C-X-C motif) ligand 2 production	27	0.587052	1.50977	0.030498	0.320164	0.297747	1631	tags=30%, list=8%, signal=27%	Cd74/Oas1d/Oas1h/Oas3/Lpl/Oas1g/Oas1a/Tnf
GO:2000341	GO:2000341	regulation of chemokine (C-X-C motif) ligand 2 production	27	0.587052	1.50977	0.030498	0.320164	0.297747	1631	tags=30%, list=8%, signal=27%	Cd74/Oas1d/Oas1h/Oas3/Lpl/Oas1g/Oas1a/Tnf
GO:0019228	GO:0019228	neuronal action potential	55	0.498153	1.46231	0.0307006	0.320164	0.297747	2084	tags=33%, list=10%, signal=30%	Kcna1/Fgf12/Kcna2/Scn4a/Kcnmb4/Ifng/Cacna1i/Gria1/Cacna1h/Dcdc2a/Scn1a/Ffar3/Scn7a/Chrna1/Myh14/Drd1/Mtnr1b/P2rx7
GO:0050907	GO:0050907	detection of chemical stimulus involved in sensory perception	96	0.426323	1.3749	0.0305665	0.320164	0.297747	2260	tags=11%, list=11%, signal=10%	Rtp3/Or1r1/Azgp1/Rtp4/Or10j7/Slc24a4/Plcb2/Trpv1/Gnat3/Or10aa1/Or4e5
GO:0045445	GO:0045445	myoblast differentiation	115	0.410139	1.35913	0.030677	0.320164	0.297747	2785	tags=21%, list=13%, signal=18%	Mstn/Cxcl9/Nmrk2/Cxcl10/Csrp3/Klhl41/Capn3/Tmem182/Gdf3/Myog/Myocd/Myf6/Ripor2/Wnt3a/Tnf/Ankrd2/Mef2c/Rb1/Isl1/Il18/Mbnl1/Ccl9/Cxcl14/Mbnl3
GO:0006865	GO:0006865	amino acid transport	160	-0.384143	-1.32242	0.030584	0.320164	0.297747	2917	tags=20%, list=14%, signal=17%	Adora1/Gipc1/Slc38a10/Slc6a7/Gabbr1/Per2/Mfsd12/Slc22a2/Slc15a1/Slc7a3/Lep/Apba1/Slc25a29/Syt4/Sv2a/Slc6a13/Grm1/Slc47a1/Htr1b/Slc6a17/Slc1a2/Slc36a3/Cacnb4/Slc38a3/Lrrc8e/Slc7a14/Slc1a6/Slc6a20b/Avp/Agt/Snca/Cck
GO:0007189	GO:0007189	adenylate cyclase-activating G protein-coupled receptor signaling pathway	153	0.383489	1.30391	0.0307736	0.320411	0.297977	2408	tags=22%, list=11%, signal=19%	Adrb1/Pln/Cxcl9/Htr4/Cxcl10/Ptger3/Mrap2/Tshr/Adgrg4/Adgrb3/Adrb3/Cnr1/Chga/Adgrg5/Mc5r/Mc1r/Nos1/Gpr119/Gpr65/Adra1a/Drd3/Ramp1/Cxcr3/Calca/Ptgfr/Drd1/Abca1/Calcr/Mrap/Gcgr/Fshr/Adcyap1/Adgrg2
GO:0046485	GO:0046485	ether lipid metabolic process	19	0.64898	1.54041	0.0308937	0.320633	0.298184	2580	tags=47%, list=12%, signal=42%	Pla2g10/Plaat1/Pla2g4c/Agmo/Lpcat2/Chpt1/Plaat3/Pla2g7/Far1
GO:0044060	GO:0044060	regulation of endocrine process	57	-0.494183	-1.45728	0.0308775	0.320633	0.298184	2730	tags=37%, list=13%, signal=32%	Fgfr1/Nrg1/Crhr2/Ren1/Tac1/Agtr1a/Ucn2/Crhr1/Gdf9/Crhbp/C1qtnf1/Inhbb/Gnas/Fgfr4/Ghrl/Tacr2/Agtr2/Inha/Gal/Pomc/Agt
GO:0048562	GO:0048562	embryonic organ morphogenesis	330	-0.334495	-1.22915	0.0309965	0.321187	0.298699	3077	tags=24%, list=14%, signal=21%	Hoxb8/Hspg2/Six3/Efna1/Dvl1/Kcnq1/Ppp1r35/Srf/Fgfr1/Noto/Hesx1/Bmp4/Ccdc103/Ptk7/Nr4a3/Prrx2/Foxi1/Msx1/Megf8/Col2a1/Rpl38/Gli2/Ush1c/T/Hoxc11/Tgfb2/Tcf21/Stra6/Twist1/Hmx2/Mfap2/Mdfi/Ptprq/Twist2/Vax2/Cthrc1/Ccdc39/Dlx5/Rarb/Nphp3/Myo3b/Mmp16/Sox17/Hyal1/Wnt5a/Myo3a/Tbx20/Ror2/Tbx3/Gnas/Otx1/Gli1/Zic3/Slitrk6/Celsr1/Kcnq4/Nog/Wnt11/Dlx2/Hoxd4/Hoxb3/Hoxd10/Whrn/Hoxb5/Hoxd9/Cryaa/Alx3/Hnf1b/Hoxa11…
GO:0043502	GO:0043502	regulation of muscle adaptation	101	0.425302	1.37568	0.0310892	0.321635	0.299115	1923	tags=17%, list=9%, signal=15%	Adrb1/Mlip/Mymk/Ppara/Cmya5/Prkag3/Pparg/Myog/Actn3/Tnni1/Adra1a/Akap6/Rgs2/Cav3/Tnnt1/Mef2c/Foxo1
GO:0045620	GO:0045620	negative regulation of lymphocyte differentiation	61	0.472375	1.41973	0.0311809	0.322071	0.299521	3241	tags=33%, list=15%, signal=28%	Tbx21/Cd74/Tnfsf4/Rag2/Ctla4/Fgl2/Ifnb1/Flt3/Il2/Dtx1/Pglyrp1/Lag3/Ihh/Pglyrp2/Il4/Pglyrp4/Anxa1/Irf1/Foxp3/Zfp35
GO:0060405	GO:0060405	regulation of penile erection	11	0.758498	1.56882	0.0315699	0.325403	0.302619	691	tags=36%, list=3%, signal=35%	Drd4/Oxt/Cnr1/Oxtr
GO:0090022	GO:0090022	regulation of neutrophil chemotaxis	37	0.536628	1.48017	0.0316037	0.325403	0.302619	4185	tags=41%, list=20%, signal=33%	Xcl1/Thbs4/Cd74/Ripor2/Dpp4/C3ar1/Rac2/Dapk2/Mospd2/Dnm1l/Sell/Nckap1l/Bst1/Camk1d/Slit2
GO:0120192	GO:0120192	tight junction assembly	88	-0.436844	-1.38678	0.0317594	0.325747	0.30294	5047	tags=35%, list=24%, signal=27%	Cldn7/Marveld3/Myo1c/Actn4/Lsr/Snai1/Ramp2/Rab13/Cldn3/Ephb2/Pecam1/Cgn/Ildr1/Micall2/Cdh5/Srf/Frmpd2/Ocel1/Cldn18/Cldn15/Cldn9/Snai2/Cldn23/Cldn5/Wnt11/Cldn24/Cldn10/Cldn8/Cldn19/Gpbar1/Cldn11
GO:0003015	GO:0003015	heart process	252	0.349855	1.26445	0.0317875	0.325747	0.30294	2072	tags=17%, list=10%, signal=15%	Adrb1/Pln/Thrb/Scn2b/Csrp3/Cacnb2/Sgcg/Nos1ap/Nmu/Ifng/Oxt/Atp1a2/Bves/Avpr1a/Cacna1h/Trdn/Myl1/Scn1a/Mybpc3/Myl4/Tnni1/Chga/Il2/Actc1/Nos1/Ffar3/Adra1a/Scn3b/Akap6/Popdc2/Cacna1e/Ucn/Calca/Kcnn2/Rgs2/Cav3/Hrc/Slc8a1/Ttn/Trpv1/Rnf207/Dmd
GO:0050727	GO:0050727	regulation of inflammatory response	358	0.327356	1.2211	0.031768	0.325747	0.30294	2924	tags=22%, list=14%, signal=20%	Xcl1/Muc19/Nkg7/Slamf8/Ido1/Ptger3/Tlr9/Ppara/Ifng/Pla2g10/Lilra5/Cd200r4/Cst7/Zbp1/Tnfsf4/Ttbk1/Gpr31b/Cnr1/Pla2g2d/Pparg/Mmp8/Alox15/Shpk/Aoah/Fcgr1/Stap1/Il2/Lta/Tlr3/Nlrp4c/Il16/Lpl/Ffar3/Siglecg/Ffar4/Ctss/Cd28/Pglyrp1/Dnase1l3/Ctsc/Cd200r3/Fut7/Nlrp6/Ccr5/Aim2/Il12b/Cx3cr1/Hpse/Tnf/Casp1/Pik3cg/Nr1h4/Alox5/Dnase1/Tnfsf11/Pglyrp2/Ahsg/Il2ra/Nmi/Ncf1/Rb1/Ccr2/Atm/Isl1/Adcyap1/Cd200l1/Casp12/I…
GO:0001660	GO:0001660	fever generation	14	0.686627	1.51906	0.0320213	0.327413	0.304489	1927	tags=43%, list=9%, signal=39%	Ptger3/Cnr1/Ccr5/Tnf/Tnfsf11/Trpv1
GO:0002753	GO:0002753	cytoplasmic pattern recognition receptor signaling pathway	50	0.510424	1.47794	0.0320617	0.327413	0.304489	4425	tags=40%, list=21%, signal=32%	Igtp/Irgm1/Slc46a2/Ifih1/Oas3/Ddx60/Slc15a2/Oasl1/Dhx58/Tifa/Rigi/Zc3hav1/Ptpn22/Erbin/Lacc1/Pum2/Mavs/Usp15/Riok3/Tspan6
GO:0032655	GO:0032655	regulation of interleukin-12 production	62	0.4775	1.43769	0.0321282	0.327413	0.304489	5279	tags=52%, list=25%, signal=39%	Ido1/Tlr9/Ifng/Lilra5/Tnfsf4/Flt3/Tlr3/Tlr8/Il16/Scimp/Il12b/Cd36/Isl1/Laptm5/Unc93b1/Tlr6/Rel/Irf1/Irf8/Ager/Tlr2/Il23r/Irak3/Arrb2/Foxp1/Nlrc3/Cd40/Tlr4/Thbs1/Cmklr1/Traf6/Mapk14
GO:0030168	GO:0030168	platelet activation	95	0.427812	1.37749	0.0321517	0.327413	0.304489	3291	tags=25%, list=15%, signal=21%	Ctsg/Tspan32/Ptger3/Fgb/Adamts18/Prkcq/Gata1/Mmrn1/Blk/Entpd2/Wnt3a/Ceacam1/Cfh/Mertk/Fgg/F2/Slc7a11/Treml1/Lyn/P2ry12/Serpine2/Gp5/Prkg1/Evl
GO:0140289	GO:0140289	protein mono-ADP-ribosylation	12	0.729536	1.5588	0.0322173	0.327511	0.30458	3603	tags=58%, list=17%, signal=49%	Parp11/Parp14/Parp9/Parp12/Parp8/Parp4/Enpp1
GO:0045332	GO:0045332	phospholipid translocation	52	0.498783	1.45584	0.0322621	0.327511	0.30458	2711	tags=31%, list=13%, signal=27%	Tmem30b/Atp8b3/Fasl/Ano3/Atp8a2/1700057G04Rik/Atp8b5/Plscr5/Atp8a1/Atp8b4/Abca1/P2rx7/Plscr2/Plscr4/Atp11c/Tmem30c
GO:0071624	GO:0071624	positive regulation of granulocyte chemotaxis	31	0.560768	1.4885	0.0323686	0.328079	0.305108	3452	tags=39%, list=16%, signal=33%	Xcl1/Thbs4/Cd74/Ripor2/C3ar1/Rac2/Dapk2/Mospd2/Il4/Dnm1l/Sell/Nckap1l
GO:0042745	GO:0042745	circadian sleep/wake cycle	38	0.543241	1.50813	0.0326312	0.329989	0.306884	1957	tags=29%, list=9%, signal=26%	Adrb1/Ptger3/Kcna2/Npy2r/Nmu/Csf2/Drd3/Casp1/Drd1/Uts2r/Mtnr1b
GO:0072171	GO:0072171	mesonephric tubule morphogenesis	75	-0.468626	-1.43803	0.0326586	0.329989	0.306884	3318	tags=33%, list=15%, signal=28%	Osr1/Wnt2b/Gdnf/Wnt6/Wnt4/Gpc3/Bmp4/Hey1/Tcf21/Kif26b/Agtr1a/Vegfa/Pgf/Lzts2/Nog/Tacstd2/Adamts16/Hnf1b/Hoxa11/Agtr2/Pax8/Lhx1/Ilk/Wnt1/Agt
GO:0002679	GO:0002679	respiratory burst involved in defense response	11	0.75446	1.56047	0.0328201	0.330769	0.30761	143	tags=18%, list=1%, signal=18%	Mpo/Slamf8
GO:0046596	GO:0046596	regulation of viral entry into host cell	52	0.498371	1.45464	0.0328885	0.330769	0.30761	2453	tags=31%, list=11%, signal=27%	Trim30d/Cd74/Tmprss4/Ifitm6/Trim30a/Ciita/Ly6e/Cd4/Trim30c/Trim34b/Trim34a/Trim12a/Trim21/Trim62/Trim5/Trim12c
GO:0048704	GO:0048704	embryonic skeletal system morphogenesis	107	-0.419964	-1.36226	0.0328612	0.330769	0.30761	3318	tags=28%, list=15%, signal=24%	Osr1/Tbx1/Axin1/Hoxb8/Hspg2/Bmp4/Prrx2/Megf8/Col2a1/Hoxc11/Tgfb2/Twist1/Mdfi/Twist2/Mmp16/Hyal1/Gnas/Nog/Dlx2/Hoxd4/Hoxb3/Hoxd10/Hoxb5/Hoxd9/Alx3/Hoxa11/Lhx1/Hoxb6/Hoxb9/Hoxc9
GO:0072672	GO:0072672	neutrophil extravasation	16	0.681916	1.55378	0.0330332	0.331711	0.308486	2778	tags=50%, list=13%, signal=44%	Prtn3/Ptger3/Cd177/Fut7/Ripor2/Jaml/Trem3/Ptger4
GO:0001964	GO:0001964	startle response	36	0.534489	1.46174	0.0331012	0.33188	0.308643	2555	tags=39%, list=12%, signal=34%	Fabp7/Kcna1/Pcdh15/Ctnna2/Drd3/Ucn/Grin2b/Csmd1/Grin2a/Glrb/Grin3a/Nrxn1/Aph1c/Aph1b
GO:0031032	GO:0031032	actomyosin structure organization	215	0.356593	1.26744	0.0331649	0.332007	0.308761	4560	tags=30%, list=21%, signal=24%	Myoz2/Kank4/Csrp3/Klhl41/Capn3/Prkcq/Xirp1/Lmod3/Tmod2/Mybpc3/Actn2/Acta1/Spag6l/Lmod2/Ldb3/Actc1/Gpr65/Neb/Ankrd23/Cavin4/Myoz1/Myo18b/Asap3/Phactr1/Mylk3/Cav3/Myom2/Myh14/Tmod4/Tnnt1/Ttn/Mef2c/Rhpn2/2310002L09Rik/Mypn/Ptger4/Lpar1/Fhod3/Cdc42/Tgfbr1/Nrap/Pik3r1/Casq2/Evl/Ccdc88a/Ect2/Rock1/Mef2a/Tnnt3/Epb41l4a/Mkks/Frmd3/Tjp1/Cfl2/Limch1/Pak2/Pak1/Cul3/Cnn3/Arhgef5/Akap13/Alms1/Trpm7/Rhoa
GO:0021936	GO:0021936	regulation of cerebellar granule cell precursor proliferation	14	-0.685383	-1.49602	0.0333777	0.333623	0.310264	2230	tags=43%, list=10%, signal=38%	Slc6a4/Gli2/Gpr37l1/Gli1/Cend1/Lhx1
GO:0046877	GO:0046877	regulation of saliva secretion	10	0.763862	1.56277	0.0334446	0.333778	0.310408	3103	tags=60%, list=14%, signal=51%	Adrb1/Fgf10/Oprk1/Ppp3ca/Tifab/Tac4
GO:0097242	GO:0097242	amyloid-beta clearance	36	0.534103	1.46068	0.0337199	0.334982	0.311528	4392	tags=47%, list=21%, signal=38%	Ifng/Ttpa/Myocd/Tnf/Cd36/Msr1/Ide/Mme/Il4/Itgam/Cltc/Lrp2/Itgb2/Rock1/Picalm/Rab11a/Lrp4
GO:0050871	GO:0050871	positive regulation of B cell activation	89	0.448139	1.43836	0.0336463	0.334982	0.311528	3696	tags=31%, list=17%, signal=26%	Tbx21/Tlr9/Cd74/Ifng/Tnfsf4/Igll1/Card11/Tnfsf13b/Il2/Cd28/Wnt3a/Cd38/Il7/Il2rg/Ptprc/Cd27/Mef2c/Nfatc2/Sash3/Atp11c/Pnp/Il4/Bmi1/Nckap1l/Xbp1/Inpp5d/Bst1/Peli1
GO:0070830	GO:0070830	bicellular tight junction assembly	82	-0.432192	-1.35656	0.0336936	0.334982	0.311528	5047	tags=34%, list=24%, signal=26%	Cldn7/Marveld3/Myo1c/Actn4/Snai1/Ramp2/Rab13/Cldn3/Pecam1/Cgn/Micall2/Cdh5/Srf/Frmpd2/Ocel1/Cldn18/Cldn15/Cldn9/Snai2/Cldn23/Cldn5/Wnt11/Cldn24/Cldn10/Cldn8/Cldn19/Gpbar1/Cldn11
GO:0032815	GO:0032815	negative regulation of natural killer cell activation	11	0.752331	1.55606	0.0340704	0.336918	0.313329	2814	tags=55%, list=13%, signal=47%	Clnk/Pglyrp1/Pglyrp2/Havcr2/Lgals9/Pglyrp4
GO:0010744	GO:0010744	positive regulation of macrophage derived foam cell differentiation	12	0.722732	1.54426	0.0340583	0.336918	0.313329	3246	tags=67%, list=15%, signal=57%	Alox8/Csf2/Lpl/Cd36/Apob/Msr1/Il18/Mapk9
GO:0055117	GO:0055117	regulation of cardiac muscle contraction	71	0.447049	1.37899	0.0339889	0.336918	0.313329	3397	tags=28%, list=16%, signal=24%	Adrb1/Pln/Atp1a2/Cacna1h/Chga/Adra1a/Akap6/Ucn/Rgs2/Cav3/Slc8a1/Rnf207/Dmd/Dsc2/Tmem38b/Fgf13/Casq2/Calm1/Atp1b1/Ehd3
GO:0070269	GO:0070269	pyroptosis	32	0.556318	1.48281	0.0341978	0.337333	0.313714	3693	tags=50%, list=17%, signal=41%	Zbp1/Gzma/Naip5/Nlrp6/Aim2/Gsdma3/Naip2/Casp1/Naip1/Naip6/Nlrp1b/Pycard/Casp4/Casp8/Gsdmc2/Gsdme
GO:0035987	GO:0035987	endodermal cell differentiation	32	-0.559471	-1.46165	0.034223	0.337333	0.313714	3320	tags=28%, list=15%, signal=24%	Col12a1/Col5a2/Gata6/Itga5/Pou5f1/Col5a1/Sox17/Hnf1b/Mixl1
GO:0050873	GO:0050873	brown fat cell differentiation	60	0.46745	1.4049	0.0342681	0.337333	0.313714	2115	tags=23%, list=10%, signal=21%	Adrb1/Ucp1/Adrb3/Pparg/Ffar4/Slc2a4/Vstm2a/Mb/Dio2/Rgs2/Plac8/Adig/Mrap/Aldh6a1
GO:0086004	GO:0086004	regulation of cardiac muscle cell contraction	38	0.540258	1.49984	0.0344609	0.338718	0.315002	1711	tags=16%, list=8%, signal=15%	Adrb1/Pln/Atp1a2/Cacna1h/Akap6/Cav3
GO:0085029	GO:0085029	extracellular matrix assembly	44	-0.500308	-1.40444	0.0345392	0.338974	0.315241	4767	tags=59%, list=22%, signal=46%	Has2/Efemp2/Dag1/Rgcc/Plod3/Pxdn/Ntng2/Col3a1/Tgfb1/Ramp2/Has3/Phldb1/Sox9/Thsd4/Lamb2/Col1a2/Tnxb/Tie1/Qsox1/Ntng1/Fkbp10/Emilin1/Lamb3/Myh11/Has1/Agt
GO:0010466	GO:0010466	negative regulation of peptidase activity	260	0.347715	1.26272	0.0347678	0.340704	0.316849	2337	tags=21%, list=11%, signal=19%	Serpina3c/Ngp/Itih4/Ltf/Rag1/Serpinb1c/Fetub/Serpind1/Cst7/Serpinb1b/Wfdc3/Serpina3g/Serpinb9f/Kng2/Serpinb1a/Wfdc13/Serpinb9b/Itih3/Pi15/Serpina3f/Bcl2a1d/Ifi207/Stfa1/Kng1/Serpinb13/Dpep1/Naip5/Pax2/Serpinb9g/Serpinb9/Serpina1c/Tnf/Mug1/Spink10/Ifi206/Naip2/Serpinb5/Cryab/Ifi204/Crb2/Serpinb10/Spink8/Naip1/Ahsg/Spink2/Birc7/Wfdc8/Il9r/Serpinb9d/Itih2/Sorl1/Cstdc6/Serpinb9c/Serpina12/Naip6
GO:0046637	GO:0046637	regulation of alpha-beta T cell differentiation	70	0.45246	1.39315	0.0348855	0.341342	0.317442	3452	tags=31%, list=16%, signal=26%	Gimap3/Tbx21/Ifng/Tnfsf4/Zap70/Il2/Cd83/Ihh/Il2rg/Myb/Prdm1/Ccr2/Il18/Sash3/Malt1/Pnp/Il4/Anxa1/Irf1/Foxp3/Zfp35/Nckap1l
GO:0120193	GO:0120193	tight junction organization	94	-0.429934	-1.37613	0.035052	0.342455	0.318478	5047	tags=35%, list=24%, signal=27%	Cldn7/Marveld3/Myo1c/Actn4/Lsr/Snai1/Ramp2/Rab13/Cldn3/Plec/Ephb2/Pecam1/Cgn/Ildr1/Micall2/Cdh5/Srf/Frmpd2/Ocel1/Cldn18/Cldn15/Cldn9/Snai2/Cldn23/Cldn5/Abcc8/Wnt11/Cldn24/Cldn10/Cldn8/Cldn19/Gpbar1/Cldn11
GO:0046716	GO:0046716	muscle cell cellular homeostasis	28	0.577399	1.50525	0.035111	0.342517	0.318535	2950	tags=29%, list=14%, signal=25%	Pln/Mstn/Csrp3/Chrna1/Cav3/Dmd/Mtm1/Lamp2
GO:0002420	GO:0002420	natural killer cell mediated cytotoxicity directed against tumor cell target	11	0.749761	1.55075	0.0353207	0.34353	0.319478	2152	tags=64%, list=10%, signal=57%	Klrk1/Klre1/Nkg7/Cd226/Il12b/Ceacam1/Havcr2
GO:0052372	GO:0052372	modulation by symbiont of entry into host	57	0.484028	1.43724	0.0353207	0.34353	0.319478	2453	tags=28%, list=11%, signal=25%	Trim30d/Cd74/Tmprss4/Ifitm6/Trim30a/Ciita/Ly6e/Cd4/Trim30c/Trim34b/Trim34a/Trim12a/Trim21/Trim62/Trim5/Trim12c
GO:0050858	GO:0050858	negative regulation of antigen receptor-mediated signaling pathway	31	0.553734	1.46983	0.0353936	0.343725	0.319659	3997	tags=42%, list=19%, signal=34%	Ubash3a/Cd160/Sh2d1a/Btn2a2/Pvrig/Btnl2/Fcrl5/Laptm5/Ptpn22/Cd22/Plcl2/Ptprj/Lpxn
GO:0006335	GO:0006335	DNA replication-dependent chromatin assembly	12	-0.704645	-1.4849	0.0355312	0.344547	0.320423	1641	tags=42%, list=8%, signal=38%	Chaf1a/H4c16/H3c8/H3c1/H4c17
GO:0031652	GO:0031652	positive regulation of heat generation	13	0.72517	1.58925	0.0357112	0.345776	0.321566	1774	tags=46%, list=8%, signal=42%	Ptger3/Nmu/Cnr1/Ccr5/Tnf/Tnfsf11
GO:0051709	GO:0051709	regulation of killing of cells of another organism	11	0.748523	1.54819	0.0359458	0.34605	0.321821	1210	tags=36%, list=6%, signal=34%	Ifng/Prf1/Fcer2a/Clec7a
GO:0035744	GO:0035744	T-helper 1 cell cytokine production	11	0.745892	1.54275	0.0359458	0.34605	0.321821	2527	tags=45%, list=12%, signal=40%	Xcl1/Tbx21/Il18r1/Il12b/Il18
GO:0007218	GO:0007218	neuropeptide signaling pathway	89	-0.43901	-1.38957	0.0359525	0.34605	0.321821	2645	tags=31%, list=12%, signal=28%	Scg5/Nps/Agrp/Nppa/Rxfp4/Gpr37/Ntsr2/Galp/Tac1/Nmb/Crhr1/Prok2/Nts/Cort/Hcrtr1/Nppb/Ltb4r2/Sstr1/Oprl1/Npb/Nms/Gipr/Glra1/Oprd1/Grp/Gal/Galr3/Pomc
GO:0070664	GO:0070664	negative regulation of leukocyte proliferation	102	0.420258	1.36241	0.0358423	0.34605	0.321821	4208	tags=43%, list=20%, signal=35%	Il4i1/Tspan32/Ido1/H2-Aa/Pla2g2d/Ctla4/Btn2a2/Il2/Cd86/Slfn1/Btn1a1/Blk/Gnrh1/Ihh/Ripor2/Ceacam1/Btk/Btla/Il2ra/Havcr2/Zc3h12d/Atm/Laptm5/Lgals9/Tnfrsf14/Gpnmb/Lyn/Glmn/Rassf5/Foxp3/Tnfrsf13b/Arg2/Cd274/Inpp5d/Tnfrsf21/Peli1/Pdcd1lg2/Nf1/Marchf7/Pten/Itch/Vsig4/Ccl12/Il20rb
GO:0030224	GO:0030224	monocyte differentiation	32	0.552636	1.473	0.0360463	0.346439	0.322183	3545	tags=41%, list=17%, signal=34%	Cd74/Pparg/Csf2/Cd4/Dcstamp/Ifi207/Ifi206/Ifi204/Mef2c/Pir/Gpr68/Sp3/Inpp5d
GO:1903672	GO:1903672	positive regulation of sprouting angiogenesis	22	-0.624813	-1.50892	0.036163	0.347047	0.322748	2669	tags=32%, list=12%, signal=28%	Pkm/Itga5/Fut1/Vegfa/Il10/Ghrl/Slc39a12
GO:0033605	GO:0033605	positive regulation of catecholamine secretion	19	0.643843	1.52822	0.0362472	0.347342	0.323023	1890	tags=32%, list=9%, signal=29%	Npy2r/Oxt/Oxtr/Oprk1/Pcp4/Slc18a1
GO:0032412	GO:0032412	regulation of ion transmembrane transporter activity	292	0.336866	1.23416	0.0363234	0.347559	0.323225	2885	tags=21%, list=13%, signal=19%	Adrb1/Pln/Tesc/Scn2b/Kcna1/Prrt1/Ppargc1a/Neto2/Cacnb2/Fgf12/Rph3a/Nos1ap/Tlr9/Mrln/Drd4/Ifng/Atp1a2/Kcnk3/Sln/Trdn/Actn2/Htr3b/Epo/Fhl1/Kcnc2/Drd3/Scn3b/Ctss/Akap6/Jph3/Wnk3/Cabp4/Cnih3/Grin2a/Cav3/Hrc/Cacng2/Reln/Alox5/Mef2c/Mtnr1b/Rnf207/Nrxn1/Cacng4/Kcnj11/Dmd/Arc/Dapk1/Ccr2/Kcnj1/Atp7a/Ppp3ca/Kcne2/Jsrp1/Kcnc1/Wnk2/Cacna1f/Fgf14/Cacna1d/Stk39/Glrx/Fgf13
GO:0045907	GO:0045907	positive regulation of vasoconstriction	53	0.490536	1.42747	0.0364766	0.348001	0.323635	2398	tags=32%, list=11%, signal=29%	Casr/Ptger3/Fgb/Avpr1a/Oxtr/Smtnl1/Chga/Hrh2/Adra1a/Cysltr1/Cd38/Ptgs1/Alox5/Uts2r/Fgg/Tbxas1/Hrh1
GO:0032945	GO:0032945	negative regulation of mononuclear cell proliferation	95	0.425318	1.36946	0.0364385	0.348001	0.323635	4077	tags=43%, list=19%, signal=35%	Il4i1/Tspan32/Ido1/H2-Aa/Pla2g2d/Ctla4/Btn2a2/Il2/Cd86/Slfn1/Btn1a1/Blk/Gnrh1/Ihh/Ripor2/Ceacam1/Btk/Btla/Il2ra/Havcr2/Zc3h12d/Atm/Laptm5/Lgals9/Tnfrsf14/Gpnmb/Lyn/Glmn/Rassf5/Foxp3/Tnfrsf13b/Arg2/Cd274/Inpp5d/Tnfrsf21/Peli1/Pdcd1lg2/Marchf7/Pten/Itch/Vsig4
GO:0033139	GO:0033139	regulation of peptidyl-serine phosphorylation of STAT protein	31	0.552246	1.46588	0.0366036	0.348481	0.324082	1056	tags=13%, list=5%, signal=12%	Ifng/Ifnb1/Ifnz/Ifna13
GO:0001658	GO:0001658	branching involved in ureteric bud morphogenesis	67	-0.462468	-1.40962	0.0366342	0.348481	0.324082	3154	tags=31%, list=15%, signal=27%	Wnt2b/Gdnf/Wnt6/Wnt4/Gpc3/Bmp4/Tcf21/Agtr1a/Vegfa/Pgf/Nog/Tacstd2/Adamts16/Hnf1b/Hoxa11/Agtr2/Pax8/Lhx1/Ilk/Wnt1/Agt
GO:0030048	GO:0030048	actin filament-based movement	128	0.396002	1.32895	0.0367236	0.348821	0.324397	3535	tags=25%, list=17%, signal=21%	Adrb1/Pln/Scn2b/Myo15a/Cacnb2/Ptger3/Atp1a2/Cacna1h/Scn1a/Actc1/Nos1/Scn3b/Akap6/Kcnn2/Cav3/Myh14/Mylk2/Rnf207/Dsc2/Myh2/Myo1f/Kcne2/Cacna1d/Fgf13/Myo7a/Myo1g/Wipf1/Casq2/Evl/Shtn1/Gpd1l/Rock1
GO:0032753	GO:0032753	positive regulation of interleukin-4 production	26	0.593551	1.50665	0.0368134	0.349163	0.324716	3046	tags=38%, list=14%, signal=33%	Prg2/Epx/Prkcq/Tnfsf4/Cd28/Cd3e/Havcr2/Sash3/Cd1d2/Foxp3
GO:0098908	GO:0098908	regulation of neuronal action potential	14	0.675713	1.49491	0.0369006	0.34948	0.32501	4938	tags=64%, list=23%, signal=49%	Fgf12/Ifng/Ffar3/Mtnr1b/Rapgef4/Gpr35/Cntnap2/Fmr1/Chrnb2
GO:0060711	GO:0060711	labyrinthine layer development	61	-0.459305	-1.36913	0.0370758	0.350628	0.326079	3769	tags=33%, list=18%, signal=27%	St14/Spint2/Wnt7b/Llgl2/Hey2/Plcd1/Hey1/Gjb5/Socs3/Vash1/Pcdh12/Plg/Junb/Cited1/Erf/Il10/Rtl1/Adm/Wnt2/Syna
GO:0007286	GO:0007286	spermatid development	253	-0.344183	-1.23677	0.0373727	0.352922	0.328212	2191	tags=14%, list=10%, signal=13%	Prm2/Spinkl/Spag16/Tssk6/Tpgs1/Septin14/Cep131/Dhh/Adad1/Rnf17/Ccdc42/Klc3/Garin1b/Tcp11x2/Nup210l/Xlr4b/Prm1/Osbp2/Oca2/Iqcf1/Zpbp/Garin1a/Cfap206/Xlr3c/Nme5/Ttc21a/Dpy19l2/Catsperz/Sox30/Slirp/Spef2/Cfap157/Cfap58/Ybx2/Dmc1/Cabyr
GO:0051235	GO:0051235	maintenance of location	340	0.333236	1.23674	0.0375868	0.354428	0.329613	3269	tags=21%, list=15%, signal=18%	Pln/Xcr1/Cxcl9/Xcl1/Slc30a2/Cidea/Cxcl10/Fasl/Capn3/Ppara/Atp2a1/Pla2g10/Ms4a2/Trdn/Dhrs7c/Pex5l/Pparg/Ryr1/Cd4/Ttc39d/Clec4b1/Ryr3/Lpl/Ces1a/Pla2g4c/Cd19/Akap6/Sp100/Cxcr3/Jph3/Ccr5/Ces1g/Vstm2a/Tnf/Fbn2/Cd36/Hrc/Slc8a1/Apob/Mup1/Ptprc/Tmsb4x/Plin5/Msr1/Drd1/Fcrl5/Dmd/P2rx7/Sorl1/F2/Fitm1/Rnf213/Jsrp1/Lgals9/Tmem38b/Ffar2/Vps13a/Abcg1/Lyn/Atg5/Slc17a7/Hexb/Gp5/Nrros/Prkce/Abhd5/Pml/Casq2/Skp1/Go…
GO:1903859	GO:1903859	regulation of dendrite extension	31	-0.572461	-1.4865	0.03781	0.35454	0.329716	1597	tags=26%, list=7%, signal=24%	Cpne6/Syt4/Cacng7/Syt2/Rims1/Reg1/Rasal1/Cpne9
GO:0043372	GO:0043372	positive regulation of CD4-positive, alpha-beta T cell differentiation	31	0.549909	1.45967	0.0378136	0.35454	0.329716	3452	tags=45%, list=16%, signal=38%	Gimap3/Ifng/Tnfsf4/Cd83/Il2rg/Myb/Ccr2/Il18/Sash3/Malt1/Anxa1/Irf1/Foxp3/Nckap1l
GO:0030004	GO:0030004	cellular monovalent inorganic cation homeostasis	113	0.405391	1.33751	0.0377401	0.35454	0.329716	3647	tags=31%, list=17%, signal=26%	Tesc/Slc9b1/Slamf8/Fasl/Atp4a/Slc4a10/Slc9a3/Slc9a2/Atp1a2/Tmprss3/Avpr1a/Ttpa/Slc9a7/Atp6v0d2/Slc8a1/Atp1a4/Car2/Car7/Slc4a4/Scnn1b/Kcnma1/Dmxl1/Slc9a4/Hvcn1/Lrrk2/Rab39/Spp1/Atp1a3/Chp1/Atp1b1/Lacc1/Atp6v1b2/Gm6377/Atp12a/Atp4b
GO:0042752	GO:0042752	regulation of circadian rhythm	129	0.395252	1.32814	0.0378212	0.35454	0.329716	2093	tags=14%, list=10%, signal=13%	Adrb1/Ppargc1a/Prkaa2/Ptger3/Kcna2/Drd4/Ppara/Npy2r/Nmu/Pparg/Csf2/Drd3/Casp1/Lepr/Drd1/Uts2r/Mtnr1b/Fbxl21
GO:0001763	GO:0001763	morphogenesis of a branching structure	249	-0.346522	-1.2438	0.0378714	0.35454	0.329716	3778	tags=32%, list=18%, signal=26%	Abl1/Lama5/Nfatc4/Shox2/Phb2/Ptch1/Pitx2/Tgfb1/Dspp/Pdgfa/Esrp2/Vangl2/Foxc2/Il1b/St14/Rasip1/Il6/Spint2/Sox9/Llgl2/Tbx1/Tek/Kdr/Wnt2b/Tfap2c/Pdgfb/Src/Etv4/Gdnf/Wnt6/Srf/Wnt4/Fgfr1/Col4a1/Plxnd1/Gpc3/Tie1/Bmp4/Sirt6/Mks1/Dll4/Gli2/Gdf2/Mdk/Tcf21/Gdf7/Socs3/Agtr1a/Vegfa/Pgf/Ddr1/Notch4/Areg/Wnt5a/Tbx20/Tnc/Snai2/Tbx3/Sema3c/Col13a1/Celsr1/Nog/Il10/Dlx2/Tacstd2/Adamts16/Sfrp2/Adm/Wnt2/Hnf1b/Hoxa11…
GO:0002855	GO:0002855	regulation of natural killer cell mediated immune response to tumor cell	11	0.743501	1.5378	0.0384463	0.356418	0.331463	2152	tags=64%, list=10%, signal=57%	Klrk1/Klre1/Cd226/Cd160/Il12b/Ceacam1/Havcr2
GO:0019363	GO:0019363	pyridine nucleotide biosynthetic process	19	0.64058	1.52047	0.0381383	0.356418	0.331463	3310	tags=42%, list=15%, signal=36%	Nmrk2/Ido1/Kynu/Haao/Qprt/Kmo/Nampt/Ido2
GO:0090036	GO:0090036	regulation of protein kinase C signaling	20	-0.638004	-1.51003	0.0382335	0.356418	0.331463	1762	tags=40%, list=8%, signal=37%	Vegfa/Wnt5a/Adgrv1/Sez6/Flt4/Wnt11/Dgkg/Sez6l
GO:0031290	GO:0031290	retinal ganglion cell axon guidance	22	-0.619113	-1.49515	0.0384409	0.356418	0.331463	1762	tags=45%, list=8%, signal=42%	Ephb2/Pou4f3/Ptprm/Vegfa/Bmpr1b/Zic2/Pou4f2/Slit1/Ephb1/Epha7
GO:2000489	GO:2000489	regulation of hepatic stellate cell activation	12	-0.701658	-1.47861	0.0384676	0.356418	0.331463	3439	tags=83%, list=16%, signal=70%	Ddr2/Dgat1/Smo/Nr1d1/Acta2/Pdgfb/Cygb/Fgfr1/Pdgfrb/Lep
GO:0048641	GO:0048641	regulation of skeletal muscle tissue development	31	0.549409	1.45835	0.0384186	0.356418	0.331463	4797	tags=48%, list=22%, signal=38%	Igf2/Lmod3/Myog/Actn3/Myf6/Wnt3a/Mef2c/Mtm1/Myod1/Naca/Nras/Cdon/Bcl2/Prkaa1/Tcf7l2
GO:0002269	GO:0002269	leukocyte activation involved in inflammatory response	45	0.505322	1.44604	0.038511	0.356418	0.331463	3684	tags=49%, list=17%, signal=41%	Ifng/Cst7/Ttbk1/Pparg/Mmp8/Stap1/Tlr3/Ctsc/Cx3cr1/Tnf/Casp1/Trpv1/Scnn1b/Atm/Il4/Aif1/Itgam/Lrrk2/Nampt/Ager/Enpp1/Tlr2
GO:0060688	GO:0060688	regulation of morphogenesis of a branching structure	66	-0.459961	-1.40247	0.0383067	0.356418	0.331463	4579	tags=38%, list=21%, signal=30%	Abl1/Shox2/Phb2/Tgfb1/Pdgfa/Il1b/Sox9/Wnt2b/Gdnf/Fgfr1/Bmp4/Sirt6/Mdk/Agtr1a/Vegfa/Pgf/Wnt5a/Snai2/Nog/Tacstd2/Wnt2/Agtr2/Pax8/Lhx1/Agt
GO:0050832	GO:0050832	defense response to fungus	58	0.477999	1.42459	0.0387492	0.358113	0.333039	2523	tags=29%, list=12%, signal=26%	Elane/Mpo/Ctsg/Ltf/Camp/Leap2/Zbp1/Clec4b1/Defb34/Cx3cr1/Clec4n/Ncf1/Clec4a3/Clec4b2/Trim62/Clec4a1/Clec4a2
GO:1902035	GO:1902035	positive regulation of hematopoietic stem cell proliferation	11	-0.750886	-1.57524	0.0395345	0.363141	0.337715	1382	tags=36%, list=6%, signal=34%	Wnt5a/Thpo/Prl2c3/Wnt1
GO:0002710	GO:0002710	negative regulation of T cell mediated immunity	23	0.602215	1.49976	0.0396142	0.363141	0.337715	3452	tags=39%, list=16%, signal=33%	Il4i1/Tbx21/Il7r/Klrd1/Ifnb1/Ptprc/Foxp3/Ahr/Nckap1l
GO:0003180	GO:0003180	aortic valve morphogenesis	22	-0.617425	-1.49108	0.0395799	0.363141	0.337715	5207	tags=77%, list=24%, signal=59%	Gata3/Gata4/Robo1/Tgfb1/Sox9/Smad6/Efna1/Hey2/Nos3/Tie1/Bmp4/Hey1/Slit3/Twist1/Emilin1/Gata5/Tbx20
GO:0150077	GO:0150077	regulation of neuroinflammatory response	29	0.554702	1.4545	0.0396286	0.363141	0.337715	2899	tags=38%, list=14%, signal=33%	Cd200r4/Cst7/Ttbk1/Pparg/Mmp8/Stap1/Ctsc/Cd200r3/Atm/Cd200l1/Lrrk2
GO:1903307	GO:1903307	positive regulation of regulated secretory pathway	64	0.460304	1.39139	0.0396142	0.363141	0.337715	877	tags=16%, list=4%, signal=15%	Itgb2l/Klrc1/Klrc3/Klrc2/Cd160/Gata1/Cacna1i/Ms4a2/Cacna1h/Cd177
GO:0001823	GO:0001823	mesonephros development	110	-0.425179	-1.3864	0.0394588	0.363141	0.337715	3323	tags=31%, list=16%, signal=26%	Smad7/Osr1/Smad6/Wnt2b/Gdnf/Wnt6/Wnt4/Fgfr1/Gpc3/Bmp4/Hey1/Ren1/Rara/Tcf21/Kif26b/Agtr1a/Vegfa/Pgf/Gdf11/Rarb/Lzts2/Calb1/Nog/Tacstd2/Adamts16/Hnf1b/Hoxa11/Agtr2/Pax8/Cer1/Lhx1/Ilk/Wnt1/Agt
GO:0032409	GO:0032409	regulation of transporter activity	316	0.326785	1.20604	0.040198	0.36784	0.342085	2885	tags=21%, list=13%, signal=18%	Adrb1/Pln/Tesc/Scn2b/Kcna1/Prrt1/Ppargc1a/Neto2/Cacnb2/Fgf12/Rph3a/Nos1ap/Pon1/Tlr9/Mrln/Drd4/Ifng/Atp1a2/Kcnk3/Pm20d1/Sln/Trdn/Actn2/Htr3b/Epo/Fhl1/Cltrn/Kcnc2/Drd3/Scn3b/Ctss/Akap6/Slc5a1/Jph3/Wnk3/Cabp4/Cnih3/Grin2a/Cav3/Hrc/Cacng2/Reln/Alox5/Mef2c/Mtnr1b/Rnf207/Nrxn1/Cacng4/Kcnj11/Dmd/Arc/Dapk1/Ccr2/Kcnj1/Atp7a/Ppp3ca/Kcne2/Jsrp1/Kcnc1/Wnk2/Cacna1f/Fgf14/Cacna1d/Stk39/Glrx/Fgf13
GO:1903426	GO:1903426	regulation of reactive oxygen species biosynthetic process	51	0.492968	1.42563	0.0402828	0.368097	0.342325	4852	tags=41%, list=23%, signal=32%	Ucp1/Ppara/Mmp8/Cd36/Alox5/Abcd2/Abcb7/Rab27a/Il4/Abcd1/Tlr6/Slc5a3/Mpv17l/Arg2/Ccn6/Lcn2/Sirt1/Ogt/Rhoa/Hbp1/Tlr4
GO:0010951	GO:0010951	negative regulation of endopeptidase activity	186	0.369495	1.29768	0.0404057	0.368702	0.342887	2337	tags=23%, list=11%, signal=20%	Serpina3c/Ltf/Rag1/Serpinb1c/Fetub/Serpind1/Cst7/Serpinb1b/Serpina3g/Serpinb9f/Kng2/Serpinb1a/Serpinb9b/Serpina3f/Bcl2a1d/Ifi207/Stfa1/Kng1/Serpinb13/Dpep1/Naip5/Pax2/Serpinb9g/Serpinb9/Serpina1c/Tnf/Ifi206/Naip2/Serpinb5/Cryab/Ifi204/Crb2/Serpinb10/Naip1/Ahsg/Spink2/Il9r/Serpinb9d/Sorl1/Serpinb9c/Serpina12/Naip6
GO:0002437	GO:0002437	inflammatory response to antigenic stimulus	69	0.445762	1.37241	0.0404779	0.368843	0.343018	2654	tags=29%, list=12%, signal=25%	Elane/Ak7/Cnr1/Pla2g2d/Fcgr1/Lta/Il36b/Rasgrp1/Cd6/Cd28/Fut7/Nlrp6/Serpinb9/Cysltr1/Il12b/Tnf/Il36a/Il2ra/Adcyap1/Fcgr3
GO:0051926	GO:0051926	negative regulation of calcium ion transport	75	0.440433	1.37206	0.0407253	0.370577	0.344631	3405	tags=31%, list=16%, signal=26%	Pln/Ptger3/Tlr9/Mrln/Drd4/Atp1a2/Sln/Trdn/Epo/Nos1/Drd3/Calca/Cav3/Hrc/Fcrl5/Cd33/Ppp3ca/Cacna1f/Prkce/Ahr/Casq2/Calm1/Ywhae
GO:0033141	GO:0033141	positive regulation of peptidyl-serine phosphorylation of STAT protein	28	0.569605	1.48493	0.0411127	0.37358	0.347423	1056	tags=14%, list=5%, signal=14%	Ifng/Ifnb1/Ifnz/Ifna13
GO:0032757	GO:0032757	positive regulation of interleukin-8 production	58	0.476908	1.42134	0.0418491	0.379739	0.353151	2812	tags=31%, list=13%, signal=27%	Elane/Camp/Tlr9/Cd74/Tlr3/Tlr8/Tlr7/Cd2/Calca/Tnf/Prg3/Rigi/Tlr1/Il18/Ffar2/Ptger4/Pycard/Tlr5
GO:0006662	GO:0006662	glycerol ether metabolic process	21	0.634635	1.54907	0.0419206	0.379858	0.353261	2580	tags=43%, list=12%, signal=38%	Pla2g10/Plaat1/Pla2g4c/Agmo/Lpcat2/Chpt1/Plaat3/Pla2g7/Far1
GO:0070252	GO:0070252	actin-mediated cell contraction	97	0.421489	1.36112	0.0420223	0.38025	0.353626	2885	tags=22%, list=13%, signal=19%	Adrb1/Pln/Scn2b/Cacnb2/Ptger3/Atp1a2/Cacna1h/Scn1a/Actc1/Nos1/Scn3b/Akap6/Kcnn2/Cav3/Mylk2/Rnf207/Dsc2/Myh2/Kcne2/Cacna1d/Fgf13
GO:0032650	GO:0032650	regulation of interleukin-1 alpha production	13	0.715492	1.56803	0.0423131	0.382348	0.355577	3010	tags=62%, list=14%, signal=53%	Il16/Ccl20/Calca/Casp1/P2rx7/Isl1/Ptger4/Panx1
GO:0050919	GO:0050919	negative chemotaxis	43	-0.509212	-1.41701	0.0424129	0.382718	0.355921	5850	tags=53%, list=27%, signal=39%	Sema6c/Plxna4/Sema6d/Rtn4r/Nrp2/Robo1/Sema4c/Rtn4rl1/Pdgfa/Sema3g/Itgb3/Nrg1/Slit3/Sema6b/Sema7a/Sema3b/Sema4g/Nrg3/Wnt5a/Apoa1/Sema3c/Slit1/Igfals
GO:0030007	GO:0030007	cellular potassium ion homeostasis	15	0.665155	1.48843	0.0430003	0.38748	0.36035	3647	tags=53%, list=17%, signal=44%	Atp4a/Atp1a2/Atp1a4/Kcnma1/Atp1a3/Atp1b1/Atp12a/Atp4b
GO:0007204	GO:0007204	positive regulation of cytosolic calcium ion concentration	234	0.341027	1.23013	0.043178	0.388542	0.361338	2419	tags=24%, list=11%, signal=21%	Xcr1/Ccr9/Gimap3/Ptger3/Cxcr6/Npy2r/Nmu/Gpr174/Gata1/Oxt/P2ry10/Trpm1/Cacna1i/Avpr1a/Oxtr/Cd55/Trhr/Kng2/Epo/Cd4/P2ry10b/Il2/Gpr65/Ccr3/Adra1a/Kng1/Drd3/Rxfp3/Ffar4/Fpr2/Cxcr3/Ccr5/Nmur2/Calca/Cd38/Cx3cr1/Cd36/Cav3/Slc8a1/Pik3cg/Ptgdr/Ptgfr/Ric3/C3ar1/Trpv1/Drd1/Uts2r/Cxcl13/Gpr18/Calcr/P2rx7/Ccr4/Ccr2/Cckar/Adcyap1/Ccr1
GO:0046629	GO:0046629	gamma-delta T cell activation	22	0.615358	1.5078	0.0434546	0.389413	0.362148	2002	tags=32%, list=9%, signal=29%	Ccr9/Gimap3/Scart2/Itk/Jaml/Ptprc/Gpr18
GO:0072676	GO:0072676	lymphocyte migration	108	0.412701	1.34629	0.0434546	0.389413	0.362148	3075	tags=27%, list=14%, signal=23%	Xcl1/Gpr15/Cxcl10/Tbx21/Apod/Tnfsf4/Ccl20/Gcsam/Cadm1/Cxcr3/Itga4/Fut7/Ripor2/Cxcl13/Itgb7/Ccl6/Ccr2/Itgal/Aire/Ccl9/Lgals9/Tnfrsf14/Cxcl14/Pycard/Stk39/Aif1/Cxcl16/Myo1g/Dock8
GO:0002573	GO:0002573	myeloid leukocyte differentiation	242	0.34725	1.25104	0.0433631	0.389413	0.362148	3945	tags=29%, list=18%, signal=24%	Tesc/Gimap3/Prtn3/Batf2/Cd74/Ifng/Gata1/Ubd/Pparg/Trf/Gfi1b/Csf2/Ifnb1/Cd4/Ikzf1/Dcstamp/Ifi207/Clec2i/Evi2/Itgb8/Calca/Il12b/Tnf/Clec2g/Ceacam1/Ifi206/Tnfsf11/Ifi204/Mef2c/Car2/Snx10/Slc9b2/Pirb/Calcr/Rb1/Oscar/Pir/Fshr/Ccr1/Pilrb1/Kitl/Hhex/Ppp3ca/Mitf/Inpp4b/Gpr68/Il4/Lyn/Itgam/Srp54b/Pik3r1/Gab2/Nrros/Cebpe/Gab3/Casp8/Kit/Sp3/Chuk/Ireb2/Inpp5d/Id2/Enpp1/Iapp/Tlr2/Spib/Csf1r/Nf1/Gsk3b/Ostm1/Il…
GO:0031294	GO:0031294	lymphocyte costimulation	34	0.555782	1.49268	0.0436287	0.390435	0.363098	2717	tags=35%, list=13%, signal=31%	Cd160/Tnfsf4/Icos/Card11/Tnfsf13b/Cd86/Cd28/Cd5/Cd3e/Dpp4/Tnfrsf14/Il4
GO:0007548	GO:0007548	sex differentiation	294	-0.332141	-1.21022	0.0437217	0.390729	0.363372	3626	tags=22%, list=17%, signal=19%	Pcyt1b/Sox9/Tyro3/Sycp2/Sohlh1/Adrm1/Osr1/Kdr/Bik/Src/Cbx2/Six3/Dhcr24/Bcl2l2/Nos3/Wnt4/Fkbp4/Hesx1/Bmp4/Safb2/Bax/Ren1/Rara/Tgfb2/Tcf21/Lhx9/Stra6/Tnfaip6/Nefh/Vegfa/Lep/Bmpr1b/Dmrta2/Col9a3/Gdf9/Ereg/Dhh/Wnt5a/Serpine1/Ptx3/Insl3/Nobox/Ror2/Ptprn/Dmrt2/Tbx3/Nup210l/Zp3/Cebpb/Hyal3/Schip1/Sfrp2/Adam1a/Hnf1b/Hoxa11/Msh4/Cntfr/Amh/Adam21/Inha/Lhx1/Lhx8/Dmrt3/Dmrtb1/Dmc1/Agt
GO:0046597	GO:0046597	negative regulation of viral entry into host cell	31	0.542966	1.44124	0.0438636	0.391459	0.36405	2807	tags=32%, list=13%, signal=28%	Trim30d/Cd74/Ifitm6/Trim30a/Ciita/Ly6e/Trim12a/Trim5/Trim12c/Trim25
GO:0050795	GO:0050795	regulation of behavior	103	0.419104	1.36411	0.043981	0.391968	0.364524	2025	tags=25%, list=9%, signal=23%	Adrb1/Ptger3/Rag1/Kcna2/Retn/Gpr171/Npy2r/Nmu/Cnr1/Csf2/Qrfp/Ceacam2/Oprk1/Drd3/Ucn/Htr1d/Reln/Casp1/Slc24a4/Lepr/Insl5/Mef2c/Drd1/Uts2r/Mtnr1b/Nrxn1
GO:0043589	GO:0043589	skin morphogenesis	13	-0.720593	-1.54603	0.0441136	0.39202	0.364572	3787	tags=46%, list=18%, signal=38%	Itga2/Col1a1/Col1a2/Srf/Wnt7a/Cdsn
GO:0003416	GO:0003416	endochondral bone growth	32	-0.544509	-1.42256	0.0441679	0.39202	0.364572	5600	tags=53%, list=26%, signal=39%	Evc/Comp/Carm1/Por/Matn1/Dspp/Sox9/Rarg/Kdr/Ecm1/Poc1a/Rara/Thbs3/Rarb/Col9a1/Col27a1/Cer1
GO:0048872	GO:0048872	homeostasis of number of cells	362	0.328449	1.22277	0.044106	0.39202	0.364572	4506	tags=30%, list=21%, signal=24%	Gimap3/Rag1/Cd7/P2ry14/Stat4/Cd74/Gpr174/Ifng/Slc46a2/Pla2g10/Stat1/Gata1/Vpreb1/Klhl10/Il7r/Tnfsf4/Tspo2/Gapt/Gfi1b/Card11/Bcl2a1a/Flt3/Epo/Dock10/Lat/Tnfsf13b/Tex15/Ikzf1/Il2/Sox6/Nlrp6/Cx3cr1/Mb/Il7/Cfh/Dock11/Chst3/Myb/Mef2c/Mertk/Isg15/Pirb/B2m/P2rx7/Ccr4/Il2ra/Rb1/Scnn1b/Ccr2/Slc7a11/Kitl/Il18/Sash3/Cdh2/Xiap/Lipa/Armcx1/Zfx/Lyn/Exoc6/Itgam/Anxa1/Kras/Pik3cd/Foxp3/Prdx1/Tnfrsf13b/Skil/Arid4…
GO:0022602	GO:0022602	ovulation cycle process	50	-0.493857	-1.42067	0.0443217	0.392849	0.365343	1937	tags=30%, list=9%, signal=27%	Adrm1/Src/Nos3/Tnfaip6/Lep/Bmpr1b/Gdf9/Ereg/Chrna7/Ptx3/Ptprn/Zp3/Schip1/Amh/Agt
GO:0002371	GO:0002371	dendritic cell cytokine production	16	0.669206	1.52482	0.0447643	0.394619	0.366989	4852	tags=69%, list=23%, signal=53%	Tlr9/Tlr3/Scimp/Slamf9/Rigi/Bst2/Kit/Tlr2/Mavs/Dhx36/Tlr4
GO:0002327	GO:0002327	immature B cell differentiation	16	0.669078	1.52453	0.0447643	0.394619	0.366989	4311	tags=56%, list=20%, signal=45%	Rag1/Rag2/Atm/Laptm5/Atp11c/Kit/Fnip1/Spib/Foxp1
GO:0032673	GO:0032673	regulation of interleukin-4 production	32	0.544876	1.45231	0.0446726	0.394619	0.366989	2604	tags=31%, list=12%, signal=27%	Prg2/Epx/Prkcq/Tnfsf4/Cd28/Cd83/Cd3e/Havcr2/Sash3/Cd1d2
GO:0060674	GO:0060674	placenta blood vessel development	39	-0.514434	-1.39833	0.0446018	0.394619	0.366989	3548	tags=44%, list=17%, signal=36%	Ccn1/Spint1/Pkd1/Fbxw8/Akt1/Plcd3/Llgl2/Hey2/Plcd1/Fosl1/Hey1/Socs3/Vash1/Prl7d1/Plg/Junb/Wnt2
GO:0043011	GO:0043011	myeloid dendritic cell differentiation	24	0.60204	1.50207	0.0449781	0.395966	0.368242	2717	tags=33%, list=13%, signal=29%	Gimap3/Batf2/Ubd/Csf2/Dcstamp/Itgb8/Pirb/Il4
GO:0071605	GO:0071605	monocyte chemotactic protein-1 production	27	0.567169	1.45864	0.0454394	0.398407	0.370512	2171	tags=30%, list=10%, signal=27%	Apod/Oas1d/Oas1h/Oas3/Oas1g/Oas1a/Nr1h4/Cd84
GO:0071637	GO:0071637	regulation of monocyte chemotactic protein-1 production	27	0.567169	1.45864	0.0454394	0.398407	0.370512	2171	tags=30%, list=10%, signal=27%	Apod/Oas1d/Oas1h/Oas3/Oas1g/Oas1a/Nr1h4/Cd84
GO:0048016	GO:0048016	inositol phosphate-mediated signaling	53	0.484173	1.40896	0.0453577	0.398407	0.370512	4103	tags=36%, list=19%, signal=29%	Myoz2/Cmya5/Homer2/Actn3/Akap6/Myoz1/Nmur2/Tnf/Tbc1d10c/Nfatc2/Nfatc3/Ppp3ca/Nfat5/Adgrb2/Calm1/Chp1/Edn3/Gsk3b/Nfatc1
GO:0010893	GO:0010893	positive regulation of steroid biosynthetic process	29	0.545263	1.42975	0.0456787	0.399965	0.371961	2118	tags=24%, list=10%, signal=22%	Ppargc1a/Igf2/Ifng/Fgf1/Tnf/Bmp6/Cyp7a1
GO:0010885	GO:0010885	regulation of cholesterol storage	22	0.610184	1.49512	0.0472608	0.413261	0.384326	1932	tags=41%, list=9%, signal=37%	Ppara/Pparg/Ttc39d/Lpl/Ces1a/Ces1g/Cd36/Apob/Msr1
GO:0048332	GO:0048332	mesoderm morphogenesis	71	-0.440483	-1.3491	0.0473693	0.413654	0.384692	4379	tags=32%, list=20%, signal=26%	Snai1/Taf10/Pofut2/Foxc2/Kdm6b/Scx/Axin1/Srf/Fgfr1/Bmp4/Nr4a3/T/Etv2/Pou5f1/Wnt5a/Tbx3/Wnt3/Nog/Wnt11/Sfrp2/Hoxa11/Tbx19/Hand1
GO:2000551	GO:2000551	regulation of T-helper 2 cell cytokine production	12	0.706694	1.50999	0.0475585	0.414749	0.385709	2717	tags=50%, list=13%, signal=44%	Xcl1/Tbx21/Rsad2/Ifnb1/Dennd1b/Il4
GO:0019730	GO:0019730	antimicrobial humoral response	157	0.374933	1.28195	0.0478233	0.416498	0.387337	1259	tags=13%, list=6%, signal=13%	Elane/Cxcl9/Cxcl11/Ctsg/Cxcl10/Ltf/Fgb/Camp/Leap2/Jchain/Wfdc3/Rnase6/Trf/Kng2/Bpi/Wfdc13/Pgc/Krt6a/Kng1/Ccl20/Pglyrp1
GO:0071280	GO:0071280	cellular response to copper ion	18	-0.645541	-1.49234	0.0478927	0.416545	0.38738	2653	tags=44%, list=12%, signal=39%	Nfe2l1/Atp7b/Mt4/Aoc1l2/Mt3/Mt1/Mt2/Snca
GO:0044790	GO:0044790	suppression of viral release by host	21	0.628636	1.53442	0.0482243	0.418512	0.38921	3108	tags=38%, list=15%, signal=33%	Trim30d/Trim30a/Trim12a/Trim21/Trim5/Trim12c/Trim25/Pml
GO:0050672	GO:0050672	negative regulation of lymphocyte proliferation	94	0.425327	1.36606	0.0482478	0.418512	0.38921	4077	tags=44%, list=19%, signal=35%	Il4i1/Tspan32/Ido1/H2-Aa/Pla2g2d/Ctla4/Btn2a2/Il2/Cd86/Slfn1/Btn1a1/Blk/Gnrh1/Ihh/Ripor2/Ceacam1/Btk/Btla/Il2ra/Havcr2/Zc3h12d/Atm/Laptm5/Lgals9/Tnfrsf14/Gpnmb/Lyn/Glmn/Rassf5/Foxp3/Tnfrsf13b/Arg2/Cd274/Inpp5d/Tnfrsf21/Peli1/Pdcd1lg2/Marchf7/Pten/Itch/Vsig4
GO:0006911	GO:0006911	phagocytosis, engulfment	66	0.450005	1.36534	0.0485493	0.420567	0.39112	3948	tags=36%, list=18%, signal=30%	Timd2/Igll1/Pparg/Alox15/Gulp1/Fcgr1/Stap1/Clec7a/Havcr1/Cd36/Msr1/Abca1/Elmo1/Rac2/Fcgr3/Arhgap25/Aif1/Itgam/Cdc42/Itgb2/Ager/Nckap1l/BC053393/Pten
GO:0060191	GO:0060191	regulation of lipase activity	83	-0.425308	-1.33676	0.0488722	0.4228	0.393197	3319	tags=29%, list=15%, signal=25%	Pla2g5/Rhoc/Gpihbp1/Gpr55/Plcd1/Fgfr1/Ang/Sele/Lmf1/Pdgfrb/Avpr1b/Agtr1a/Htr2b/Angptl8/Ang4/Apoa1/Angptl4/Apoa5/Ang2/Apoh/Apoa2/Snap91/Agt/Snca
GO:0016079	GO:0016079	synaptic vesicle exocytosis	137	-0.386495	-1.3015	0.0489642	0.423033	0.393414	3079	tags=32%, list=14%, signal=28%	Septin5/Sptbn2/Htr2a/Unc13a/Trim9/Vps18/Dtnbp1/Erc2/Rims2/Grik5/Ppfia3/Prkcg/Stx1a/Dvl1/Stxbp5l/Gipc1/Stx11/Adra2a/Syt8/Slc4a8/P2rx2/Apba1/Pclo/P2ry2/Doc2b/Syt12/Chrna7/Nrn1/Cplx3/Syt4/Sv2a/Wnt7a/Rims4/Syt2/Dgki/Cplx1/Prrt2/Rims1/Htr1b/Syp/Cacnb4/Adcy1/Syt9/Snca
GO:0051923	GO:0051923	sulfation	31	-0.557731	-1.44826	0.049123	0.423841	0.394165	3232	tags=26%, list=15%, signal=22%	Sult2b1/Sult5a1/Tpst2/Sult1c1/Chst4/Sult6b1/Hs3st5/Sult1b1
GO:0001836	GO:0001836	release of cytochrome c from mitochondria	65	-0.441175	-1.33843	0.0494297	0.425921	0.3961	3927	tags=34%, list=18%, signal=28%	Pam16/Bak1/Fam162a/Timm50/Bad/Mmp9/Lmna/Bik/Pdcd5/Sfn/Gper1/Bcl2l2/Jun/Bok/Fis1/Bax/Plaur/Higd1a/Bbc3/Cideb/Avp/Cck
GO:0006119	GO:0006119	oxidative phosphorylation	125	-0.39112	-1.29198	0.0496032	0.42685	0.396964	6779	tags=52%, list=32%, signal=36%	Sdha/Ndufs2/Cox4i1/Macroh2a1/Ndufs5/Ndufs7/Atp5j/Atp5b/Gadd45gip1/Cox7c/Cox5a/Uqcrc1/Cox7a1/Ndufc1/Ndufb7/Ndufv1/Coq7/Ndufa6/Uqcrb/Atp5j2/Atp5e/Ndufb4/Atp5o/Fxn/Iscu/Pink1/Slc25a23/Ndufa5/Cox7a2/Stoml2/Cyc1/Shmt2/Ndufb8/Ak4/Ndufb11/Nupr1/Ndufb9/Ndufa1/Atp5d/Chchd2/Chchd10/Park7/Ndufa3/Cycs/Atp5k/Ndufv3/Uqcrq/Uqcc3/Ndufb3/Ndufc2/Ndufb2/Cox6a1/Ndufa8/Coa6/Antkmt/Uqcc2/Ndufa2/Ndufa13/Pde2a/Ndufb6/Co…
GO:0002903	GO:0002903	negative regulation of B cell apoptotic process	17	0.662896	1.53611	0.049806	0.428029	0.39806	1983	tags=29%, list=9%, signal=27%	Cd74/Pdcd1/Bcl2a1a/Il2/Hsh2d
GO:0120316	GO:0120316	sperm flagellum assembly	40	-0.518481	-1.42706	0.049923	0.428467	0.398467	3236	tags=28%, list=15%, signal=23%	Meig1/Yif1b/Armc12/Spag16/Tpgs1/Cep131/Klc3/Cfap206/Spef2/Cfap157/Cfap58
