# Supplementary material for: Bacterial protoplast-derived nanovesicles carrying CRISPR-Cas9 tools re-educate tumor-associated macrophages for enhanced cancer immunotherapy
Source: Nat Commun. 2024 Jan 31;15:950. doi: 10.1038/s41467-024-44941-9 (PMC10830495; doi:10.1038/s41467-024-44941-9)
Supplement: Supplementary file 13 — Supplementary Data 10 [file 41467_2024_44941_MOESM13_ESM.xlsx]

## Sheet: Sheet1
Supplementary Data 10 The primer sequences used for PCR and q-PCR assay, sgRNA targeting Pik3cg and siRNA targeting Mgl1/2
Name of sequences	Sequence
sgRNA-Forward	GCGGGGCGTAACCAGACG
sgRNA-Reverse	TTATTGCTCAGCGGAGCACCG
Pik3cg-Forward (used for sgRNA screening)	CAAGACTCCAGAAACAGCGC
Pik3cg-Reverse (used for sgRNA screening)	ACTCCAGTGCAGTCATCCAC
16s RNA-Forward	GTTAATACCTTTGCTCATTGA
16s RNA-Reverse	ACCAGGGTATCTAATCCTGTT
CpG-9-Forward	AAAAGTGGTGTTGTGCTCACCG
CpG-9-Reverse	CACGCAAAGTAACGGCATTTTTGT
CpG-13-Forward	AAACCGCCTTCAACGCG
CpG-13-Reverse	GCTGCTGCGAGAAAGCAAT
off-target-sequence-1-Forward	CATCTTTGTACTAACACCAATGGGAACTCT
off-target-sequence-1-Reverse	TTATTCACGTGGAACATACACAGACATACAT
off-target-sequence-2-Forward	TCCGAATTCAAATCCCTAGCAACCA
off-target-sequence-2-Reverse	TACTGTGCAGTGTATTGCTTATTTTGGC
off-target-sequence-3-Forward	TGCTCTCTCTGGTCCCCACA
off-target-sequence-3-Reverse	ATAAGGAACTGTAACTGATTCTCCTACACACAC
off-target-sequence-4-Forward	TCTGTAGTAGCATTGAAATAGTAATGAACTTGGAATT
off-target-sequence-4-Reverse	GAAGGAACAAGAGCCTCTCACCTC
off-target-sequence-5-Forward	GCTGGCACTACTCTGATGCAG
off-target-sequence-5-Reverse	GACAACTTTAGGTGGGGTCAGC
off-target-sequence-6-Forward	AGGAGACGCAGCGGGAG
off-target-sequence-6- Reverse	CTGGCACAGACCAAGCGC
off-target-sequence-7-Forward	GGCCTTGACAGACAGCAACTG
off-target-sequence-7-Reverse	ATAAGCTTTGCTATTCAGTTATTTGTGCCTTTAAAG
off-target-sequence-8-Forward	CTGTGAGCTCAGTTTCTGCAGTG
off-target-sequence-8-Reverse	CAGACTAGGTGCACAAAGCTCTTTTAAATT
off-target-sequence-9-Forward	GAGCTGAGAGCACATATACGGC
off-target-sequence-9-Reverse	TGCACTAGTGCTGGGGC
Mus-Il6- Forward	TAGTCCTTCCTACCCCAATTTCC
Mus-Il6- Reverse	TTGGTCCTTAGCCACTCCTTC
Mus-Il10- Forward	GCTCTTACTGACTGGCATGAG
Mus-Il10- Reverse	CGCAGCTCTAGGAGCATGTG
Mus- iNOS-Forward	GTTCTCAGCCCAACAATACAAGA
Mus- iNOS- Reverse	GTGGACGGGTCGATGTCAC
Mus-Arg1-Forward	CTCCAAGCCAAAGTCCTTAGAG
Mus-Arg1- Reverse	AGGAGCTGTCATTAGGGACATC
Mus- Actb - Forward	TGTGACGTTGACATCCGTAAAG
Mus- Actb - Reverse	GCAGTAATCTCCTTCTGCATCC
Mus-Tgfb1- Forward	CTCCCGTGGCTTCTAGTGC
Mus-Tgfb1- Reverse	GCCTTAGTTTGGACAGGATCTG
Mus-Tnf- Forward	CTTCTGTCTACTGAACTTCGGG
Mus-Tnf- Reverse	CAGGCTTGTCACTCGAATTTTG
Mus-Ifng- Forward	CCTAGCTCTGAGACAATGAACG
Mus-Ifng- Reverse	TTCCACATCTATGCCACTTGAG
Mus-Il1b- Forward	GCAACTGTTCCTGAACTCAACT
Mus-Il1b- Reverse	ATCTTTTGGGGTCCGTCAACT
Mus-Il12a- Forward	CCCTTGCCCTCCTAAACCAC
Mus-Mgl1/2- Reverse	GGTGCCTAGGTCCCTCCTTA
sgRNA-1	GCGGGGCGTAACCAGACGG (-)
SgRNA-2	GAGGTTTGGACGTTACCCAA (-)
SgRNA-3	GAGCCCTGGCCAGATCCACG (+)
siMGL-1- Sense	CUCCAAGAUAAAGGCUGAATT
siMGL-1- Antisense	UUCAGCCUUUAUCUUGGAGTT
siMGL-2- Sense	GUCUGAUUUAACCGACCAUTT
siMGL-2- Antisense	AUGGUCGGUUAAAUCAGACTT
siMGL-3- Sense	GAAUCGCUUAGCCAAUGUGTT
siMGL-3- Antisense	CACAUUGGCUAAGCGAUUCTT
