# Supplementary material for: Bacterial protoplast-derived nanovesicles carrying CRISPR-Cas9 tools re-educate tumor-associated macrophages for enhanced cancer immunotherapy
Source: Nat Commun. 2024 Jan 31;15:950. doi: 10.1038/s41467-024-44941-9 (PMC10830495; doi:10.1038/s41467-024-44941-9)
Supplement: Supplementary file 14 — Supplementary Data 11 [file 41467_2024_44941_MOESM14_ESM.xlsx]

## Sheet: Sheet1
Supplementary Data 11 The antibodies used for flow cytometry (FC), western blotting (WB), immunofluorescence (IF) and IHC
Antibody	Catalogue No.	Manufacturer	Concentration	Application	Clone number
PE/Cy7-CD11b	101216	BioLegend	1：100	FC	M1/70
BV421-F4/80	123137	BioLegend	1：100	FC	BM8
FITC-CD45	103108	Biolegend	1：100	FC	30-F11
AF700-CD3	100216	Biolegend	1：20	FC	17A2
APC-CD86	105012	Biolegend	1：100	FC	GL-1
PE-CD206	141706	Biolegend	1：100	FC	C068C2
BV711-CD4	100550	Biolegend	1：20	FC	RM4-5
PE/Cy7-CD8a	100722	Biolegend	1：100	FC	53-6.7
APC-Ki-67	652406	Biolegend	1：100	FC	16A8
PE Granzyme-B	372208	Biolegend	1：20	FC	QA16A02
BV711-F4/80	123147	Biolegend	1：100	FC	BM8
BV421-CD86	105032	Biolegend	1：100	FC	GL-1
BV605-Ly-6G	127639	Biolegend	1：100	FC	1A8
AF700-Ly-6C	128024	Biolegend	1：200	FC	HK1.4
BV605-IFN-γ	505840	Biolegend	1：100	FC	XMG1.2
PE-CD19	115508	Biolegend	1：100	FC	6D5
PE/Cy7-CD49b	108922	Biolegend	1：50	FC	DX5
PE/Cy7-MHCⅡ	107630	Biolegend	1：300	FC	M5/114.15.2
PE-CD11c	117308	Biolegend	1：100	FC	N418
APC-CD80	104714	Biolegend	1：20	FC	16-10A1
PE/Cy7-CD45	103114	Biolegend	1：200	FC	30-F11
PE-CD31	102408	Biolegend	1：100	FC	390
AF594-Vimentin	ab154207	Abcam	1：100	FC	EPR3776
Goat-anti rabbit IgG (AF488)	ab150077	Abcam	1：2000	FC	N/A
PE-MGL	145704	Biolegend	1：100	FC	LOM-14
Anti-albumin	ab207327	Abcam	1：500	FC	EPR20195
Anti-Cas9	ab189380	Abcam	1：20000	WB	EPR18991
Anti-RecA	MD-01-3	MBL	1:1000	WB	ARM193
Anti-PI3Kγ	5405	Cell Signaling Technology	1:1000	WB	D55D5
HRP-conjugated goat anti-rabbit IgG	111-035-003	Jackson ImmunoResearch	1:2000	WB	N/A
anti-Histone H3	A12477-2	BOSTER	1:1000	WB	N/A
HRP conjugated anti-GAPDH	HRP-60004	Proteintech	1:10000	WB	N/A
Anti-p-Stat1	9167	Cell Signaling Technology	1:1000	WB	58D6
Anti-Stat1	9172	Cell Signaling Technology	1:1000	WB	N/A
Anti-p-TAK1	9339	Cell Signaling Technology	1:1000	WB	N/A
Anti-TAK1	4505	Cell Signaling Technology	1:1000	WB	N/A
Anti- p-IRAK4	ab216513	Abcam	1:1500	WB	N/A
Anti-IRAK4	4363	Cell Signaling Technology	1:1000	WB	N/A
Anti-p-Stat3	9145	Cell Signaling Technology	1:2000	WB	D3A7
Anti-Stat3	4904	Cell Signaling Technology	1:3000	WB	79D7
Anti-p-C/EBPβ	3084	Cell Signaling Technology	1:1000	WB	N/A
Anti-C/EBPβ	3087	Cell Signaling Technology	1:1000	WB	N/A
Anti-p-p65	3033	Cell Signaling Technology	1:1000	WB	93H1
Anti- p65	8242	Cell Signaling Technology	1:1000	WB	D14E12
Anti-AKT	4685	Cell Signaling Technology	1:1000	WB	11E7
Anti-p-AKT	9271	Cell Signaling Technology	1:1000	WB	N/A
anti-F4/80	30325	Cell Signaling Technology	1:400	IF	D4C8V
anti-MGL	145702	Biolegend	1:200	IF	LOM-14
Alexa Fluor 546 donkey anti-mouse IgG	A10036	Invitrogen	1:200	IF	N/A
Alexa Fluor 488 donkey anti-rabbit IgG	A21206	Invitrogen	1:200	IF	N/A
anti-CD86	ab220188	Abcam	1:200	IF	C86/1146
anti-CD206	ab64693	Abcam	1:200	IF	N/A
anti-IFN-γ	505801	Biolegend	1:50	IHC	XMG1.2
anti-IL-10	M00021	BOSTER	1:200	IHC	N/A
anti-IL-12	A00918	BOSTER	1:200	IHC	N/A
anti-TGF-β1	ab179695	BOSTER	1:200	IHC	EPR18163
anti-TNF-α	BA0131	BOSTER	1:200	IHC	N/A
Anti-PD-1	BE0146	BioXcell	250 μg per mouse	in vivo	RMP1-14
Anti-CD8α	BE0117	BioXcell	100 μg per mouse	in vivo	YTS169.4
Anti-TNF-α	BE0058	BioXcell	500 μg per mouse	in vivo	XT3.11
