# Supplementary material for: Bacterial protoplast-derived nanovesicles carrying CRISPR-Cas9 tools re-educate tumor-associated macrophages for enhanced cancer immunotherapy
Source: Nat Commun. 2024 Jan 31;15:950. doi: 10.1038/s41467-024-44941-9 (PMC10830495; doi:10.1038/s41467-024-44941-9)
Supplement: Supplementary file 16 — Source Data [file 41467_2024_44941_MOESM16_ESM.xlsx]

## Sheet: Fig.2 
	Fig.2a	FACS analysis of decoration efficiency of RhB-DHP and Cy5.5-DGA for nanovesicles
		DHP/DGA amount per 1×109 CFU E.coli derived protoplast	RhB+Cy5+sgPik3cg-DHP/DGA-NV(%)
		4.22	25.27	23.39	22.62
		8.44	42.71	41.3	41.19
		16.44	64.11	64.14	60.99
		33.75	71.99	73.6	72.04
		67.5	85.15	86.49	86.48
		101.25	95.94	95.52	95.23
		135	94.99	95.83	96.17
	Fig.2c	Nanosight analysis of Free-NV and sgPik3cg-DHP/DGA-NV						Fig.2e	FACS of sgPik3cg-RhB-DHP/Cy5.5-DGA-NVs treated with different pH values of PBS at indicated time points
		Size (nm）	Free-NV	sgPik3cg-DHP/DGA-NV					Time (h)	pH7.4			pH6.5
		0.5	0	0					0	94.83	95.32	95.64	95.89	96.03	84.36
		1.5	0	0					1	92.91	90	94.83	78.02	78.59	78.32
		2.5	0	0					12	82.03	85.7	84.03	60.96	61.01	59.81
		3.5	0	0					24	79.61	79.86	80.44	33.77	31.84	32.13
		4.5	0	0
		5.5	0	0				Fig.2g	ELISA analysis on IL-6 and TNF-α levels in serum of 4T1 tumor-bearing mice
		6.5	0	0					2 h					24 h
		7.5	0	0				IL-6	PBS	sgPik3cg-NV	sgcontrol-DHP/DGA-NV	sgPik3cg-DHP/DGA-NV	E.coli-OMV	PBS	sgPik3cg-NV	sgcontrol-DHP/DGA-NV	sgPik3cg-DHP/DGA-NV	E.coli-OMV
		8.5	0	0					11.85	1254.13	1066.59	1021.75	1185.24	11.85	18.41	28.8	35.36	1001.52
		9.5	0	0					10.75	1117.44	1032.14	995.5	1187.42	14.03	24.42	10.21	24.42	554.25
		10.5	0	0					10.75	1270.53	1119.62	848.42	1121.81	13.49	21.14	24.42	34.81	516.52
		11.5	0	0					10.21	1130.01	1146.42	982.93	1222.42	14.58	46.84	22.78	29.89	852.25
		12.5	0	0					13.49	1145.32	1004.8	812.33	1209.84	14.58	54.5	24.42	12.39	753.28
		13.5	0	0
		14.5	0	0				TNF-α	2 h					24 h
		15.5	0	0					PBS	sgPik3cg-NV	sgcontrol-DHP/DGA-NV	sgPik3cg-DHP/DGA-NV	E.coli-OMV	PBS	sgPik3cg-NV	sgcontrol-DHP/DGA-NV	sgPik3cg-DHP/DGA-NV	E.coli-OMV
		16.5	0	0					29.06	132.38	144.02	186.94	1275	28.58	27.3	33.16	32.4	593.2
		17.5	0	0					28.44	284.4	130.28	153	1274.4	30.18	30.94	33.56	36.88	57.78
		18.5	0	0					28.56	273.6	164.82	103.08	1287.8	29.92	33.26	35.52	36.72	149.6
		19.5	0	0					28.66	175.06	167.82	176.82	1458.2	31.48	32.62	36.08	31.68	186.72
		20.5	0	0					29.56	305.8	137.94	175.66	1335.6	29.88	28.52	37.24	32.78	110.64
		21.5	3	0
		22.5	8	0
		23.5	22	0
		24.5	54	0
		25.5	121	0
		26.5	251	0
		27.5	484	2
		28.5	874	7
		29.5	1489	22
		30.5	2404	58
		31.5	3695	133
		32.5	5431	273
		33.5	7660	505
		34.5	10405	858
		35.5	13653	1357
		36.5	17353	2023
		37.5	21421	2870
		38.5	25744	3907
		39.5	30192	5132
		40.5	34628	6532
		41.5	38923	8086
		42.5	42967	9761
		43.5	46671	11526
		44.5	49976	13345
		45.5	52853	15193
		46.5	55300	17055
		47.5	57338	18924
		48.5	59009	20809
		49.5	60372	22729
		50.5	61495	24715
		51.5	62456	26807
		52.5	63343	29055
		53.5	64249	31515
		54.5	65272	34257
		55.5	66518	37356
		56.5	68100	40900
		57.5	70138	44982
		58.5	72759	49704
		59.5	76103	55173
		60.5	80326	61500
		61.5	85603	68799
		62.5	92132	77192
		63.5	100145	86810
		64.5	109911	97799
		65.5	121742	110328
		66.5	135995	124599
		67.5	153073	140851
		68.5	173423	159380
		69.5	197522	180544
		70.5	225869	204790
		71.5	258965	232671
		72.5	297290	264876
		73.5	341301	302270
		74.5	391419	345938
		75.5	448062	397247
		76.5	511691	457906
		77.5	582904	530038
		78.5	662566	616222
		79.5	751970	719506
		80.5	853011	843332
		81.5	968345	991351
		82.5	1101496	1167077
		83.5	1256863	1373413
		84.5	1439585	1612072
		85.5	1655221	1883034
		86.5	1909228	2184179
		87.5	2206235	2511266
		88.5	2549163	2858351
		89.5	2938317	3218621
		90.5	3370595	3585504
		91.5	3839043	3953810
		92.5	4332947	4320667
		93.5	4838599	4686031
		94.5	5340731	5052726
		95.5	5824455	5426012
		96.5	6277362	5812847
		97.5	6691390	6220969
		98.5	7064067	6657973
		99.5	7398905	7130483
		100.5	7704889	7643503
		101.5	7995251	8199978
		102.5	8285780	8800569
		103.5	8593019	9443639
		104.5	8932586	10125413
		105.5	9317805	10840275
		106.5	9758710	11581124
		107.5	10261395	12339759
		108.5	10827695	13107208
		109.5	11455108	13873989
		110.5	12136965	14630300
		111.5	12862793	15366144
		112.5	13618873	16071462
		113.5	14388977	16736302
		114.5	15155228	17351082
		115.5	15899044	17906940
		116.5	16602074	18396170
		117.5	17247066	18812689
		118.5	17818593	19152460
		119.5	18303604	19413802
		120.5	18691787	19597540
		121.5	18975756	19706938
		122.5	19151105	19747440
		123.5	19216363	19726227
		124.5	19172870	19651662
		125.5	19024611	19532679
		126.5	18777997	19378188
		127.5	18441589	19196551
		128.5	18025764	18995169
		129.5	17542314	18780211
		130.5	17003992	18556474
		131.5	16424026	18327382
		132.5	15815626	18095091
		133.5	15191532	17860674
		134.5	14563602	17624367
		135.5	13942499	17385834
		136.5	13337460	17144426
		137.5	12756151	16899423
		138.5	12204621	16650230
		139.5	11687320	16396522
		140.5	11207168	16138335
		141.5	10765680	15876100
		142.5	10363107	15610629
		143.5	9998597	15343066
		144.5	9670368	15074807
		145.5	9375882	14807405
		146.5	9112024	14542476
		147.5	8875271	14281600
		148.5	8661871	14026247
		149.5	8468001	13777710
		150.5	8289928	13537061
		151.5	8124151	13305125
		152.5	7967526	13082468
		153.5	7817363	12869402
		154.5	7671507	12665999
		155.5	7528372	12472111
		156.5	7386950	12287396
		157.5	7246790	12111345
		158.5	7107946	11943308
		159.5	6970898	11782515
		160.5	6836464	11628108
		161.5	6705700	11479149
		162.5	6579802	11334646
		163.5	6460011	11193568
		164.5	6347528	11054855
		165.5	6243450	10917438
		166.5	6148712	10780251
		167.5	6064049	10642243
		168.5	5989974	10502403
		169.5	5926760	10359767
		170.5	5874437	10213444
		171.5	5832798	10062630
		172.5	5801405	9906629
		173.5	5779602	9744872
		174.5	5766529	9576932
		175.5	5761143	9402536
		176.5	5762232	9221579
		177.5	5768441	9034128
		178.5	5778289	8840422
		179.5	5790202	8640868
		180.5	5802527	8436030
		181.5	5813569	8226618
		182.5	5821611	8013464
		183.5	5824946	7797498
		184.5	5821900	7579728
		185.5	5810866	7361204
		186.5	5790324	7142996
		187.5	5758876	6926165
		188.5	5715267	6711737
		189.5	5658419	6500680
		190.5	5587456	6293884
		191.5	5501733	6092148
		192.5	5400859	5896164
		193.5	5284728	5706510
		194.5	5153527	5523648
		195.5	5007757	5347916
		196.5	4848231	5179536
		197.5	4676064	5018612
		198.5	4492658	4865137
		199.5	4299666	4719001
		200.5	4098946	4579993
		201.5	3892512	4447817
		202.5	3682469	4322090
		203.5	3470949	4202362
		204.5	3260046	4088116
		205.5	3051754	3978781
		206.5	2847912	3873745
		207.5	2650160	3772360
		208.5	2459906	3673959
		209.5	2278305	3577866
		210.5	2106248	3483409
		211.5	1944371	3389937
		212.5	1793061	3296832
		213.5	1652483	3203527
		214.5	1522601	3109520
		215.5	1403212	3014386
		216.5	1293974	2917795
		217.5	1194439	2819518
		218.5	1104081	2719437
		219.5	1022319	2617549
		220.5	948548	2513965
		221.5	882150	2408907
		222.5	822514	2302703
		223.5	769046	2195766
		224.5	721180	2088590
		225.5	678382	1981721
		226.5	640155	1875745
		227.5	606043	1771260
		228.5	575625	1668860
		229.5	548522	1569116
		230.5	524390	1472553
		231.5	502921	1379641
		232.5	483839	1290783
		233.5	466898	1206305
		234.5	451879	1126453
		235.5	438589	1051394
		236.5	426855	981218
		237.5	416527	915942
		238.5	407471	855518
		239.5	399569	799839
		240.5	392717	748752
		241.5	386826	702067
		242.5	381814	659562
		243.5	377612	620997
		244.5	374156	586120
		245.5	371393	554672
		246.5	369274	526397
		247.5	367754	501044
		248.5	366795	478372
		249.5	366360	458154
		250.5	366416	440175
		251.5	366931	424241
		252.5	367874	410170
		253.5	369216	397801
		254.5	370927	386987
		255.5	372978	377598
		256.5	375339	369518
		257.5	377979	362644
		258.5	380868	356887
		259.5	383974	352164
		260.5	387264	348402
		261.5	390707	345536
		262.5	394269	343501
		263.5	397919	342238
		264.5	401626	341686
		265.5	405358	341785
		266.5	409088	342472
		267.5	412789	343679
		268.5	416437	345335
		269.5	420012	347362
		270.5	423496	349679
		271.5	426879	352197
		272.5	430152	354821
		273.5	433314	357453
		274.5	436371	359991
		275.5	439333	362328
		276.5	442219	364359
		277.5	445055	365979
		278.5	447877	367084
		279.5	450727	367579
		280.5	453656	367372
		281.5	456724	366384
		282.5	459999	364547
		283.5	463557	361809
		284.5	467479	358130
		285.5	471854	353492
		286.5	476772	347894
		287.5	482326	341354
		288.5	488606	333910
		289.5	495696	325618
		290.5	503670	316555
		291.5	512589	306812
		292.5	522490	296495
		293.5	533384	285722
		294.5	545249	274622
		295.5	558020	263328
		296.5	571590	251979
		297.5	585796	240713
		298.5	600423	229665
		299.5	615199	218967
		300.5	629794	208743
		301.5	643828	199106
		302.5	656873	190161
		303.5	668470	182000
		304.5	678139	174702
		305.5	685397	168334
		306.5	689783	162952
		307.5	690871	158595
		308.5	688304	155294
		309.5	681803	153066
		310.5	671197	151913
		311.5	656428	151825
		312.5	637568	152779
		313.5	614815	154733
		314.5	588494	157628
		315.5	559042	161386
		316.5	526992	165905
		317.5	492950	171057
		318.5	457566	176690
		319.5	421511	182624
		320.5	385439	188652
		321.5	349970	194546
		322.5	315661	200060
		323.5	282991	204938
		324.5	252345	208923
		325.5	224015	211773
		326.5	198195	213269
		327.5	174984	213233
		328.5	154403	211539
		329.5	136400	208123
		330.5	120872	202993
		331.5	107671	196230
		332.5	96627	187984
		333.5	87555	178471
		334.5	80272	167956
		335.5	74601	156741
		336.5	70381	145145
		337.5	67472	133482
		338.5	65755	122048
		339.5	65133	111101
		340.5	65534	100853
		341.5	66905	91461
		342.5	69208	83024
		343.5	72421	75589
		344.5	76529	69154
		345.5	81522	63675
		346.5	87391	59082
		347.5	94117	55284
		348.5	101675	52178
		349.5	110023	49661
		350.5	119098	47634
		351.5	128817	46007
		352.5	139069	44698
		353.5	149717	43642
		354.5	160596	42783
		355.5	171517	42077
		356.5	182266	41490
		357.5	192615	40997
		358.5	202323	40578
		359.5	211148	40219
		360.5	218852	39912
		361.5	225219	39647
		362.5	230056	39422
		363.5	233207	39231
		364.5	234562	39071
		365.5	234060	38942
		366.5	231695	38841
		367.5	227517	38766
		368.5	221632	38716
		369.5	214194	38690
		370.5	205400	38687
		371.5	195482	38705
		372.5	184695	38743
		373.5	173305	38800
		374.5	161582	38874
		375.5	149782	38966
		376.5	138146	39072
		377.5	126886	39193
		378.5	116183	39327
		379.5	106181	39474
		380.5	96988	39631
		381.5	88676	39797
		382.5	81282	39973
		383.5	74813	40156
		384.5	69251	40346
		385.5	64553	40541
		386.5	60664	40742
		387.5	57515	40946
		388.5	55031	41153
		389.5	53132	41362
		390.5	51741	41572
		391.5	50780	41783
		392.5	50178	41993
		393.5	49866	42203
		394.5	49785	42411
		395.5	49878	42617
		396.5	50099	42821
		397.5	50404	43021
		398.5	50757	43218
		399.5	51126	43410
		400.5	51484	43599
		401.5	51808	43783
		402.5	52080	43961
		403.5	52282	44135
		404.5	52403	44303
		405.5	52431	44465
		406.5	52358	44621
		407.5	52178	44771
		408.5	51886	44914
		409.5	51480	45051
		410.5	50958	45181
		411.5	50321	45303
		412.5	49570	45419
		413.5	48709	45526
		414.5	47742	45626
		415.5	46675	45718
		416.5	45513	45801
		417.5	44264	45875
		418.5	42936	45939
		419.5	41538	45993
		420.5	40078	46037
		421.5	38567	46070
		422.5	37013	46090
		423.5	35427	46098
		424.5	33819	46093
		425.5	32197	46073
		426.5	30572	46038
		427.5	28952	45986
		428.5	27346	45917
		429.5	25761	45829
		430.5	24206	45721
		431.5	22686	45593
		432.5	21207	45442
		433.5	19774	45267
		434.5	18393	45067
		435.5	17066	44841
		436.5	15797	44587
		437.5	14587	44303
		438.5	13438	43989
		439.5	12351	43642
		440.5	11327	43263
		441.5	10365	42849
		442.5	9464	42399
		443.5	8623	41912
		444.5	7841	41388
		445.5	7116	40825
		446.5	6446	40224
		447.5	5829	39583
		448.5	5262	38902
		449.5	4743	38182
		450.5	4269	37422

## Sheet: Statistics of Fig.2
	Figure 2		Sample size	Statistical test	Number of comparisons per family	Treatment effect	P-Value	Significance
	2e	Quantitative analysis of sgPik3cg-RhB-DHP/Cy5.5-DGA-NVs treated with different pH	n=3 biological replicates	two-way ANOVA	4	F pH X time:F (3, 16) = 75.60 F time:F (3, 16) = 228.5 F pH :F (1, 16) = 415.4	P pH X time＜0.0001 P time＜0.0001 P pH ＜0.0001
		pH7.4:24h vs. pH6.5:24h		Bonferroni’s multiple comparisons test			<0.0001	***
	2g	Measurement of IL-6 levels in serum (2 h)	n= 5 biological replicates	One-way ANOVA	4	F (4, 20) = 317.5	p＜0.0001	***
		PBS vs. sgPik3cg-NV		Dunnett's multiple comparisons test			<0.0001	***
		PBS vs. sgControl-DHP/DGA-NV		Dunnett's multiple comparisons test			<0.0001	***
		PBS vs. sgPik3cg-DHP/DGA-NV		Dunnett's multiple comparisons test			<0.0001	***
		PBS vs. E.coli-OMV		Dunnett's multiple comparisons test			<0.0001	***
		sgPik3cg-DHP/DGA-NV vs. E.coli-OMV		Dunnett's multiple comparisons test			<0.0001	***
		Measurement of IL-6 levels in serum (24 h)	n= 5 biological replicates	One-way ANOVA	4	F (4, 20) = 60.60	P<0.0001	***
		PBS vs. sgPik3cg-NV		Dunnett's multiple comparisons test			0.9913	ns
		PBS vs. sgControl-DHP/DGA-NV		Dunnett's multiple comparisons test			0.9997	ns
		PBS vs. sgPik3cg-DHP/DGA-NV		Dunnett's multiple comparisons test			0.9976	ns
		PBS vs. E.coli-OMV		Dunnett's multiple comparisons test			<0.0001	***
		sgPik3cg-DHP/DGA-NV vs. E.coli-OMV		Dunnett's multiple comparisons test			<0.0001	***
		Measurement of TNF-α levels in serum (2 h)	n= 5 biological replicates	One-way ANOVA	4	F (4, 20) = 538.7	P<0.0001	***
		PBS vs. sgPik3cg-NV		Dunnett's multiple comparisons test			<0.0001	***
		PBS vs. sgControl-DHP/DGA-NV		Dunnett's multiple comparisons test			0.0051	**
		PBS vs. sgPik3cg-DHP/DGA-NV		Dunnett's multiple comparisons test			0.0025	**
		PBS vs. E.coli-OMV		Dunnett's multiple comparisons test			<0.0001	***
		sgPik3cg-DHP/DGA-NV vs. E.coli-OMV		Dunnett's multiple comparisons test			<0.0001	***
		Measurement of TNF-α levels in serum (24 h)	n= 5 biological replicates	One-way ANOVA	4	F (4, 20) = 3.816	P=0.0183	*
		PBS vs. sgPik3cg-NV		Dunnett's multiple comparisons test			>0.9999	ns
		PBS vs. sgControl-DHP/DGA-NV		Dunnett's multiple comparisons test			0.9999	ns
		PBS vs. sgPik3cg-DHP/DGA-NV		Dunnett's multiple comparisons test			>0.9999	ns
		PBS vs. E.coli-OMV		Dunnett's multiple comparisons test			0.0181	*
		sgPik3cg-DHP/DGA-NV vs. E.coli-OMV		Dunnett's multiple comparisons test			0.021	*

## Sheet: Fig.3 
	Fig.3c	Agarose gel electrophoresis of the presence of CpG-rich genomic DNA sequences
	Fig.3d	Agarose gel electrophoresis of the presence of sgRNA targeting Pik3cg
	Fig.3e	Proportion of subcellular localization of the proteins.
	E.coli			E.coli protoplast			E.coli-OMV			sgPik3cg-DHP/DGA-NVs
	Outer membrane	13		Outer membrane	5		Outer membrane	19		Outer membrane	10
	Periplasmic	21		Periplasmic	9		Periplasmic	27		Periplasmic	6
	Inner membrane	31		Inner membrane	40		Inner membrane	65		Inner membrane	73
	Cytoplasmic	114		Cytoplasmic	128		Cytoplasmic	59		Cytoplasmic	90
	Unknown	21		Unknown	18		Unknown	30		Unknown	21
	Fig.3f	Analysis of Clusters of Orthologous Groups (COG) of the proteins identified in sgPik3cg-DHP/DGA-NVs.
	C	D	E	F	G	H	I	J	K	L	M	O	P	Q	S	T	U	V
	25	0	5	6	13	3	6	48	12	4	23	5	12	1	24	2	10	1
	Fig.3g

## Sheet: Fig.4 
	Fig.4b	FACS analysis of CFSE+ BMDM through MGL-mediated endocytosis
	Blank	sgPik3cg-NV	sgPik3cg-DGA-NV	GlcNAc+sgPik3cg-DGA-NV	GalNAc+sgPik3cg-DGA-NV
	0.03	26.02	68.11	64.21	23.61
	0.05	23.68	76.77	70.95	20.55
	0.02	29.5	74.79	61.81	22
	Fig.4d	Fluorescence intensity of CFSE+ BMDM through MGL-mediated endocytosis
	Blank	sgPik3cg-NV	sgPik3cg-DGA-NV	GlcNAc+sgPik3cg-DGA-NV	GalNAc+sgPik3cg-DGA-NV
	0.1459	0.2574	0.6	0.4983	0.3482
	0.1888	0.2409	0.6993	0.6595	0.3397
	0.1763	0.2849	0.5454	0.4578	0.3387
	Fig.4f	FACS analysis of CFSE+ BMDM
	Blank	sgPik3cg-NV	sgPik3cg-DGA-NV	pH7.4 pre-treated+sgPik3cg-DHP/DGA-NV	pH6.5 pre-treated+sgPik3cg-DHP/DGA-NV
	0.16	18.3	58.83	26.79	52.36
	0.04	29.89	62.13	21.86	60.16
	2.58	25.44	62.07	19.39	52.77
	Fig.4h	Fluorescence intensity of CFSE+ BMDM
	Blank	sgPik3cg-NV	sgPik3cg-DGA-NV	pH7.4 pre-treated+sgPik3cg-DHP/DGA-NV	pH6.5 pre-treated+sgPik3cg-DHP/DGA-NV
	0.1542	0.2483	0.6352	0.2058	0.4504
	0.1492	0.2365	0.5519	0.2001	0.6405
	0.1395	0.2167	0.5096	0.2257	0.3558
	Fig.4j
	Fig.4k
	Fig.4l

## Sheet: Statistics of Fig.4
	Figure4		Sample size	Statistical test	Number of comparisons per family	Treatment effect	P-Value	Significance
	4b	uptake of NVs by M2-polarized macrophages via MGL-mediated endocytosis by flow cytometry	n=3 biological replicates	One-way ANOVA	4	F (4, 10) = 266.5	P<0.0001	***
		sgPik3cg-DGA-NV vs. Blank		Dunnett's multiple comparisons test			<0.0001	***
		sgPik3cg-DGA-NV vs. sgPik3cg-NV		Dunnett's multiple comparisons test			<0.0001	***
		sgPik3cg-DGA-NV vs. GlcNAc+sgPik3cg-DGA-NV		Dunnett's multiple comparisons test			0.056	ns
		sgPik3cgDGA-NV vs. GalNAc+sgPik3cg-DGA-NV		Dunnett's multiple comparisons test			<0.0001	***
	4d	uptake of NVs by M2-polarized macrophages via MGL-mediated endocytosis by microplate reader	n=3 biological replicates	One-way ANOVA	4	F (4, 10) = 28.35	P<0.0001	***
		sgPik3cg-DGA-NV vs. Control		Dunnett's multiple comparisons test			<0.0001	***
		sgPik3cg-DGA-NV vs. Free NV		Dunnett's multiple comparisons test			0.0001	***
		sgPik3cg-DGA-NV vs. GlcNAc+sgPik3cg-DGA-NV		Dunnett's multiple comparisons test			0.3946	ns
		sgPik3cgDGA-NV vs. GalNAc+sgPik3cg-DGA-NV		Dunnett's multiple comparisons test			0.0009	***
	4f	uptake of NVs treated with different pH by M2-polarized macrophages by flow cytometry	n=3 biological replicates	One-way ANOVA	4	F (4, 10) = 126.9	P<0.0001	***
		pH6.5 pre-treated+sgPik3cg-DHP/DGA-NV vs. Blank		Dunnett's multiple comparisons test			<0.0001	***
		pH6.5 pre-treated+sgPik3cg-DHP/DGA-NV vs. sgPik3cg-NV		Dunnett's multiple comparisons test			<0.0001	***
		pH6.5 pre-treated+sgPik3cg-DHP/DGA-NV vs. sgPik3cg-DGA-NV		Dunnett's multiple comparisons test			0.2414	ns
		pH6.5 pre-treated+sgPik3cg-DHP/DGA-NV vs. pH7.4 pre-treated+sgPik3cg-DHP/DGA-NV		Dunnett's multiple comparisons test			<0.0001	***
	4h	uptake of NVs treated with different pH by M2-polarized macrophages by by microplate reader	n=3 biological replicates	One-way ANOVA	4	F (4, 10) = 19.84	P<0.0001	***
		pH6.5 pre-treated+sgPik3cg-DHP/DGA-NV vs. Blank		Dunnett's multiple comparisons test			0.0007	***
		pH6.5 pre-treated+sgPik3cg-DHP/DGA-NV vs. sgPik3cg-NV		Dunnett's multiple comparisons test			0.0056	**
		pH6.5 pre-treated+sgPik3cg-DHP/DGA-NV vs. sgPik3cg-DGA-NV		Dunnett's multiple comparisons test			0.4551	ns
		pH6.5 pre-treated+sgPik3cg-DHP/DGA-NV vs. pH7.4 pre-treated+sgPik3cg-DHP/DGA-NV		Dunnett's multiple comparisons test			0.0031	**

## Sheet: Fig.5 
	Fig5.a
	Fig.5b
	Fig.5c	Relative luciferase activity of plasmids transfected 293T cells
	Blank	sgControl-DHP/DGA-NV	sgControl-DHP/DGA-NV+ODN2088	sgControl-DHP/DGA-NV+scramble ODN	ODN1826
	1.1177	6.37043	3.55365	7.09122	7.86228
	1.00944	5.95507	2.77095	6.3462	7.38826
	0.87286	6.46028	2.69634	6.82512	8.17991
	Fig.5d
	Fig.5e	Percentage of conversion of PIP2 to PIP3
	M2-BMDM	sgControl-DHP/DGA-NV	sgPik3cg-DHP/DGA-NV	IPI549	ODN1826	sgPik3cg-DHP/DGA-NV+ODN2088
	37.54	44.48	17.34	26.2	33.17	23.51
	35.36	37.7	20.99	28.99	42.63	17.68
	40.22	36.72	18.68	25.22	35.11	21.66
	Fig.5f	Relative lever of mRNA expression of BMDM
		M2-BMDM			sgControl-DHP/DGA-NV			sgPik3cg-DHP/DGA-NV			IPI549			ODN1826			sgPik3cg-DHP/DGA-NV+ODN2088
	iNOS	0.003405	0.088855	0.002473	0.339389	0.249636	0.107121	1.25622	0.642274	1.1015	0.148443	0.349889	0.063518	0.125918	0.153274	0.074901	0.381259	0.241512	0.12078
	Arg1	0.945814	0.871765	1.18263	0.435637	0.371791	0.565895	0.188281	0.180498	0.219151	0.360627	0.495841	0.564242	0.43289	0.421206	0.530553	0.39791	0.521945	0.368601
	Fig.5g	ELISA analysis on the cytokine levels of BMDM
	IL-12	M2-BMDM	sgControl-DHP/DGA-NV	sgPik3cg-DHP/DGA-NV	IPI549	ODN1826	sgPik3cg-DHP/DGA-NV+ODN2088
		87.2458	1002.72	2153.2	1446.62	1045.91	1074.72
		81.9281	1525.98	2317.54	1381.56	516.664	1753.47
		84.5511	1662.44	1932.61	1380.23	781.406	803.558
	TNF-α	M2-BMDM	sgControl-DHP/DGA-NV	sgPik3cg-DHP/DGA-NV	IPI549	ODN1826	sgPik3cg-DHP/DGA-NV+ODN2088
		3.926	876.876	1244.23	383.916	539.546	473.976
		6.296	744.946	1189.72	353.896	627.236	354.686
		3.136	545.076	1365.1	495.306	626.446	362.586
	IL-6	M2-BMDM	sgControl-DHP/DGA-NV	sgPik3cg-DHP/DGA-NV	IPI549	ODN1826	sgPik3cg-DHP/DGA-NV+ODN2088
		25.551	373.171	784.593	109.308	413.083	243.661
		28.8635	360.336	920.005	103.544	476.475	254.124
		28.279	349.205	590.777	264.821	493.936	389.35
	IL-10	M2-BMDM	sgControl-DHP/DGA-NV	sgPik3cg-DHP/DGA-NV	IPI549	ODN1826	sgPik3cg-DHP/DGA-NV+ODN2088
		239	143.23	80.74	168.7	209.78	159.34
		289.43	162.18	121.27	151.78	196.19	172.78
		239.12	158.91	112.36	179.05	143.78	151.66
	IFN-γ	M2-BMDM	sgControl-DHP/DGA-NV	sgPik3cg-DHP/DGA-NV	IPI549	ODN1826	sgPik3cg-DHP/DGA-NV+ODN2088
		37.59	53.22	59.42	50.95	53.28	58.63
		54.95	48.25	78.49	42.73	56.12	48.72
		50.49	50.18	66.39	51.59	49.1	51.45
	IL-1β	M2-BMDM	sgControl-DHP/DGA-NV	sgPik3cg-DHP/DGA-NV	IPI549	ODN1826	sgPik3cg-DHP/DGA-NV+ODN2088
		10.44	46.92	113.8	28.34	49.17	68.65
		11.38	58.87	147.7	96.5	66.12	62.96
		10.14	49.65	82.12	46.89	18.63	53.1
	TGF-β1	M2-BMDM	sgControl-DHP/DGA-NV	sgPik3cg-DHP/DGA-NV	IPI549	ODN1826	sgPik3cg-DHP/DGA-NV+ODN2088
		21.4	19.02	13.49	19.94	19.47	21.92
		21.61	18.48	16.78	18.17	18.53	18.37
		18.84	19.83	16.69	20.34	19.48	19.12
	Fig.5h	FACS analysis of the phenotypic of BMDM
		CD86	M2-BMDM	sgControl-DHP/DGA-NV	sgPik3cg-DHP/DGA-NV	IPI549	ODN1826	sgPik3cg-DHP/DGA-NV+ODN2088
			18.89	34.07	90.32	34.75	50.46	51.22
			27.41	25.33	88.69	25.9	44.91	44.49
			18.43	38.16	91.55	25.7	54.88	53.86
		CD206	M2-BMDM	sgControl-DHP/DGA-NV	sgPik3cg-DHP/DGA-NV	IPI549	ODN1826	sgPik3cg-DHP/DGA-NV+ODN2088
			62.34	47.48	3.41	54.8	30.92	30.89
			62.92	40.02	4.5	44.87	22.06	22.37
			63.99	33.55	2.45	41.48	11.86	9.04

## Sheet: Statistics of Fig.5
	Figure 5		Sample size	Statistical test	Number of comparisons per family	Treatment effect	P-Value	Significance
	5c	Relative luciferase activity of plasmids transfected 293T cells	n=3 biological replicates	One-way ANOVA	3	F (3, 8) = 196.8	P<0.0001	***
		sgPik3cg-DHP/DGA-NV vs. Blank		Dunnett's multiple comparisons test			<0.0001	***
		sgControl-DHP/DGA-NV vs. sgControl-DHP/DGA-NV+ODN2088		Dunnett's multiple comparisons test			<0.0001	***
		sgControl-DHP/DGA-NV vs. sgControl-DHP/DGA-NV+scramble ODN		Dunnett's multiple comparisons test			0.2474	ns
	5e	Percentage of conversion of PIP2 to PIP3	n=3 biological replicates	One-way ANOVA	5	F (5, 12) = 22.96	P<0.0001	***
		sgPik3cg-DHP/DGA-NV vs. M2-BMDM		Dunnett's multiple comparisons test			<0.0001	***
		sgPik3cg-DHP/DGA-NV vs. sgControl-DHP/DGA-NV		Dunnett's multiple comparisons test			<0.0001	***
		sgPik3cg-DHP/DGA-NV vs. IPI549		Dunnett's multiple comparisons test			0.0497	*
		sgPik3cg-DHP/DGA-NV vs. ODN1826		Dunnett's multiple comparisons test			0.0001	***
		sgPik3cg-DHP/DGA-NV vs. sgPik3cg-DHP/DGA-NV+ODN2088		Dunnett's multiple comparisons test			0.9174	ns
	5f	Relative lever of iNOS mRNA expression of BMDM	n=3 biological replicates	One-way ANOVA	5	F (5, 12) = 13.99	P=0.0001	***
		sgPik3cg-DHP/DGA-NV vs. M2-BMDM		Dunnett's multiple comparisons test			<0.0001	***
		sgPik3cg-DHP/DGA-NV vs. sgControl-DHP/DGA-NV		Dunnett's multiple comparisons test			0.0004	***
		sgPik3cg-DHP/DGA-NV vs. IPI549		Dunnett's multiple comparisons test			0.0002	***
		sgPik3cg-DHP/DGA-NV vs. ODN1826		Dunnett's multiple comparisons test			0.0001	***
		sgPik3cg-DHP/DGA-NV vs. sgPik3cg-DHP/DGA-NV+ODN2088		Dunnett's multiple comparisons test			0.0005	***
		Relative lever of Arg1 mRNA expression of BMDM	n=3 biological replicates	One-way ANOVA	5	F (5, 12) = 21.98	P<0.0001	***
		sgPik3cg-DHP/DGA-NV vs. M2-BMDM		Dunnett's multiple comparisons test			<0.0001	***
		sgPik3cg-DHP/DGA-NV vs. sgControl-DHP/DGA-NV		Dunnett's multiple comparisons test			0.0259	*
		sgPik3cg-DHP/DGA-NV vs. IPI549		Dunnett's multiple comparisons test			0.0182	*
		sgPik3cg-DHP/DGA-NV vs. ODN1826		Dunnett's multiple comparisons test			0.0238	*
		sgPik3cg-DHP/DGA-NV vs. sgPik3cg-DHP/DGA-NV+ODN2088		Dunnett's multiple comparisons test			0.0484	*
	5g	ELISA analysis on the IL12 levels of BMDM	n=3 biological replicates	One-way ANOVA	5	F (5, 12) = 18.15	P<0.0001	***
		sgPik3cg-DHP/DGA-NV vs. M2-BMDM		Dunnett's multiple comparisons test			<0.0001	***
		sgPik3cg-DHP/DGA-NV vs. sgControl-DHP/DGA-NV		Dunnett's multiple comparisons test			0.028	*
		sgPik3cg-DHP/DGA-NV vs. IPI549		Dunnett's multiple comparisons test			0.0293	*
		sgPik3cg-DHP/DGA-NV vs. ODN1826		Dunnett's multiple comparisons test			0.0003	***
		sgPik3cg-DHP/DGA-NV vs. sgPik3cg-DHP/DGA-NV+ODN2088		Dunnett's multiple comparisons test			0.0066	**
		ELISA analysis on the TNF-α levels of BMDM	n=3 biological replicates	One-way ANOVA	5	F (5, 12) = 65.59	P<0.0001	***
		sgPik3cg-DHP/DGA-NV vs. M2-BMDM		Dunnett's multiple comparisons test			<0.0001	***
		sgPik3cg-DHP/DGA-NV vs. sgControl-DHP/DGA-NV		Dunnett's multiple comparisons test			<0.0001	***
		sgPik3cg-DHP/DGA-NV vs. IPI549		Dunnett's multiple comparisons test			<0.0001	***
		sgPik3cg-DHP/DGA-NV vs. ODN1826		Dunnett's multiple comparisons test			<0.0001	***
		sgPik3cg-DHP/DGA-NV vs. sgPik3cg-DHP/DGA-NV+ODN2088		Dunnett's multiple comparisons test			<0.0001	***
		ELISA analysis on the IL-6 levels of BMDM	n=3 biological replicates	One-way ANOVA	5	F (5, 12) = 26.64	P<0.0001	***
		sgPik3cg-DHP/DGA-NV vs. M2-BMDM		Dunnett's multiple comparisons test			<0.0001	***
		sgPik3cg-DHP/DGA-NV vs. sgControl-DHP/DGA-NV		Dunnett's multiple comparisons test			0.0005	***
		sgPik3cg-DHP/DGA-NV vs. IPI549		Dunnett's multiple comparisons test			<0.0001	***
		sgPik3cg-DHP/DGA-NV vs. ODN1826		Dunnett's multiple comparisons test			0.0049	**
		sgPik3cg-DHP/DGA-NV vs. sgPik3cg-DHP/DGA-NV+ODN2088		Dunnett's multiple comparisons test			0.0001	***
		ELISA analysis on the IL-10 levels of BMDM	n=3 biological replicates	One-way ANOVA	5	F (5, 12) = 14.93	P<0.0001	***
		sgPik3cg-DHP/DGA-NV vs. M2-BMDM		Dunnett's multiple comparisons test			<0.0001	***
		sgPik3cg-DHP/DGA-NV vs. sgControl-DHP/DGA-NV		Dunnett's multiple comparisons test			0.0624	ns
		sgPik3cg-DHP/DGA-NV vs. IPI549		Dunnett's multiple comparisons test			0.0197	*
		sgPik3cg-DHP/DGA-NV vs. ODN1826		Dunnett's multiple comparisons test			0.0039	**
		sgPik3cg-DHP/DGA-NV vs. sgPik3cg-DHP/DGA-NV+ODN2088		Dunnett's multiple comparisons test			0.0331	*
		ELISA analysis on the IFN-γ levels of BMDM	n=3 biological replicates	One-way ANOVA	5	F (5, 12) = 4.169	P=0.0199	*
		sgPik3cg-DHP/DGA-NV vs. M2-BMDM		Dunnett's multiple comparisons test			0.0082	**
		sgPik3cg-DHP/DGA-NV vs. sgControl-DHP/DGA-NV		Dunnett's multiple comparisons test			0.0217	*
		sgPik3cg-DHP/DGA-NV vs. IPI549		Dunnett's multiple comparisons test			0.0105	*
		sgPik3cg-DHP/DGA-NV vs. ODN1826		Dunnett's multiple comparisons test			0.0473	*
		sgPik3cg-DHP/DGA-NV vs. sgPik3cg-DHP/DGA-NV+ODN2088		Dunnett's multiple comparisons test			0.0489	*
		ELISA analysis on the IL-1β levels of BMDM	n=3 biological replicates	One-way ANOVA	5	F (5, 12) = 6.795	P=0.0032	**
		sgPik3cg-DHP/DGA-NV vs. M2-BMDM		Dunnett's multiple comparisons test			0.0004	***
		sgPik3cg-DHP/DGA-NV vs. sgControl-DHP/DGA-NV		Dunnett's multiple comparisons test			0.0194	*
		sgPik3cg-DHP/DGA-NV vs. IPI549		Dunnett's multiple comparisons test			0.0329	*
		sgPik3cg-DHP/DGA-NV vs. ODN1826		Dunnett's multiple comparisons test			0.0097	**
		sgPik3cg-DHP/DGA-NV vs. sgPik3cg-DHP/DGA-NV+ODN2088		Dunnett's multiple comparisons test			0.0499	*
		ELISA analysis on the TGF-β1 levels of BMDM	n=3 biological replicates	One-way ANOVA	5	F (5, 12) = 4.616	P=0.0140	*
		sgPik3cg-DHP/DGA-NV vs. M2-BMDM		Dunnett's multiple comparisons test			0.0036	**
		sgPik3cg-DHP/DGA-NV vs. sgControl-DHP/DGA-NV		Dunnett's multiple comparisons test			0.0378	*
		sgPik3cg-DHP/DGA-NV vs. IPI549		Dunnett's multiple comparisons test			0.0211	*
		sgPik3cg-DHP/DGA-NV vs. ODN1826		Dunnett's multiple comparisons test			0.035	*
		sgPik3cg-DHP/DGA-NV vs. sgPik3cg-DHP/DGA-NV+ODN2088		Dunnett's multiple comparisons test			0.0127	*
	5h	FACS analysis of the CD86+ BMDM	n=3 biological replicates	One-way ANOVA	5	F (5, 12) = 75.59	P<0.0001	***
		sgPik3cg-DHP/DGA-NV vs. M2-BMDM		Dunnett's multiple comparisons test			<0.0001	***
		sgPik3cg-DHP/DGA-NV vs. sgControl-DHP/DGA-NV		Dunnett's multiple comparisons test			<0.0001	***
		sgPik3cg-DHP/DGA-NV vs. IPI549		Dunnett's multiple comparisons test			<0.0001	***
		sgPik3cg-DHP/DGA-NV vs. ODN1826		Dunnett's multiple comparisons test			<0.0001	***
		sgPik3cg-DHP/DGA-NV vs. sgPik3cg-DHP/DGA-NV+ODN2088		Dunnett's multiple comparisons test			<0.0001	***
		FACS analysis of the CD206+ BMDM	n=3 biological replicates	One-way ANOVA	5	F (5, 12) = 26.76	P<0.0001	***
		sgPik3cg-DHP/DGA-NV vs. M2-BMDM		Dunnett's multiple comparisons test			<0.0001	***
		sgPik3cg-DHP/DGA-NV vs. sgControl-DHP/DGA-NV		Dunnett's multiple comparisons test			0.0002	***
		sgPik3cg-DHP/DGA-NV vs. IPI549		Dunnett's multiple comparisons test			<0.0001	***
		sgPik3cg-DHP/DGA-NV vs. ODN1826		Dunnett's multiple comparisons test			0.0357	*
		sgPik3cg-DHP/DGA-NV vs. sgPik3cg-DHP/DGA-NV+ODN2088		Dunnett's multiple comparisons test			0.0461	*

## Sheet: Fig.6 
	Fig.6a	Quantitative analysis of tumor site fluorescence (red circle) at indicated time points
	Time (h)	PBS			sgPik3cg-NV			sgPik3cg-DGA-NV			sgPik3cg-DHP/DGA-NV
	1	39100000	32600000	32100000	107000000	130000000	112000000	147000000	146000000	139000000	353000000	372000000	247000000
	3	39300000	32300000	31100000	99100000	128000000	122000000	149000000	150000000	169000000	465000000	354000000	266000000
	6	41100000	32100000	31500000	149000000	156000000	132000000	164000000	174000000	161000000	558000000	426000000	317000000
	12	38800000	32900000	31800000	192000000	176000000	181000000	202000000	221000000	214000000	819000000	749000000	598000000
	24	40600000	34400000	32600000	384000000	263000000	255000000	256000000	296000000	178000000	932000000	873000000	948000000
	48	38000000	32500000	32000000	477000000	353000000	319000000	417000000	423000000	344000000	1050000000	1020000000	1440000000
	72	38100000	33700000	32400000	542000000	394000000	319000000	441000000	407000000	383000000	1260000000	941000000	1440000000
	Fig.6b	Quantitative analysis on flurorescence of organ tissues at 72 h
		G1			G2			G3			G4
	Heart	22700000	22200000	23200000	54500000	48000000	56000000	50000000	50500000	58000000	48500000	45400000	60000000
	Liver	31100000	27200000	30700000	1870000000	1600000000	1800000000	1970000000	2240000000	1900000000	1340000000	1420000000	1570000000
	Spleen	19400000	20400000	20100000	209000000	190000000	190000000	148000000	136000000	150000000	150000000	123000000	192000000
	Lung	23200000	19800000	22300000	240000000	330000000	340000000	285000000	310000000	260000000	344000000	247000000	204000000
	Kidney	24100000	23300000	23600000	119000000	120000000	110000000	107000000	113000000	110000000	64400000	74100000	134000000
	Tumor	26500000	31600000	26900000	738000000	750000000	530000000	765000000	680000000	750000000	1900000000	1840000000	1790000000
	Fig.6c	Cy5 fluorescence intensity in plasma at different time point
	Time (h)	sgPik3cg-NV			sgPik3cg-DGA-NV			sgPik3cg-DHP/DGA-NV
	0	0	0	0	0	0	0	0	0	0
	0.017	303.34	318.43	285.39	320.64	285.77	300.78	297.45	320.39	283.51
	0.05	264.19	248.86	259.31	261.45	251.42	259.38	295.19	248.86	286.78
	0.5	186.65	153.88	174.98	195.34	163.9	184.17	237.57	208.59	224.98
	1	175.66	70.15	142.03	183.7	142.79	114.69	241.61	182.56	178.14
	3	39.53	42.75	54.6	66.71	53.2	48.32	66.33	131.48	114.31
	6	36.13	55.18	29.3	49.68	56.78	49.3	69.29	72.7	123.92
	Fig.6d	Cy5 fluorescence intensity in tumor at different time point
	Time (h)	sgPik3cg-NV			sgPik3cg-DGA-NV			sgPik3cg-DHP/DGA-NV
	1	112.85	147.4	108.15	103.05	145.6	134.9	293.41	383.24	281.19
	3	157.7	136.9	126.95	153.15	174.15	137.79	410.02	355.94	330.07
	6	181.92	152.88	160.24	209.93	181.29	187.84	472.99	397.49	416.62
	12	202.02	160.95	195.35	186.17	221.35	218.05	525.24	470.47	507.91
	24	233.45	227.95	203.45	269.68	217.97	253.41	606.97	592.67	554.97
	48	248.08	226.2	261.84	258.67	322.86	271.19	645.01	640.12	680.78
	72	272.25	245.74	244.44	303.95	285.78	263.65	707.85	638.92	635.53
	Fig.6f	Fluorescence co-localization analysis of Cy5-NVs and TAMs using image J software
	Distance (pixel)	sgPik3cg-DHP/DGA-NV	F4/80
	0	1.084	4.6403
	1	1.2639	3.6387
	2	1.2218	2.5345
	3	1.2487	1.5563			Fig.6h	FACS analysis on Cy5+ TAM
	4	1.3345	1.0235				PBS	sgPik3cg-NV	sgPik3cg-DGA-NV	sgPik3cg-DPH/DGA-NV
	5	1.3143	0.921				0.59	7.81	20.59	52.59
	6	1.3882	0.8487				0.57	8.21	19.46	53.97
	7	1.8353	0.7765				0.59	10.15	19.29	53.74
	8	2.3395	0.6941
	9	2.5328	0.679
	10	2.2454	1.0924			Fig.6j	FACS analysis of the ratio of Cy5+ TAMs at different time points after treatment with sgPik3cg-DHP/DGA-NVs
	11	1.6672	1.842			Time after administration (d)	Cy5+ TAMs
	12	1.5277	2.363			0	0.85	0.74	0.72
	13	1.9345	2.1681			0.041667	1.86	2.29	2.39
	14	2.2235	1.7462			0.125	5.37	5.41	5.7
	15	2.1294	1.4487			0.25	15.05	13.55	14.48
	16	1.9613	1.3647			0.5	23.64	21.59	24.52
	17	1.9496	1.0084			1	34.19	34.63	34.23
	18	2.0689	0.5798			2	43	40.45	38.95
	19	2.2555	0.2958			3	52.11	50.63	50.51
	20	3.1832	0.1916			6	18.44	22.2	21.69
	21	5.0874	0.2252			8	14.3	13.31	15.85
	22	6.3546	0.2941			10	5.48	7.94	6.62
	23	6.3328	0.3076
	24	6.2454	0.4756
	25	6.6857	1.2689			Fig.6k
	26	7.5496	2.0975
	27	8.5714	2.1597
	28	8.8756	1.4185
	29	9.7429	0.5529
	30	11.8034	0.2118
	31	14.2286	0.1765
	32	16.6185	0.1983
	33	18.4269	0.3748
	34	19.4252	0.4756
	35	20.1882	0.3731
	36	20.3613	0.2235
	37	19.5193	0.1412
	38	17.5815	0.1294
	39	15.4874	0.1496
	40	13.2252	0.1143			Fig.6l	The Indel rate of TAM at different time points after treatment with sgPik3cg-DHP/DGA-NVs
	41	11.0924	0.1227				Time after administration (d)	Indel rate of TAM (%)
	42	10.1714	0.1378			1	9.7	11	10
	43	10.5042	0.1479			2	11.5	13.4	11.8
	44	10.7899	0.0958			3	15.3	17.9	14.9
	45	10.0571	0.1261			6	4.6	7.1	4.9
	46	9.0605	0.1042			8	3.2	6.4	3.3
	47	8.316	0.1613			10	2.5	3.2	2.9
	48	6.8319	0.2101
	49	5.0975	0.2017
	50	3.8185	0.1647
	51	3.3008	0.1513
	52	3.0739	0.1882
	53	2.5176	0.3513
	54	1.5092	0.5378
	55	0.6756	0.805
	56	0.279	1.0807
	57	0.279	1.2084
	58	0.3193	1.1664
	59	0.3412	0.8924
	60	0.321	0.4824
	61	0.3059	0.1647
	62	0.2689	0.1563
	63	0.3059	0.2168
	64	0.3076	0.2235
	65	0.2739	0.1529
	66	0.3008	0.1277
	67	0.2857	0.1076
	68	0.3294	0.1076
	69	0.3395	0.1496
	70	0.2874	0.1126
	71	0.237	0.1412
	72	0.2924	0.1916
	73	0.3294	0.2084
	74	0.4134	0.1966
	75	0.4067	0.1866
	76	0.4454	0.1429
	77	0.6655	0.1866
	78	1.1513	0.242
	79	1.8269	0.5815
	80	2.4118	1.2303
	81	2.7092	2.2202
	82	2.763	3.2958
	83	2.4874	4.0252
	84	2.084	3.9664
	85	1.8706	3.2739
	86	2.2336	2.2992
	87	2.958	1.2857
	88	3.4908	0.5479
	89	3.405	0.3395
	90	3.0202	0.2992
	91	2.6975	0.3277
	92	3.116	0.2975
	93	3.5748	0.3042
	94	3.6202	0.2891
	95	3.3109	0.3193
	96	3.084	0.2571
	97	3.0857	0.1697
	98	2.8975	0.1697
	99	2.563	0.2622
	100	2.3563	0.3143
	101	2.1597	0.2908
	102	1.8958	0.2437
	103	1.6303	0.4504
	104	1.4235	1.242
	105	1.4487	2.3412
	106	1.6387	3.2941
	107	1.6891	3.9647
	108	1.5983	4.7025
	109	1.6202	5.563
	110	1.7277	6.0655
	111	1.7126	5.8353
	112	1.2622	4.9529
	113	0.9176	4.237
	114	1.3563	3.9445
	115	2.1294	3.6521
	116	2.3395	2.8487
	117	2.3546	1.7613
	118	2.7681	1.2975
	119	3.3882	1.595
	120	3.4739	1.9899
	121	3.0773	2.2286
	122	2.7008	2.5176
	123	2.5933	2.9059
	124	3.0101	3.4739
	125	4.2387	4.2084
	126	5.6118	4.6487
	127	6.6202	4.7479
	128	8.0084	4.7445
	129	10.316	4.837
	130	13.3076	4.9345
	131	16.3681	5.2941
	132	19.0521	5.7782
	133	21.1176	6.2387
	134	23.0101	7.8975
	135	24.8202	10.0353
	136	26.9008	12.4958
	137	29.2891	14.9697
	138	30.9765	16.9681
	139	32.084	18.2101
	140	33.2672	18.6185
	141	34.2756	18.8706
	142	34.5849	20.0555
	143	34.5244	22.4185
	144	34.4504	25.9462
	145	33.874	29.5378
	146	33.1109	31.9513
	147	32.758	33.5143
	148	33.4471	35.0992
	149	34.3983	36.4857
	150	35.1513	37.0773
	151	35.8773	36.8471
	152	36.4941	36.7311
	153	36.4034	36.4235
	154	35.316	35.1546
	155	33.6353	32.8286
	156	32.0924	30.4034
	157	30.6924	28.9025
	158	29.316	28.3765
	159	28.0252	28.1109
	160	26.8067	27.842
	161	25.7109	27.9008
	162	24.6504	28.0639
	163	23.5916	27.7714
	164	22.4756	26.684
	165	21.6252	25.3361
	166	21.2	25.158
	167	21.1378	26.5328
	168	20.7445	27.6639
	169	20.3412	27.4235
	170	20.1311	26.5143
	171	20.0084	26.1395
	172	19.6487	26.9445
	173	18.9933	28.0605
	174	18.1143	28.8185
	175	17.3513	29.1798
	176	17.3529	29.0924
	177	18.0319	28.5395
	178	18.6454	27.5681
	179	18.5445	25.995
	180	17.758	24.4908
	181	16.674	23.3664
	182	15.6706	22.4504
	183	15.0588	22.0252
	184	14.4555	22.5412
	185	13.6941	24.1412
	186	13.2706	26.8908
	187	13.6975	30.4252
	188	14.6521	33.4034
	189	15.837	34.1714
	190	16.9714	33.3412
	191	17.684	32.6605
	192	17.6588	33.0151
	193	18.0807	33.7765
	194	19.1008	34.4622
	195	20.079	35.0706
	196	20.6269	35.5109
	197	21.2874	35.2706
	198	22.1697	33.9815
	199	23.0639	32.2739
	200	23.2353	31.5849
	201	23.2655	31.6975
	202	23.0555	32.1899
	203	22.3546	32.5613
	204	21.7966	32.4975
	205	22.0118	31.7933
	206	22.4538	30.8252
	207	22.0824	29.916
	208	21.3815	29.1479
	209	21.0067	28.521
	210	20.6622	28.2639
	211	20.0824	28.8874
	212	19.3916	30.0471
	213	18.5681	31.1345
	214	17.6723	31.2723
	215	17.0017	30.2706
	216	16.3244	29.2218
	217	15.8622	28.837
	218	15.8521	27.9731
	219	15.9462	26.8101
	220	16.2992	25.1227
	221	16.558	23.158
	222	14.6571	22.2286
	223	11.837	22.7613
	224	9.8336	23.9412
	225	8.8941	24.284
	226	8.2034	23.3445
	227	7.4992	21.5563
	228	7.237	19.8689
	229	7.2756	17.7143
	230	7.0908	14.9328
	231	6.3479	12.8235
	232	5.3378	12.6807
	233	3.9008	14.0185
	234	2.7008	15.0151
	235	2.2908	14.3126
	236	2.1697	11.5126
	237	1.9261	8.0555
	238	1.4639	5.9983
	239	1.4941	5.7798
	240	1.5294	5.8672
	241	1.3798	5.005
	242	0.9597	3.6437
	243	0.6	2.7496
	244	0.5697	2.2773
	245	0.9429	2.0168
	246	1.4672	2.0924
	247	1.7563	2.7059
	248	1.8101	3.5126
	249	2.2084	3.6958
	250	2.8739	3.3866
	251	3.4622	2.9328
	252	3.795	2.4521
	253	3.6622	1.9345
	254	3.6487	1.4773
	255	4.2773	1.195
	256	5.4235	1.2151
	257	6.6538	1.5361
	258	7.8235	2.0639
	259	8.5798	2.8118
	260	8.8824	3.5445
	261	9.2773	3.8908
	262	10.1008	3.9613
	263	11.5092	4.0084
	264	13.2303	3.5681
	265	14.5176	2.3378
	266	15.1563	1.0975
	267	14.9933	0.6303
	268	13.4706	0.6655
	269	10.9445	0.8655
	270	9.3008	0.8689
	271	9.0202	0.7866
	272	8.9815	0.7092
	273	8.5345	0.8286
	274	8.5008	1.2218
	275	9.1966	1.5345
	276	9.6319	1.4269
	277	9.3882	0.8958
	278	9.0504	0.4739
	279	8.6874	0.4218
	280	8.6538	0.5462
	281	9.0134	0.563
	282	9.2622	0.916
	283	8.7345	1.7277
	284	7.6303	2.4975
	285	6.8555	2.6218
	286	7.0202	2.0185
	287	7.7983	1.3412
	288	8.3563	1.1597
	289	8.1647	1.5042
	290	7.4622	2.3412
	291	6.5227	3.3345
	292	6.6471	3.7294
	293	7.3076	3.1008
	294	7.1126	2.1529
	295	6.5546	2.284
	296	6.2958	3.3109
	297	6.3983	4.1613
	298	6.1697	4.3261
	299	5.9328	3.8303
	300	5.8286	2.9294
	301	6.2336	2.4739
	302	6.7126	2.6958
	303	6.9244	3.0992
	304	6.6185	3.0807
	305	6.2807	2.4387
	306	6.0605	1.8538
	307	6.2151	1.7647
	308	6.8017	1.763
	309	8.0689	1.3513
	310	9.3445	1.3378
	311	10.0134	1.363
	312	9.9445	1.0689
	313	9.2252	1.4218
	314	9.037	2.1092
	315	8.9933	2.4756
	316	8.8437	2.1681
	317	9.2723	1.5328
	318	10.6303	0.9126
	319	11.7731	0.6924
	320	11.6168	1.0235
	321	9.9613	1.3815
	322	8.3378	1.7647
	323	7.7966	2.9748
	324	8.5378	4.916
	325	9.5143	6.3462
	326	9.8118	6.5782
	327	9.4471	6.1882
	328	9.8471	6.3697
	329	10.9546	7.1916
	330	12.958	8.2017
	331	15.4672	8.9966
	332	16.9832	9.5378
	333	18	9.5429
	334	19.4151	8.4218
	335	21.8252	6.4168
	336	24.7277	4.5008
	337	26.5244	3.8353
	338	26.637	4.4891
	339	25.9546	5.2655
	340	26.6807	5.4706
	341	28.6857	5.5496
	342	30.2218	6.2924
	343	31.2235	8.237
	344	32.4857	10.5765
	345	33.4084	11.7277
	346	32.9664	11.2655
	347	32.4571	10.1815
	348	33.5294	9.5361
	349	35.3025	9.363
	350	36.1412	9.6303
	351	36.3227	10.3277
	352	36.6235	11.279
	353	36.4252	12.2151
	354	34.9227	12.8
	355	32.5731	13.2218
	356	30.1613	13.5361
	357	28.4252	13.7966
	358	27.4958	13.9815
	359	26.9143	14.1092
	360	26.1244	13.8891
	361	25.5933	13.5916
	362	25.7681	13.5361
	363	26.5765	13.605
	364	27.0571	13.9328
	365	26.395	15.0504
	366	25.0739	16.5899
	367	24.4235	18.4168
	368	25.0622	20.2857
	369	26.5126	22.1445
	370	28.4571	24.0437
	371	30.6218	25.5697
	372	32.5849	26.6067
	373	33.8723	26.9933
	374	35.3429	27.0555
	375	37.9126	27.3529
	376	40.9462	27.8958
	377	42.5832	28.7697
	378	42.679	29.9261
	379	42.7714	30.8387
	380	43.9261	32.2387
	381	44.9496	33.837
	382	44.7193	34.5429
	383	43.0739	34.0555
	384	41.8403	33.6067
	385	41.7412	33.9513
	386	42.0538	34.7597
	387	42.7765	34.5832
	388	43.4403	33.1328
	389	43.0504	31.4084
	390	41.6151	30.0487
	391	41.2824	28.5933
	392	43.1916	28.0941
	393	45.5378	29.2151
	394	45.8134	31.3714
	395	44.6908	33.6723
	396	43.8538	35.4924
	397	44.6235	36.9412
	398	45.8034	38.6034
	399	46.3109	40.7899
	400	46.8218	43.7849
	401	48.6218	47.6924
	402	47.205	51.8252
	403	46.205	55.9109
	404	49.6235	59.321
	405	53.0992	62.5345
	406	56.2319	66.5916
	407	60.8471	71.0303
	408	66.3882	74.5126
	409	71.6403	77.1143
	410	75.6067	78.8538
	411	77.6958	79.7664
	412	77.9866	79.9597
	413	77.7244	79.3345
	414	78.2487	78.3563
	415	79.6017	78.674
	416	80.8067	80.6655
	417	81.042	82.8521
	418	78.8655	83.3849
	419	74.3966	80.9143
	420	69.6857	77.9546
	421	65.5025	77.3714
	422	60.9109	77.7697
	423	55.2353	77.0202
	424	50.5445	75.1681
	425	48.3311	73.2756
	426	47.4807	71.684
	427	46.6235	70.5798
	428	45.5513	70.074
	429	44.7496	70.3714
	430	43.8874	71.7361
	431	42.7109	72.9378
	432	40.8588	72.8437
	433	39.0403	70.9244
	434	38.442	67.6857
	435	38.0269	66.0319
	436	36.4185	66.3008
	437	35.2218	65.8874
	438	35.5445	64.2773
	439	35.5143	63.3328
	440	34.642	62.9479
	441	34.9916	62.0336
	442	37.2017	60.795
	443	39.9227	60.3328
	444	41.4151	60.8471
	445	41.6134	60.8655
	446	41.0941	59.9025
	447	41.3008	59.0185
	448	42.8034	59.4437
	449	44.1798	61.1378
	450	43.9429	62.4588
	451	42.5042	62.6151
	452	41.3042	62.158
	453	40.884	60.8756
	454	41.2941	58.1042
	455	42.1782	54.4992
	456	42.2185	51.4118
	457	40.8168	50.3008
	458	39.0639	50.7227
	459	38.8286	51.6471
	460	39.3782	51.8639
	461	39.163	50.5664
	462	39.0185	48.3983
	463	39.3899	46.7311
	464	39.5613	45.437
	465	38.1193	43.6
	466	35.1613	40.5328
	467	32.3378	37.4269
	468	29.9261	35.721
	469	27.763	35.2622
	470	25.5849	34.679
	471	22.9748	33.8504
	472	19.2908	33.2639
	473	15.5311	33.2
	474	13.1849	33.0504
	475	11.4807	31.9882
	476	10.5664	29.5697
	477	11.2269	26.7092
	478	12.5143	24.8067
	479	12.642	23.9429
	480	11.8622	23.1361
	481	12.2	21.3613
	482	14.0807	18.9462
	483	16.4773	17.1664
	484	17.3513	16.7429
	485	16.7025	17.7899
	486	16.805	19.5429
	487	18.5345	21.7445
	488	19.8723	23.9445
	489	19.395	25.4857
	490	17.6622	26.5765
	491	16.7445	27.0118
	492	17.6336	26.6118
	493	19.842	26.3025
	494	21.3731	26.884
	495	22.037	27.5076
	496	22.8151	27.6689
	497	23.2202	28.5496
	498	23.563	30.4504
	499	24.1176	32.9227
	500	25.3765	34.5866
	501	27.005	35.0252
	502	29.0303	35.1429
	503	31.2756	35.4134
	504	32.363	35.3546
	505	31.9462	35.884
	506	31.5983	37.4941
	507	32.8067	39.005
	508	34.7597	39.6101
	509	35.9681	39.5563
	510	35.8504	39.7361
	511	36.4605	39.5513
	512	37.6067	38.0975
	513	39.0857	35.7496
	514	40.4857	34.1092
	515	39.7294	34.3378
	516	36.6034	35.8992
	517	33.2908	36.9244
	518	31.2672	35.8672
	519	30.0218	32.4756
	520	28.0555	28.0151
	521	25.2134	23.4739
	522	22.4958	19.4655
	523	20.1395	17.1697
	524	17.7513	16.3126
	525	15.5311	14.9042
	526	13.2622	11.9966
	527	11.4689	7.7597
	528	10.1445	4.2773
	529	9.121	2.5933
	530	8.2555	2.1042
	531	7.5176	1.7849
	532	6.4672	1.4319
	533	4.963	1.2101
	534	3.4286	1.3782
	535	2.5714	1.8891
	536	2.558	2.2353
	537	2.9227	1.9529
	538	3.0471	1.3479
	539	2.5496	1.0958
	540	1.8975	1.7933
	541	1.6218	2.9412
	542	1.4437	3.395
	543	1.1933	3.0067
	544	1.195	2.8017
	545	1.5849	3.405
	546	2.2958	4.0588
	547	2.8655	4.358
	548	3.2134	4.2605
	549	3.2387	4.1613
	550	3.2756	4.0756
	551	4.079	3.6034
	552	6.0353	2.7412
	553	9.0303	1.9513
	554	12.1815	1.7513
	555	14.1664	2.0185
	556	15.0471	2.195
	557	15.5227	2.1647
	558	15.9782	2.242
	559	16.4387	2.7429
	560	16.1311	3.4067

## Sheet: Statistics of Fig.6
	Figure 6		Sample size	Statistical test	Number of comparisons per family	Treatment effect	P-Value	Significance
	6a	Quantitative analysis of tumor site fluorescence (red circle) at 1h	n=3 biological replicates	One-way ANOVA	3	F (3, 8) = 37.88	P<0.0001	***
		sgPik3cg-DHP/DGA-NV vs. PBS		Dunnett's multiple comparisons test			<0.0001	***
		sgPik3cg-DHP/DGA-NV vs. sgPik3cg-NV		Dunnett's multiple comparisons test			0.0002	***
		sgPik3cg-DHP/DGA-NV vs. sgPik3cg-DGA-NV		Dunnett's multiple comparisons test			0.0005	***
		Quantitative analysis of tumor site fluorescence (red circle) at 3h	n=3 biological replicates	One-way ANOVA	3	F (3, 8) = 22.55	P=0.0003	***
		sgPik3cg-DHP/DGA-NV vs. PBS		Dunnett's multiple comparisons test			0.0001	***
		sgPik3cg-DHP/DGA-NV vs. sgPik3cg-NV		Dunnett's multiple comparisons test			0.0009	***
		sgPik3cg-DHP/DGA-NV vs. sgPik3cg-DGA-NV		Dunnett's multiple comparisons test			0.0029	**
		Quantitative analysis of tumor site fluorescence (red circle) at 6h	n=3 biological replicates	One-way ANOVA	3	F (3, 8) = 23.22	P=0.0003	***
		sgPik3cg-DHP/DGA-NV vs. PBS		Dunnett's multiple comparisons test			0.0001	***
		sgPik3cg-DHP/DGA-NV vs. sgPik3cg-NV		Dunnett's multiple comparisons test			0.0011	**
		sgPik3cg-DHP/DGA-NV vs. sgPik3cg-DGA-NV		Dunnett's multiple comparisons test			0.0017	**
		Quantitative analysis of tumor site fluorescence (red circle) at 12h	n=3 biological replicates	One-way ANOVA	3	F (3, 8) = 83.33	P<0.0001	***
		sgPik3cg-DHP/DGA-NV vs. PBS		Dunnett's multiple comparisons test			<0.0001	***
		sgPik3cg-DHP/DGA-NV vs. sgPik3cg-NV		Dunnett's multiple comparisons test			<0.0001	***
		sgPik3cg-DHP/DGA-NV vs. sgPik3cg-DGA-NV		Dunnett's multiple comparisons test			<0.0001	***
		Quantitative analysis of tumor site fluorescence (red circle) at 24h	n=3 biological replicates	One-way ANOVA	3	F (3, 8) = 166.2	P<0.0001	***
		sgPik3cg-DHP/DGA-NV vs. PBS		Dunnett's multiple comparisons test			<0.0001	***
		sgPik3cg-DHP/DGA-NV vs. sgPik3cg-NV		Dunnett's multiple comparisons test			<0.0001	***
		sgPik3cg-DHP/DGA-NV vs. sgPik3cg-DGA-NV		Dunnett's multiple comparisons test			<0.0001	***
		Quantitative analysis of tumor site fluorescence (red circle) at 48h	n=3 biological replicates	One-way ANOVA	3	F (3, 8) = 43.32	P<0.0001	***
		sgPik3cg-DHP/DGA-NV vs. PBS		Dunnett's multiple comparisons test			<0.0001	***
		sgPik3cg-DHP/DGA-NV vs. sgPik3cg-NV		Dunnett's multiple comparisons test			0.0002	***
		sgPik3cg-DHP/DGA-NV vs. sgPik3cg-DGA-NV		Dunnett's multiple comparisons test			0.0002	***
		Quantitative analysis of tumor site fluorescence (red circle) at 72h	n=3 biological replicates	One-way ANOVA	3	F (3, 8) = 38.10	P<0.0001	***
		sgPik3cg-DHP/DGA-NV vs. PBS		Dunnett's multiple comparisons test			<0.0001	***
		sgPik3cg-DHP/DGA-NV vs. sgPik3cg-NV		Dunnett's multiple comparisons test			0.0003	***
		sgPik3cg-DHP/DGA-NV vs. sgPik3cg-DGA-NV		Dunnett's multiple comparisons test			0.0003	***
	6b	Quantitative analysis on flurorescence of tumor tissues at 72 h	n=3 biological replicates	One-way ANOVA	3	F (3, 8) = 334.0	P<0.0001	***
		sgPik3cg-DHP/DGA-NV vs. PBS		Dunnett's multiple comparisons test			<0.0001	***
		sgPik3cg-DHP/DGA-NV vs. sgPik3cg-NV		Dunnett's multiple comparisons test			<0.0001	***
		sgPik3cg-DHP/DGA-NV vs. sgPik3cg-DGA-NV		Dunnett's multiple comparisons test			<0.0001	***
	6h	FACS analysis on Cy5+ TAM	n=3 biological replicates	One-way ANOVA	3	F (3, 8) = 2481	P<0.0001	***
		sgPik3cg-DHP/DGA-NV vs. PBS		Dunnett's multiple comparisons test			<0.0001	***
		sgPik3cg-DHP/DGA-NV vs. sgPik3cg-NV		Dunnett's multiple comparisons test			<0.0001	***
		sgPik3cg-DHP/DGA-NV vs. sgPik3cg-DGA-NV		Dunnett's multiple comparisons test			<0.0001	***

## Sheet: Fig.7 
	Fig.7c	Tumor weights in mice treated with different NVs or IPI549
	G1	G2	G3	G4	G5	G6
	1.52	1.36	0.77	0.39	0.55	0.44
	1.49	1.05	0.63	0.43	0.6	0.39
	1.48	1.05	0.8	0.33	0.71	0.33
	1.35	0.95	0.4	0.29	0.6	0.4
	1.27	0.98	0.65	0.36	0.51	0.41
	Fig.7d	Tumor volume changes in various treatment groups
	Time (d)	G1					G2					G3					G4					G5					G6
	4	46.82	70.56	51.77	54.14	45.5	66.25	64.51	53.66	50.78	37.6	42.53	55.02	72.5	44.55	61.85	50.63	62.43	62.96	48.67	53.24	36.94	53.79	48.07	68.41	64.86	61.85	30.8	54.63	66.82	53.96
	6	84.1	103.79	139.54	91.29	107.16	122.4	95	100.14	114.38	95.51	115.2	94.64	97.34	109.8	72.83	49.6	44.98	68.48	52.7	66.56	74.13	58.75	99.24	68.93	114.38	59.74	68.93	48.4	75.43	67.84
	8	177.32	197.58	267.7	178.54	229.15	191.1	205.35	210.82	205.35	162.66	154.87	117.21	154.21	151.55	175.71	84.53	67.97	74.36	51.16	92.7	170.58	152.63	147.97	89.73	145.41	80.06	70.23	65.17	95.29	99.24
	10	354.03	475.15	641.52	433.35	407.93	342.25	541.5	319.41	415.44	439	355.74	477.14	298.12	273.8	219.7	73.73	161.84	128.34	176.42	124.47	316.8	302.69	267.7	201.14	270.74	199.76	157.7	132.43	114.38	154.79
	12	900	740.6	561.83	841.87	689.1	575	854.46	612.36	689.98	812.25	629.7	585	661.5	384.59	433.2	162.66	282.91	158.44	109.8	194.4	428.55	616.51	235.22	486.68	477.14	247.5	299.88	195.2	178.54	213.75
	14	1062.5	1112.9	1275.75	1112.9	877.21	802.82	888.1	1148.18	1104.84	863.29	744.15	937.02	854.46	780.28	785.29	248.37	252.49	336.82	225.26	159.53	634.64	768.35	289.69	682.34	651.69	331.58	356.33	361.67	283.02	204.91
	16	1721.25	1503	1492.14	1534.83	1442.69	1542.55	1379.52	1492.14	1096.77	1111.32	900.42	973.63	1149.2	1056.45	1164.87	224.26	290.21	241.88	335.16	355.01	900	960.69	876.1	1137.5	836.37	491.86	299.88	342.22	470.02	358.71
	Fig.7f	ELISA on the conversion ratio of PIP2 to PIP3
	G1	G2	G3	G4	G5	G6
	32.31	41.75	35.04	16.9	25.12	26.13
	38.88	42.57	47.98	15.59	22.33	21.43
	41.94	38.84	32.42	20.03	23.61	19.66
	33.65	45.32	40.98	16.87	28.75	23.54
	42.78	37.42	41.78	17.45	20.65	25.44
	Fig.7g
	Fig.7h	FACS analysis on TAM phenotype
	CD86		G1					G2					G3					G4					G5					G6
		8 d	24.45	24.9	28.82	27.81	27.07	33.14	33.07	34.37	36.48	35.27	33.92	32.81	35.31	32.92	34.81	39.98	38.35	41.1	40	42.5	33.19	38.86	37.91	38.13	34.74	39.39	37.98	39.65	42.48	40.78
		16 d	24.36	24.2	24.06	25.47	29.56	34.12	35.86	31.34	29.04	34.12	31.28	32.42	31	36.3	38.8	39.7	41.76	44.92	41.47	42.27	35.39	35.05	36.23	37.96	38.55	39.04	43.51	40.88	43.18	43.55
			G1					G2					G3					G4					G5					G6
	CD206	8 d	45.11	43.08	42.23	45.51	41.23	41.15	41.84	39.41	40.46	42.79	36.06	35.79	38.44	34.87	38.43	30.92	33.62	33.52	29.53	29.75	36.03	39.19	34.01	37.16	38.5	31.32	35.5	32.81	32.77	30.8
		16 d	42.68	42.92	39.62	43.46	39.5	37.23	37.01	36.75	35.14	37.37	33.5	37.83	34.7	37.14	35.68	31.89	35.25	29.44	28.58	28.97	34.85	34.87	35.99	35.9	33.52	27.95	28.83	29.52	31.37	33.33
	Fig.7i	RT-qPCR analysis on TAM phenotype
			G1					G2					G3					G4					G5					G6
	Arg1	8 d	1.31771	0.930061	0.907291	0.995216	0.849725	0.84823	0.914655	0.696799	0.736753	0.808336	0.493737	0.511452	0.520788	0.508157	0.506538	0.217689	0.232114	0.279815	0.171246	0.396949	0.450283	0.443385	0.435816	0.535456	0.433999	0.209881	0.211579	0.228293	0.274661	0.284177
		16 d	1.14308	1.12967	0.845591	0.989282	0.892381	0.507839	0.828163	0.602972	0.509526	0.756793	0.601566	0.437964	0.711303	0.542109	0.291125	0.225068	0.389294	0.162498	0.173908	0.150613	0.414707	0.544006	0.333022	0.564183	0.412519	0.164998	0.252848	0.268001	0.215288	0.185569
			G1					G2					G3					G4					G5					G6
	iNOS	8 d	0.976672	1.06967	0.96481	1.03118	0.957666	1.37219	1.64936	1.44051	1.59889	1.6636	2.0211	1.85231	1.90401	2.0284	1.91422	3.08349	2.96484	3.20489	2.93731	3.04508	1.99145	1.97991	1.93916	1.91258	2.25662	3.36011	2.99292	2.98129	3.1261	2.94121
		16 d	1.02753	1.19079	0.907929	0.92814	0.945616	1.62451	1.676	1.60988	1.13488	1.55651	3.20338	3.16075	3.25371	3.43779	3.35877	5.07797	4.54385	4.57875	4.66715	4.29362	2.87371	2.1677	2.7782	2.96261	4.29686	4.35692	4.40163	3.41748	3.27284	4.14204
	Fig.7j	ELISA assay on cytokine levels in TAMs from 4T1 tumor-bearing mice
	IL-1β	G1	G2	G3	G4	G5	G6	IL-10	G1	G2	G3	G4	G5	G6
		2031.4	2056.8	1505.8	2232.4	1875.9	2309.6		1180.14	549.5	951.27	436.8	803.85	533.26
		2117.4	2004.4	2168.2	2539.7	1778.1	2444.5		943.02	884.28	923.22	544.2	526.43	704.4
		1665.3	1802.3	2056.4	2276.3	1999	2080.2		913.87	841.37	822.55	697.22	885.26	545.56
		1565.8	1631.6	2236.7	2882.9	2065.8	2567.4		829.7	959.53	837.4	509.05	677.32	601.51
		1708.6	1728.2	1743.1	2105.3	2225.6	2108.2		730.68	1021.35	688.25	449.82	765.89	597.13
	TNF-α	G1	G2	G3	G4	G5	G6	TGF-β1	G1	G2	G3	G4	G5	G6
		65.2	76.3	86.4	123.4	93.7	87.9		401.2	409.5	328.4	191.3	327.8	248.3
		70.3	64.9	79.3	107.4	74.1	101.2		421.3	355.4	308.2	163.7	365.7	246
		77.3	98.2	63.6	98.3	87.6	97.8		444.7	362.8	335.6	159.5	368.4	319.7
		62.2	62.7	106.3	136.3	102.3	97.3		426.9	338.9	298.5	265.8	296	206.5
		63.5	59.3	95.4	110.1	98.5	126.8		308.6	298.7	378.9	244.2	274.8	174.3
	IL-12	G1	G2	G3	G4	G5	G6	IL-6	G1	G2	G3	G4	G5	G6
		9	8.6	12.8	19.8	15.5	17.9		52.8	44	74.1	51.3	50.9	36.3
		9.9	10.1	12.5	15.2	14.2	17.4		40.1	48.7	46.8	56.3	42.4	31.6
		11.9	15	9.9	19.7	13.3	16.9		58.7	40.6	51.6	53.3	50.6	54.6
		8.4	9.3	10.3	17.4	14.4	16.2		53.8	50.6	42.7	63.2	45.7	62
		7.3	10.8	15.3	19.1	17.2	14.7		48.6	48.6	44.3	76.2	36.3	61.8

[truncated: 49 more sheets: Statistics of Fig.7, Fig.8 , Statistics of Fig.8, Supplementary Fig.1, Supplementary Fig.4, Supplementary Fig.6, Supplementary Fig.7, Supplementary Fig.8, Supplementary Fig.9 , Statistics of SF.9, Supplementary Fig.10 , Statistics of SF.10, Supplementary Fig.12, Statistics of SF.12, Supplementary Fig.13, Supplementary Fig.14, Statistics of SF.14, Supplementary Fig.16, Statistics of SF.16, Supplementary Fig.17 …]
